# Supplementary material for: High Carbon Dioxide Concentration Inhibits Pileus Growth of Flammulina velutipes by Downregulating Cyclin Gene Expression
Source: J Fungi (Basel). 2025 Jul 24;11(8):551. doi: 10.3390/jof11080551 (PMC12387923; doi:10.3390/jof11080551)
Supplement: Supplementary file 1 [file jof-11-00551-s001.zip › Supplementary Tables.xlsx]

## Sheet: Table S1
Table S1. Predicted amino acid sequences of non-redundant coding transcripts identified from the F. velutipes CBMFV-72 strain.
Predicted gene ID	Sequences
DN0_c1_g1_i1	MNSIQTVYLSCSADPRIPHPQIQYLFSLCPLTPQEARILHVSVCRSFFVPTLPSCVLSPRHADMEDYTDIASRLASVGIVGNAKGGEFDVVDIKNYINGVVEPQTSPSPFVPYPLGFLARQSAGALVELINQTSRPKKTMLVGPEKFFSSIALDALTPITLREMYCPQIHKGKYVVCRVVYPTARDIAAEIFVEDFNGDVTLVCAEYIPGLFQANASTLNARFPIGTVFAIREPVMRGANNSGAHGMVLLVDSPSDIVILAPSAHSDSWKTPSPDHGLMAGRSALDWKVEGNTLFRGRLFIPAVIAWSHALEIDPSLIAIPLNRALAYLSLKWYGAAYSDASLALEMTPSETDTFKANYRMACAEYGLGMYRVALDHFRSLRDHPMALNADDWMKRCID…
DN0_c1_g2_i1	MISQLLYQSFPRSYWPHTRVLHLNSYLSSSFSDQSSISPSSQTSPTTHEQMQDPAKVIAETKARWDEERRATPTPFVPSTRIELASQHASTLKGMSGFGLSRTAFFGQDKTFSSTSMDTLKPIALREMDCHRVHKGKYLVCRTLYKAVRNIALELFVEDFEGVAVLVCAYTIPTLFQASASRMDAYLPVGTVLAIREPWLKMAGASSQGNMMIRIDSPSDIVILAPSAHRLDWKTPSPDRGLLSGRSALDWKAKGNAFFKERFFIPAVIAWTHASNLDPSFIVLPLNRAQAYLSLKWYGAALSDAASVLKATPPDADMVFKAKYRMAVAEYGLGMFRAAFTRFQTLKDGAGADAAGVDQWMKRCISRVKEQEKGSYDWLHMFRSSGGSLVDLDVAEYVS…
DN0_c2_g2_i1	MSTYKRIVLNERPKGPIEPTTFRVVEDKLSDLEPEANGVLVKISWLSLDPAMRGWLKDVRSYLPPVGLGETMRGMTLATVVKTGEGSQFKVGDVVTGTCGWTEYAVMKDKALQKVVAPPGVEPLDFLNNLGMSGMTAYFGLKDICDVKKGETLLVSGAAGSVGSLVCQLGKRWGAKVIAIAGSDEKCDWLVKELGVDATLNYKSPTFREEFKKIGYINAFFDNVGGDMLDLVLSQLAQNARIALCGAISDYNSTPKGLKNYLALISMRAKIQGFIVFDYAARFPEAVEEIARGVADGSIKRKFHVVEGLEQAPMALPLLFSGGNTGKLVVKVADDRTKM
DN0_c4_g2_i10	MGKASKATKKFASSGQLKKTIDARKKHQQVRKRIQGRKTAKPQQKQDDAPEEDEEEVEQPSKKKGMTVDDFLGAGFMDDSDHDEEQDDADSDMDDADDEDAADGDESFAEVDDLEDDEGKNHLQELAKLAETDPEFYKYLQENDKELLDFEAQNAMDEDDEDDDVDTTPETQKRRPLTNDIIRKWQKALLEHRSLRALRKLLIAFRSAVYMNEDDQVLAWSIESSSVYNKLISTTLMYTPIVLEHHVPYKKLPNGKFKAPAQTQKLKTLQRLILSYFHNTIHLIEQITDHEMMQLAVTESAKIIPYVTSSRKSVKVYLKKCLELWSSSSDDSTRIASFLAIRKLASATDSSILDNVLKGTYLTLVRSSKSTSAYTLPAINMMKNSASEIFSLDHAASYQ…
DN0_c5_g1_i8	MLILSPGLRFVLKKLPPLAGLVFFVYLLGLPLWACLALIVVSPPVSLAAYTVYYDIKQRRDAEAMGARVVPRVVGNRSGNLDVLQRLLKIWDNGYLGMSATGRFSLARP
DN0_c5_g2_i1	MGLSETVCGILDVKGRKGPQQARDIFSPGLRHIITQLSEWRNTVPALNPFSPRAAYGPRSSYPDHTTKPLGGLLNWTRHFRSPGSLSAMTFTLLQINSDKCSSSNGASFDVRNPLTNKVVGRAASATRDDCFAAISSAAAAFTSWQNSTVSERQNIFQSAIHLLQTPQYEQEMVTAFQEELGVTPVTAEFNWRISIVFLTVLLDALKTVKEPETHDSAVVPGAKVTVTRKPLGVILSCAPWNLPGGLTILAACFPIIFGNTVILKPSEYSPRSQAVIVDLLHASGLPNGVLNYIPMARDDAPSLLPDIIADARVRKVVFIGSSHVGRLLAIEAAKHLKPCMMELGGKAPAIVLSDANMESAAEVIVSGGVRQSGQACVSTERVIVMRDAVDRLIPLICS…
DN0_c7_g1_i1	MAKKKNKNLIQPWCWYCEREFEDEKVLMQHQKAKHFKCSMCPRRLNTAGGLAVHIQQVHKLEPENLPRIDNALPGRDGYEVEIFGMEGIPAPDVADYKRRKEIEFGLAAGSISQPQAKRAKTENRPMTEAELKAALENHKALMGAHNGTKEPAAPTHDGNSGAVYGAPQAYSGPPQSMPPVGMPPGLPPFFPPPPGMMQPFPPFPGMHGFPPGPPPPGFPFPPGALPPGMMPPPGMSPPPPGMVPMPPPGAMRAPFPPPNFVPGQGMHSPFPPVPPSGSITPATPASAVPTPPSSVPPTTQVQRQLVLPNPALSQTLPPFKKETDLKYKDPNFSPEERRACHPKYLVPKPTDAATEESRGKKRARAEDFL
DN0_c7_g1_i13	MAKKKNKNLIQPWCWYCEREFEDEKVLMQHQKAKHFKCSMCPRRLNTAGGLAVHIQQVHKLEPENLPRIDNALPGRDGYEVEIFGMEGIPAPDVADYKRRKEIEFGLAAGSISQPQAKRAKTENRPMTEAELKAALENHKALMGAHNGTKEPAAPTHDGNSGAVYGAPQAYSGPPQSMPPVGMPPGLPPFFPPPPGMMQPFPPFPGMHGFPPGPPPPGFPFPPGALPPGMMPPPGMSPPPPGMVPMPPPGAMRAPFPPPNFVPGQGMHSPFPPVPPSGSITPATPASAVPTPPSSVPPTTQVQRQLVLPNPALSQTLPPFKKETDLKYKDPNFSPVCLYMLLDISVFSLYLKEERRACHPKYLVPKPTDAATEESRGKKRARAEDFL
DN0_c8_g1_i14	MSEEDASACPKHESVDGPSLFQNGDLVFQTHHVGWIVASFFTLIAVVTSAWLVCKHLMWYTNKREQRYIIRILLLVPVYAIISLLSYFFWTHATPLLLVRDCYESTVLTAFFYLLLYYLSPHTDEQRAIFLKKGLSRERDRMTPAGEKRKTWVWPMGWVKWKPSDGLYFLQWMKWGVLQYCVVRPLTTLMAVILEYMDLYCEASWGMGFGHVYVVIIVSISVTIAMYCLIQLYVVVSDELKSYRPLLKLFAIKAVVFLTFWQASFLSVLTMFDVIKDTKYMTAEDINIGIGALLETFEMAVFAFIHIRAFTYKPYRPFHAPDSDEPPPERTPMLRSFLHAMDFRETFREIWQGCKYMWAKMRGREPKMDQGARRFAHYQGAFGKSRTIDGSRSAVLVSK…
DN0_c8_g1_i18	MAHIPYFTFNNGEKIPAIGMGCWMGAPGEGERAYSMCVNALKAGYRHFDTASGYANEEAVGRAIRDSGIPRNEIFITTKLPNFHDNVLEHFEESLKLLDCDYIDLYLMHWPQTARKGWWTLILKGPYV
DN10001_c0_g1_i5	MPDSEPPSLLNATDSPDPAASRMTDYAPMRTKAAETIPQNTNQPIDYETKYPEDDAFNEMGPAARIWMVYLDECNKSDVQMVENWRDALNGLLVLAGMLSAVVTTFVCDTYQSLQPDFDETDAFDMYEVSELTRTAILSGSEGVMIIPHSIHVPTDRKSVV
DN10001_c0_g2_i1	MTDYAPMGTKAAETIPQNSEHHSISGQHEHAFIYVRAANQPIDYETKYPEDDVFNEMGPTARIWKVYLDECNKSDFQMVENWRDALNGLLVLVSFAVSIVRFA
DN10001_c0_g2_i2	MPDSEPPSLLNATDSPDPAASRMTDYAPMRTKAAETIPQNSEHHSIPGQHEHTFIYVRAANQPIDYETKYPEDDVFNEMGPTARIWKVYLDECNKSDFQMVENWRDALNGLLVLVSFAVSIVRFA
DN10007_c0_g2_i2	MAFTASLTLDRKPITLKMLLTHTAGFAYSSPHIYNWFVMNKKSLVDFNTEMFKMPLVHEPGDMFEYGIGMDWAGIAVERASTMSLGDYCEKYIFDPLHLNNITFDISQRPDMHARLHAMHRKVGDATGTNFVVEDHPTPMTNPMVHAGGSGIFSTAADYLQVISVLLNDGRSSSGVQIVKPETLQLIFENHVANVHDQGILGGATSPVIGSISLLQVIP
DN10008_c0_g1_i1	MSRLSQPLVSLTDFAITGGTTIIINFPLAPGSRYQLDIQHVVESPPPEGSHDEDNYNKQIKSPHTPCNSTINPHHPHAPVVIQPVTPSKASTAHSSPTWPDSGESGFIGARQRPYDYETPSRTSLPSNRFNGTPSPIDSPAQPLYRSLFPSVNDEMVIQDEVVPTSDDAEADSEVQHSAKRRRLHL
DN10008_c0_g1_i2	MSDTPNFASSIQITGGTTIIINFPLAPGSRYQLDIQHVVESPPPEGSHDEDNYNKQIKSPHTPCNSTINPHHPHAPVVIQPVTPSKASTAHSSPTWPDSGESGFIGARQRPYDYETPSRTSLPSNRFNGTPSPIDSPAQPLYRSLFPSVNDEMVIQDEVVPTSDDAEADSEVQHSAKRRRLHL
DN10008_c0_g1_i3	MFALHNASLLRSILPKDLVTPLPLYPDRKTRHAEVAFQLRARQRGKRANNAAKRKAKKDAEKAQQDVHWDSGSEQGVESEDDIEEAGEGSDDRGRNKRQRVS
DN1000_c0_g1_i11	MSFTQKDEESPTSMPAHRQDRHDRRSDYDDEQQYDNQQRRRDRKRSPSDDEDEDEDIQPRWKRRRENYEEQWRPQQQKKDSDKITVVNLDAADFSTCNRAGRWAIRSVDLVLGLKTVIQTGSKYQGKDLKLTDKTEINLRRAYEAFQASDSPFVQDYRELLKKNSGNKPVLDELLHKFQDAATGARSTDTHKIKDDLLALIQFDDRHRLSLPLPREKSELGFKYKETAFLSCPIDDIETFNESPRQYMNRVIGGLRRISWLELPAVLFDVEAHDPEEPLAAIFRGYFLLRVFLHIFCSTGIPGRLATYGKRPKNFVGVINNLSTVQPHHVAYTVLQVSKLFPAL
DN1000_c0_g1_i12	MSFTQKDEESPTSMPAHRQDRHDRRSDYDDEQQYDTQQRHRDRKRSPSDDEDEDEDIQPRWKRRRENYEEQWRPQQQKKDSDKITVVNLDAADFSTCNRAGRWAIRSVDLVLGLKTVIQTGSKYQGKDLKLTDKTEINLRRAYEAFQASDSPFVQDYRELLKKNSGNKPVLDELLHKFQDAATGARSTDTHKIKDDLLALIQFDDRHRLSLPLPREKSELGFKYKETAFLSCPIDDIETFNESPRQYMNRVIGGLRRISWLELPAVLFDVEAHDPEEPLAAIFRGYFLLRVFLHIFCSTGIPGRLATYGKRPKNFVGVINNLSTVQPHHVAYTVLQACYAISDQKSWDLSVDSINLYFWVLEFFETPAFKTQGDEILAFWTELYQDNCSHYKAPPVPDN…
DN1000_c0_g1_i21	MHILMFLFSDKTEINLRRAYEAFQASDSPFVQDYRELLKKNSGNKPVLDELLHKFQDAATGARSTDTHKIKDDLLALIQFDDRHRLSLPLPREKSELGFKYKETAFLSCPIDDIETFNESPRQYMNRVIGGLRRISWLELPAVLFDVEAHDPEEPLAAIFRGYFLLRVFLHIFCSTGIPGRLATYGKRPKNFVGVINNLSTVQPHHVAYTVLQACYAISDQKSWDLSVDSINLYFWVLEFFETPAFKTQGDEILAFWTELYQDNCSHYKAPPVPDNVDTFIPAEGSTMARLMALKNAG
DN1000_c0_g2_i2	MAHSSSVLTVSRQPREQQQKREQFELTGDPYWDEPIIFDWEELPKVLDAKLRVLGGKLVPDPEEFFQEEFPNPSLGQLRDPITGVMDQKVLQANLQYMMDSKFLRRRRQMYKDVRTLTLDSEGNWQLPRERDSTEQR
DN1000_c0_g2_i3	MLFIRSKNIHIYAQDQHNTTTTMASISMSSARPRFSRAFLGSQKHRTFSIIGKACSVDRRITTAMSKSTPQATTSSVKSVSPPVNTALELYLDEVTMDDPGQPREQQQKREQFELTGDPYWDEPIIFDWEELPKVLDAKLRVLGGKLVPDPEEFFQEEFPNPSLGQLRDPITGVMDQKVLQANLQYMMDSKFLRRRRQMYKDVRTLTLDSEGNWQLPRERDSTEQR
DN1000_c0_g2_i4	MTLHFHATRFVYSTTTTMASISMSSARPRFSRAFLGSQKHRTFSIIGKACSVDRRITTAMSKSTPQATTSSVKSVSPPVNTALELYLDEVTMDDPGQPREQQQKREQFELTGDPYWDEPIIFDWEELPKVLDAKLRVLGGKLVPDPEEFFQEEFPNPSLGQLRDPITGVMDQKVLQANLQYMMDSKFLRRRRQMYKDVRTLTLDSEGNWQLPRERDSTEQR
DN10019_c0_g1_i12	MPVKDKHARLPGSCDFCRKRKIKCDSATQPNNECTNCLTNKRPCKHDITLLKKQGIQNYMKRIEELEQRVRELEDALQTPDTGHSAIASSSSLSSETTSPVPDNEAPEVDEEYIDMLDDLQRFSIDSNKCYFGPSSNIVFMCKMMDATSSASDGSDNERKLFIQPWETNILQPPLHLIFPPDDLLQTLIDLFFTRPCACLPILHQPAFRRDVKGGLHLVDTSFGFVVLLVCAIGSRYTDDPRVLSDGYTKNSAGWKYFSQAATIPRPLLSCPTLHDIQFCALYGEYIKGTSAPQSNWIILGLGIRYALELGYHRRHHGPSTVESETKKRVFWSLVFLDRFMGLYFGRPFSIRDEDFDLDYPILCDDEYLDTGNPEIDFKQPPDQPAHIIAFVHHLRLVN…
DN10019_c0_g1_i13	MPVKDKHARLPGSCDFCRKRKIKCDSATQPNNECTNCLTNKRPCKHDITLLKKQGIQNYMKRIEELEQRVRELEDALQTPDTGHSAIASSSSLSSETTSPVPDNEAPEVDEEYIDMLDDLQRFSIDSNKCYFGPSSNIVFMCKMMDATSSASDGSDNERKLFIQPWETNILQPPLHLIFPPDDLLQTLIDLFFTRPCACLPILHQPAFRRDVKGGLHLVDTSFGFVVLLVCAIGSRYTDDPRVLSDGYTKNSAGWKYFSQAATIPRPLLSCPTLHDIQFCALYGEYIKGTSAPQSNWIILGLGIRYALELGYHRRHHGPSTVESETKKRVFWSLVFLDRFMGLYFGRPFSIRDEDFDLDYPILCDDEYLDTGNPEIDFKQPPDQPAHIIAFVHHLRLVN…
DN10019_c0_g1_i15	MPVKDKHARLPGSCDFCRKRKIKCDSATQPNNECTNCLTNKRPCKHDITLLKKQGIQNYMKRIEELEQRVRELEDALQTPDTGHSAIASSSSLSSETTSPVPDNEAPEVDEEYIDMLDDLQRFSIDSNKCYFGPSSNIVFMCKMMDATSSASDGSDNERKLFIQPWETNILQPPLHLIFPPDDLLQTLIDLFFTRPCACLPILHQPAFRRDVKGGLHLVDTSFGFVVLLVCAIGSRYTDDPRVLSDGYTKNSAGWKYFSQAATIPRPLLSCPTLHDIQFCALYGEYIKGTSAPQSNWIILGLGIRYALELGYHRRHHGPSTVESETKKRVFWSLVFLDRFMGLYFGRPFSIRDEDFDLDYPILCDDEYLDTGNPEIDFKQPPDQPAHIIAFVHHLRLVN…
DN10019_c0_g1_i27	MLDDLQRFSIDSNKCYFGPSSNIVFMCKMMDATSSASDGSDNERKLFIQPWETNILQPPLHLIFPPDDLLQTLIDLFFTRPCACLPILHQPAFRRDVKGGLHLVDTSFGFVVLLVCAIGSRYTDDPRVLSDGYTKNSAGWKYFSQAATIPRPLLSCPTLHDIQFCAVRFCVSVIVVV
DN10019_c0_g1_i31	MKRIEELEQRVRELEDALQTPDTGHSAIASSSSLSSETTSPVPDNEAPEVDEEYIDMLDDLQRFSIDSNKCYFGPSSNIVFMCKMMDATSSASDGSDNERKLFIQPVRLSEFIKDIFIDGGVVGDKYTTTTAASYLPSGRLITNSYRPILYQAVRLPTYPPSTSISKRRQRRFASRRY
DN1001_c0_g1_i10	MTCTEKISKVLGFRTLPTTIFASLIYLAVFVSVLVTDELPNVPRNQGGLDLEQAYQDLHEIAARPHQYNSHANDVVRSYLLSRVQDISKGHHGVHISNDIISNGSWAAAAYGVYFEGTNILVRIDGTDPNFSNTGGVLFSAHYDSVSTAPGATDDGMGVATLLQLITYFAAHRPKRTVVFNINNGEEDWLNGAHAFLEHPWSNITHTFLNLEGASSGGRPLLFRTTSGPPVLSFKNKHVPHPHANVLSSDAFARGVIRSGTDFSVYYDGRDMDGIDLAFYKGRSKYHTKLDAIPHTVGEKKALWAMMEAAKGSGVALANDAGRMHSKSKTPPVYFDLFGVVLIMFSLSSMITFNIVALVIGPIVLTLFLLCEATLQHNRRRQIQSGDPPARALDSAWSH…
DN1001_c0_g1_i22	MTCTEKISKVLGFRTLPTTIFASLIYLAVFVSVLVTDELPNVPRNQGGLDLEQAYQDLHEIAARPHQYNSHANDVVRSYLLSRVQDISKGQIGRASCRERVFDIV
DN1001_c0_g1_i25	MTCTEKISKVLGFRTLPTTIFASLIYLAVFVSVLVTDELPNVPRNQGGLDLEQAYQDLHEIAARPHQYNSHANDVVRSYLLSRVQDISKGHHGVHISNDIISNGSWAAAAYGVYFEGTNILVRIDGTDPNFSNTGGVLFSAHYDSVSTAPGATDDGMGVATLLQLITYFAAHRPKRTVVFNINNGEEDWLNGAHAFLEHPWSNITHTFLNLEGASSGGRPLLFRTTSGPPVLSFKNKHVPHPHANVLSSDAFARGVIRSGTDFSVYYDGRDMDGIDLAFYKGRSKYHTKLDAIPHTVGEKKALWAMMEAAKGSGVALANDAGRMHSKSKTPPVYFDRKPLSLVDVSALTVVLVFGVVLIMFSLSSMITFNIVALVIGPIVLTLFLLCEATLQHNRRRQI…
DN1001_c0_g1_i35	MTCTEKISKVLGFRTLPTTIFASLIYLAVFVSVLVTDELPNVPRNQGGLDLEQAYQDLHEIAARPHQYNSHANDVVRSYLLSRVQDISKGHHGVHISNDIISNGSWAAAAYGVYFEGTNILVRIDGTDPNFSNTGGVLFSAHYDSVSTAPGATDDGMGVATLLQLITYFAAHRPKRTVVFNINNGEEDWLNGAHAFLEHPWSNITHTFLNLEGASSGGYVLRACLEDLSHLRSRRPLLFRTTSGPPVLSFKNKHVPHPHANVLSSDAFARGVIRSGTDFSVYYDGRDMDGIDLAFYKGRSKYHTKLDAIPHTVGEKKALWAMMEAAKGSGVALANDAGRMHSKSKTPPVYFDLFGVVLIMFSLSSMITFNIVALVIGPIVLTLFLLCEATLQHNRRRQI…
DN1001_c0_g1_i38	MGVATLLQLITYFAAHRPKRTVVFNINNGEEDWLNGAHAFLEHPWSNITHTFLNLEGASSGGRPLLFRTTSGPPVLSFKNKHVPHPHANVLSSDAFARGVIRSGTDFSVYYDGRDMDGIDLAFYKGRSKYHTKLDAIPHTVGEKKALWAMMEAAKGSGVALANDAGRMHSKSKTPPVYFDLFGVVLIMFSLSSMITFNIVALVIGPIVLTLFLLCEATLQHNRRRQIQSGDPPARALDSAWSHFWIWLTRFRWLSGLWRWAKFWIALVITGALQGVLVFGYLKLNSFIVYSVPYIVFLSSFTLSYLSMVVVLNLPIPGMKARVPEQQKQTVIIQSYLFSWILLVGATVIGDKGVGGLYFVTAWNTLLFVACCIGSVEGMFGAQGTNSVVVVLQQPTPSV…
DN1001_c0_g1_i39	MGVATLLQLITYFAAHRPKRTVVFNINNGEEDWLNGAHAFLEHPWSNITHTFLNLEGASSGGRPLLFRTTSGPPVLSFKNKHVPHPHANVLSSDAFARGVIRSGTDFSVYYDGRDMDGIDLAFYKGRSKYHTKLDAIPHTVGEKKALWAMMEAAKGSGVALANDAGRMHSKSKTPPVYFDRKPLSLVDVSALTVVLVFGVVLIMFSLSSMITFNIVALVIGPIVLTLFLLCEATLQHNRRRQIQSGDPPARALDSAWSHFWIWLTRFRWLSGLWRWAKFWIALVITGALQGVLVFGYLKLNSFIVYSVPYIVFLSSFTLSYLSMVVVLNLPIPGMKARVPEQQKQTVIIQSYLFSWILLVGATVIGDKGVGGLYFVTAWNTLLFVACCIGSVEGMFGAQ…
DN1001_c0_g1_i6	MTCTEKISKVLGFRTLPTTIFASLIYLAVFVSVLVTDELPNVPRNQGGLDLEQAYQDLHEIAARPHQYNSHANDVVRSYLLSRVQDISKGHHGVHISNDIISNGSWAAAAYGVYFEGTNILVRIDGTDPNFSNTGGVLFSAHYDSVSTAPGATDDGMGVATLLQLITYFAAHRPKRTVVFNINNGEEDWLNGAHAFLEHPWSNITHTFLNLEGASSGGRPLLFRTTSGPPVLSFKNKHVPHPHANVLSSDAFARGVIRSGTDFSVYYDGRDMDGIDLAFYKGRSKYHTKLDAIPHTVGEKKALWAMMEAAKGSGVALANDAGRMHSKSKTPPVYFDLFGVVLIMFSLSSMITFNIVALVIGPIVLTLFLLCEATLQHNRRRQIQSGDPPARALDSAWSH…
DN1001_c0_g1_i8	MTCTEKISKVLGFRTLPTTIFASLIYLAVFVSVLVTDELPNVPRNQGGLDLEQAYQDLHEQHVHTSTTVMQTTSSGLISSAACKTYRKARSEERRVGKECSISCRSRWSPYH
DN10022_c0_g2_i3	MISSTTSNQNLARLDKDACSTESPPVFSPLPYTIAEIRAAIPTELFQPNTALGLLYLARDMLVGTILWTLARQISTVPSFSIRTLSWLAYWWFQGLTFTGIWVIGHECGHGAFSARPWVNDFIGFITHTVLWTPYFSWKISHHRHHMNHGRMEHDEVYVPKTRSMLGIAPKENATSIDWEEYFGDTPVYTLLMLVRQQLLAFPAYLLFNVSGQPTYPKNTNHFNPASIIFLPSQRNAVDRKSVV
DN10022_c0_g2_i4	MISSTTSNQNLARLDKDACSTESPPVFSPLPYTIAEIRAAIPTELFQPNTALGLLYLARDMLVGTILWTLARQISTVPSFSIRTLSWLAYWWFQGLTFTGIWVIGHECGHGAFSARPWVNDFIGFITHTVLWTPYFSWKISHHRHHMNHGRMEHDEVYVPKTRSMLGIAPKENATSIDWEEYFGDTPVYTLLMLVRQQLLAFPAYLLFNVSGQPTYPKNTNHFNPASIIFLPSQRNAVVISNIGITFMAIVVIYATRVWGWWDVVALYGIPWLCVTHWCKWFAIFPVERPCLI
DN10022_c0_g2_i6	MISSTTSNQNLARLDKDACSTESPPVFSPLPYTIAEIRAAIPTELFQPNTALGLLYLARDMLVGTILWTLARQISTVPSFSIRTLSWLAYWWFQGLTFTGIWVIGHECGHGAFSARPWVNDFIGFITHTVLWTPYFSWKISHHRHHMNHGRMEHDEVYVPKTRSMLGIAPKENATSIDWEEYFGDTPVYTLLMLVRQQLLAFPAYLLFNVSGQPTYPKNTNHFNPASIIFLPSQRNAVVISNIGITFMAIVVIYATRVWGWWDVVALYGIPWLCVTHWFVMITYLQHTDPTIPHYRGSAWSFARGAAATVDRPFLGWQGRFFLHNVAHDHVVHHFFPKMPFYNGPCATSHLRTFLGDYYRCSEDNIWKALWTSYNQCQFVEDEGEVLFYRDKRGVSRMR…
DN10022_c0_g2_i7	MISSTTSNQNLARLDKDACSTESPPVFSPLPYTIAEIRAAIPTELFQPNTALGLLYLARDMLVGTILWTLARQISTVPSFSIRTLSWLAYWWFQGLTFTGIWVIGHECGHGAFSARPWVNDFIGFITHTVLWTPYFSWKISHHRHHMNHGRMEHDEVYVPKTRSMLGIAPKENATSIDWEEYFGDTPVYTLLMLVRQQLLAFPAYLLFNVSGQPTYPKNTNHFNPASIIFLPSQRNAVVISNIGITFMAIVVIYATRVWGWWDVVALYGIPWLCVTHWFVMITYLQHTDPTIPHYRGSAWSFARGAAATVDRPFLGWQGRFFLHNVAHDHVVHHFFPKMPFYNGPSATSHLRRSEERRVGKECRLRCRSRWSPYH
DN1002_c0_g1_i1	MSTLLPFHTKILNEIHDPSTSELVVLARGLGLRRILCTLMKIYNSPESLVLLVNATNEEETEIGEELNNMGCRKPGLRVVDYEAGTNKTRKDLYKGGGLISVTSRILIVDMLQNDIPIPLITGIIVLHAEQARPVHLVPFIVRLYRDGNDKGFLKAFTDQPERITSGLSPLKSIMKELRLRKVHIYPRFHEDIKKVLERKRADVVELSQHLSEPMQEIHDAVVQCLNSTLAELRRSRAELDLDMLTLPAAYFPSFDFLVRKQLDSVWHKVGPTTKALVSDLSVLRRLVTYLLSYDSVQFNSFCEMLIASAEGSKSPWLLSDPASIIFQTAKRRCYTLTAHQVDEHQDEWDILDEMDGTGKPKWIPRGMDPVLEEQPKWSLLAEVLEEIEGEILKIESNK…
DN1002_c0_g1_i21	MVSLLPLWYSLITALFMATFGNAYQVQETFIHSDPYVPACAWSRLNSTIGGRLQTATPFASSCFEHSTIANRSYDPYACAKIKAEYLDPAIRSDHFGAYINAQWEACQAKSEQCTLNWLDPSATPPQICQQGAVPSYYIDVQDYRDVVAAFDFAQAENVPVTIKNTGHDYMGRSSGPNTLGIWTHHLKSVSYDAEFVPAGCTNRPSTSAVTFGSGVQFFDLLEFANEHNITIPGGAEPTVGIGGGYLQGGGHSPLSNIFGLAVDRVVSVDSFHIAIISCCLRVAGVRSRRSDWGPTRSQRLSEF
DN1002_c0_g1_i22	MVSLLPLWYSLITALFMATFGNAYQVQETFIHSDPYVPACAWSRLNSTIGGRLQTATPFASSCFEHSTIANRSYDPYACAKIKAEYLDPAIRSDHFGAYINAQWEACQAKSEQCTLNWLDPSATPPQICQQGAVPSYYIDVQDYRDVVAAFDFAQAENVPVTIKNTGHDYMGRSSGPNTLGIWTHHLKSVSYDAEFVPAGCTNRPSTSAVTFGSGVQFFDLLEFANEHNITIPGGAEPTVGIGGGYLQGGGHSPLSNIFGLAVDRVLEFEVVVPTGDLLVANDCQNSDLFFALRGGGGGTFGVVMSATTRALPRANLVTVSARITAETPIERFLEFVIPRSVQWSRDGWSGYIYSQGIFHLSKLDISTEEALAYMAPLQQFIRDELNLTLTTTTSSSYG…
DN1003_c0_g1_i12	MVSRLSSFLTPKRHSLEDTRPPPPYEHTEHRSPVFVAEQTTTTTEVVTTTTTRTTTHFFAVPYWRKRVRSQDPHSPRASLPSMVQQRCRSVYVDKELPPTPPDDDGPPLASTSQRDVLRETAGGTKTPAQLGTKTPAQLLTPDVSISTARTPLHSSTATLVQAALGIGLPHGLGQKSSSASASQINTLAFGQSNAQIPTPRRIKSSSKLRALSTAVGEVDGTRIDERRRSRGLSLGASNLLNMSSDPKGKAKATETEAESPRKSLSRRASFWTRKKATPDLPTPPNPPSPNPTILFAPLPSLNPGTPFFVDLQRTASPPSSPASNKPSPHIRGLSRSRSERALSSHRLSAEPSVILSPPPLRNRRSRRPATADSPDYHQNNSSLFVDTPLSPIISGQAT…
DN1003_c0_g1_i9	MVSRLSSFLTPKRHSLEDTRPPPPYEHTEHRSPVFVAEQTTTTTEVVTTTTTRTTTHFFAVPYWRKRVRSQDPHSPRASLPSMVQQRCRSVYVDKELPPTPPDDDGPPLASTSQRDVLRETAGGTKTPAQLGTKTPAQLLTPDVSISTARTPLHSSTATLVQAALGIGLPHGLGQKSSSASASQINTLAFGQSNAQIPTPRRIKSSSKLRALSTAVGEVDGTRIDERRRSRGLSLGASNLLNMSSDPKGKAKATETEAESPRKSLSRRASFWTRKKATPDLPTPPNPPSPNPTILFAPLPSLNPGTPFFVDLQRTASPPSSPASNKPSPHIRGLSRSRSERALSSHRLSAEPSVILSPPPLRNRRSRRPATADSPDYHQNNSSLFVDTPLSPIISGQAT…
DN10046_c0_g2_i10	MPPPLSHPSLHLSVLEKDFFVFKKDTLNGDILDALKSAPGFFSVTRTAEEISIVGEAYTDMPQSFQENCTWVCIKIAGPMEHSESKVGAAGLRSTEKYSKI
DN1004_c0_g1_i10	MDSKDELEAFFAEQDERMTVSEADLRDFVARRASPIERVVPRQQGSSLHLNKISEGPSEISPALSKDSRQDATKKRHVELAPAMSTSTSRPQGTAADATVLSLNAAGARSKRIGENNLAGPSRVKKQRKTNEDRDRASDVEAEPKRSTDRVIIQESKVAPQKTSPLNETESSKPDPKSSRVVKKKETVAKQGDRVKTGSTRTQKPLAVEVPVAGSRYAQVLAKSGSSFLQDEIATRIAKLGQSSKPQPRVLKGAKRETLEGIEVSVSSASSAVSSRVSSPDLQTSGKESSKSRPIATKKSTASLTKKKNVQSDRMTPEKYALRILEQRRLEQENPSVKPKKAVPQFLRGKNIYYCGGEYENASDRTKKRLLLLDKFGANLQPKFDPECTTQIVVDSNVS…
DN1004_c0_g1_i15	MDSKDELEAFFAEQDERMTVSEADLRDFVARRASPIERVVPRQQGSSLHLNKISEGPSEISPALSKDSRQDATKKRHVELAPAMSTSTSRPQGTAADATVLSLNAAGARSKRIGENNLAGPSRVKKQRKTNEDRDRASDVEAEPKRSTDRVIIQESKVAPQKTSPLNETESSKPDPKSSRVVKKKETVAKQGDRVKTGSTRTQKPLAVEVPVAGSRYAQVLAKSGSSFLQDEIATRIAKLGQSSKPQPRVLKGAKRETLEGIEVSVSSASSAVSSRVSSPDLQTSGKESSKSRPIATKKSTASLTKKKNVQSDRMTPEKYALRILEQRRLEQENPSVKPKKAVPQFLRGKNIYYCGGEYENASDRTKKRLLLLDKFGANLQPKFDPECTTQIVVDSNVS…
DN1004_c0_g1_i18	MDSKDELEAFFAEQDERMTVSEADLRDFVARRASPIERVVPRQQGSSLHLNKISEGPSEISPALSKDSRQDATKKRHVELAPAMSTSTSRPQGTAADATVLSLNAAGARSKRIGENNLAGPSRVKKQRKTNEDRDRASDVEAEPKRSTDRVIIQESKVAPQKTSPLNETESSKPDPKSSRVVKKKETVAKQGDRVKTGSTRTQKPLAVEVPVAGSRYAQVLAKSGSSFLQDEIATRIAKLGQSSKPQPRVLKGAKRETLEGIEVSVSSASSAVSSRVSSPDLQTSGKESSKSRPIATKKSTASLTKKKNVQSDRMTPEKYALRILEQRRLEQENPSVKPKKAVPQFLRGKNIYYCGGEYENASDRTKKRLLLLDKFGANLQPKFDPECTTQIVVDSNVS…
DN1004_c0_g1_i6	MDSKDELEAFFAEQDERMTVSEADLRDFVARRASPIERVVPRQQGSSLHLNKISEGPSEISPALSKDSRQDATKKRHVELAPAMSTSTSRPQGTAADATVLSLNAAGARSKRIGENNLAGPSRVKKQRKTNEDRDRASDVEAEPKRSTDRVIIQESKVAPQKTSPLNETESSKPDPKSSRVVKKKETVAKQGDRVKTGSTRTQKPLAVEVPVAGSRYAQVLAKSGSSFLQDEIATRIAKLGQSSKPQPRVLKGAKRETLEGIEVSVSSASSAVSSRVSSPDLQTSGKESSKSRPIATKKSTASLTKKKNVQSDRMTPEKYALRILEQRRLEQENPSVKPKKAVPQFLRGKNIYYCGGEYENASDRTKKRLLLLDKFGANLQPKFDPECTTQIVVDSNVS…
DN10052_c0_g1_i19	MPLLGFLILSIFVYKLPQDPAEPEPLDWFSMFSGICSRMLLSAVELEIVFRPEIRARQTSETVYFFVCLIAALTCLAYVAATYTHPTNDRLRHYFTASVVCPAVGWFVILCCRFCLICPLR
DN10052_c0_g1_i29	MLVFGSNDDKTPRFHVLANLLLLTSWSIPRLADLHLPNPSTEKDYFFWVTLAVLSLYLLYTASRICHPIEDTQIRCSHRLGLSSLLSLVLIKVCGQISDEHYNLRLASGYLAFFGFLILSIFVYKLPQDPAEPEPLDWFSMFSGICSRMLLSAVELEIVFRPEIRARQTSETVYFFVCLIAALTCLAYVAATYTHPTNDRLRHYFTASVVCPAVGWFVILCCRFLPDLPFEMRCRFARRTLYIFVPLMICHAYARQRSYKEIGKSIHDHIKTSAMW
DN1005_c0_g1_i13	MDPNRGLEAFFLERDDRMDVTDEDIRELVGTLAQSTPEVLYSSSHSQEAPLAHKRRGDELVLIPERIKKQRKDDKTQESVSEGVVERSVQSLSQKSSSRLQDEIAARIAKLNAAEGGKIYGTPGASSGSSVVSSRGSSTDTQDTAKSRSGSVDKRGTPAKKEVKLPSMTPEQYVLHILEQRKLDPKISPPSPHLHGLNVFYCGGDHENACEDTRKKLSLLLKFGFNLQPKFDPGSTTQIVVGGLVSLTALASKIGYKSWKEIPESIPTLTWNWAADCRSSANSAKNPDKVRKLPEYWKYSAYPQRLHAGSTVTAHSTLINAKQPSANIIDAVDSDDSDEDKSEPPGLGGFYALAKQECSSSTDAFGIDADLHSTISAETERREATSIPKTNSKACVNQK…
DN1005_c0_g1_i144	MYITDLIYMNTWFQGSTSELPFNHGFIVFHRCSFSRCPTCVRAAAALWTMYARPLVILLWILTLHIGGGNGWNGQTTCVSGAVCTKLNDWYSQCLPGTAAPVTTTAVPSATTGAPPTSTGATGLNIRLLPLGDSITFGLSSGGGNGYRSTLHTLLEPGNTVDFIGSVKAGTMADNDNEGHSGATIDQIASFARAAQALPARPNIVLLMAGTNDVFGGSISTAPNRLSSLIDQVFTAAPDTALIVATLTPLSSGQSSVNTYNQAITSLVNTRNAAGQHILLADMGTVQSSDLADGVHPNDSGYNKMANAWFSAIQKAEANGWIGQPITLV
DN1005_c0_g1_i16	MDPNRGLEAFFLERDDRMDVTDEDIRELVGTLAQSTPEVLYSSSHSQEAPLAHKRRGDELVLIPERIKKQRKDDKTQESVSEGVVERSVQSLSQKSSSRLQDEIAARIAKLNAAEGGKIYGTPGASSGSSVVSSRGSSTDTQDTAKSRSGSVDKRGTPAKKEVKLPSMTPEQYVLHILEQRKLDPKISPPSPHLHGLNVFYCGGDHENACEDTRKKLSLLLKFGFNLQPKFDPGSTTQIVVGGLVSLTALASKIGYKSWKEIPESIPTLTWNWAADCRSSANSAKNPDKVRKLPEYWKYSAYPQRLHAGSTVTAHSTLINAKQPSANIIDAVDSDDSDEDKSEPPGLGGFYALAKQECSSSTDAFGIDADLHSTISAETERREATSIPKTNSKACVNQK…
DN1005_c0_g1_i168	MDPNRGLEAFFLERDDRMDVTDEDIRELVGTLAQSTPEVLYSSSHSQEAPLAHKRRGDELVLIPERIKKQRKDDKTQESVSEGVVERSVQSLSQKSSSRLQDEIAARIAKLNAAEGGKIYGTPGASSGSSVVSSRGSSTDTQDTAKSRSGSVDKRGTPAKKEVKLPSMTPEQYVLHILEQRKLDPKISPPSPHLHGLNVFYCGGDHENACEDTRKKLSLLLKFGFNLQPKFDPGSTTQIVVGGLVSLTALASKIGYKSWKEIPESIPTLTWNWAADCRSSANSAKNPDKVRKLPEYWKYSAYPQRLHAGSTVTAHSTLINAKQPSANIIDAVDSDDSDEDKSEPPGLGGFYALAKQECSSSTDAFGIDADLHSTISAETERREATSIPKTNSKACVNQK…
DN1005_c0_g1_i212	MYITDLIYMNTWFQGSTSELPFNHGFIVFHRCSFSRCPTCVRAAAALWTMYARPLVILLWILTLHIGGGNGWNGQTTCVSGAVCTKLNDWYSQCLPGTAAPVTTTAVPSATTGAPPTSTGATGLNIRLLPLGDSITFGLSSGGGNGYRSTLHTLLEPGNTVDFIGSVKAGTMADNDNEGHSGATIDQIASFARAAQALPARPNVCYFSPILRGYLLWSTDRSANGRNQRRIWWIHIHGSQPPLFTHRQIGRASCRERVLLIV
DN1005_c0_g1_i73	MYITDLIYMNTWFQGSTSELPFNHGFIVFHRCSFSRCPTCVRAAAALWTMYARPLVILLWILTLHIGGGNGWNGQTTCVSGAVCTKLNDWYSQCLPGTAAPVTTTAVPSATTGAPPTSTGATGLNIRLLPLGDSITFGLSSGGGNGYRSTLHTLLEPGNTVDFIGSVKAGTMADNDNEGHSGATIDQIASFARAAQALPARPNIVLLMAGTNDVFGGSISTAPNRLSSLIDRSEERRVGKECYS
DN10060_c0_g1_i24	MSNSAQLEAVDWLGRGVEMTSLTPFSMESVKKWIKSPRIVAVQKDQKKHVVTIGGVEYIIPSIVSASEDTGGSQTSDLTYPSGDAALQGFASNPGTLAVVAPDTTSYPLKKSLPSGYQFAFYNLSSDAYSVSLREYFDFIDNKLLWSKIDKLPQPFTNEPAVVEAYATFFGEMGTHVITSATYGARCNISTWASNKYPEVNANWKRDVTAFLRGINGGGDFDSAVFEEPQYQIFKTIAQTLVTVIGGDEALAESLMQGNYQYEHFDQWLGTTFSAPVLVSMGVTELWTLLRDSEDSKVRDSADAIEAAFHAIVDNHEKQRVATLVILEGESDFAELDLLSPSAVVGVGGPLPTFDPATQSVIGLSETKVRVGDPGQEQKNRVVLFYIVNDGSPIDISLR…
DN10060_c0_g1_i30	MSNSAQLEAVDWLGRGVEMTSLTPFSMESVKKWIKSPRIVAVQKDQKKHVVTIGGVEYIIPSIVSASEDTGGSQTSDLTYPSGDAALQGFASNPGTLAVVAPDTTSYPLKKSLPSGYQFAFYNLSSDAYSVSLREYFDFIDNKLLWSKIDKLPQPFTNEPAVVEAYATFFGEMGTHVITSATYGARCNISTWASNKYPEVNANWKRDVTAFLRGINGGGDFDSAVFEEPQYQIFKTIAQTLVTVIGGDEALAESLMQGNYQYEHFDQWLGTTFSAPVLVSMGVTELWTLLRDSEDSKVRDSADAIEAAFHAIVDNHEKQRVATLVILEGESDFAELDLLSPSAVVGVGGPLPTFDPATQSVIGMSETKVRVGEIGRASCRERVSSAV
DN10064_c0_g1_i11	MRGGASLNSYNFTIIINVQPSTYAFRQLMAAVSESGIAIAPAPWALTFKSWTFLLSPLSTNKGVNFPSGWAVDWQADTLAEGGKFIGGPGIVMIVSYSDSPVGPCKSTILIDINPKPSFL
DN10064_c0_g1_i14	MRGGASLNSYNFTIIINVQPSTYAFRQLMAAVSESGIAIAPAPWALTFKSWTFLLSPLSTNKGVSFPSGWAVDWQADTLAEGGKFIGGPGIVMIVSYSDSPVGPYDELVYTPGRWQYPDGTKAYRITRIYVSSKESTENGRRNWNIPKQVASFSYIQDSVTSTWTLKVSSPDSPETPFFSVEVAPIPILSRLRVDLSPSRQAMLGDLMGLVQPPLPKGKGEGEIATDKWFFLKPTMSGSSSVCKLKATLSGGKEVGNGREFPAVSPWTVGLFVEGVFDFDSATQFEL
DN1006_c0_g1_i1	MSDPPPKKIGSLRDRIAAFEKGNSTPGPAPAPAPRPKPGNLSWKPRPPSPSTEPSTTATDDAVVEKKTGGMSASDAKESIGKGGSLKDRMAALQGHGAFGAPAPPPTAPKPAVERPKWKPPPPVASPPQDEEDTPAVVSKSPEIPIRSPPIVAEKVEDEPTDAPAAEPDQEEPADVDAEEDERQRRAALAARMARLGGARVGMGPPVFGKKPTPKSTPASESPAKEIATTDEASVKSPDSTDTSAKSPPAEAKATEYFPATAGAQSADSEPPASGKSTDSLVPESSPSIPPRSPNAMPVPAVPRRAAPPRRKAAKSPARPPADEPATVKEPLPDVPPVPKDDDTFSINVDDPPEVKEPIVTRSSQELTDAERRFSMDIASSDMDSTPSVAADPTPVSPQ…
DN10072_c0_g1_i10	MEAISRAGTVLGVLASDGVVLAAEKKVTGKLLDLTTGAGYGGSGEKVFLLCSSNTSKMARRYDSRTTIFSPEGRLYQIEYAMEAISRAGTVLGVLASDGVVLAAEKKVTGKLLDLTTGAGYGGSGEKVFLLCSSNTSKMARRYDSRTTIFSPEGRLYQIEYAMEAISRAGTVLGVLASDGVVLAAEKKVTGKLLDLTTGAGYGGSGEKVFLLCSSNTSKMARRYDSRTTIFSPEGRLYQIEYAMEAISRAGTVLGVLASDGVVLAAEKKVTGKLLDLTTGAGYGGSGEKVYLVNDNIIAGVAGITSDANSLINHARTAAQQHLLTYDTAIPVELLAQRLCDTKQGYTQYGGLRPFGVSLLYAGYDEHYGFQLYHSDPSGNYSGWKATCVGANSGTAQSL…
DN10072_c0_g1_i13	MEAISRAGTVLGVLASDGVVLAAEKKVTGKLLDLTTGAGYGGSGEKVFLLCSSNTSKMARRYDSRTTIFSPEGRLYQIEYAMEAISRAGTVLGVLASDGVVLAAEKKVTGKLLDLTTGAGYGGSGEKVFLLCSSNTSKMARRYDSRTTIFSPEGRLYQIEYAMEAISRAGTVLGVLASDGVVLAAEKKVTGKLLDLTTGAGYGGSGEKVFLLCSSNTSKMARRYDSRTTIFSPEGRLYQIEYAMEAISRAGTVLGVLASDGVVLAAEKKVTGKLLDLTTGAGYGGSGEKVYLVNDNIIAGVAGITSDANSLINHARTAAQQHLLTYDTAIPVELLAQRLCDTKQGYTQYGGLRPFGVSLLYAGYDEHYGFQLYHSDPSGNYSGWKATCVGANSGTAQSL…
DN10072_c0_g1_i9	MEAISRAGTVLGVLASDGVVLAAEKKVTGKLLDLTTGAGYGGSGEKVFLLCSSNTSKMARRYDSRTTIFSPEGRLYQIEYAMEAISRAGTVLGVLASDGVVLAAEKKVTGKLLDLTTGAGYGGSGEKVFLLCSSNTSKMARRYDSRTTIFSPEGRLYQIEYAMEAISRAGTVLGVLASDGVVLAAEKKVTGKLLDLTTGAGYGGSGEKVFLLCSSNTSKMARRYDSRTTIFSPEGRLYQIEYAMEAISRAGTVLGVLASDGVVLAAEKKVTGKLLDLTTGAGYGGSGEKVYLVNDNIIAGVAGITSDANSLINHARTAAQQHLLTYDTAIPVELLAQRLCDTKQGYTQYGGLRPFGVSLLYAGYDEHYGFQLYHSDPSGNYSGWKATCVGANSGTAQSL…
DN10074_c0_g2_i1	MSALPAMDLTVGAIVVSSFFSFLTMGIVCVTGAQYFANYKKDALPFKLLVAINLAMCIVGTVVDGIWCYDWTVAGYGNPAVMAILPLSAIIEIFLVGTTCLLVQTFYAWRIWTISMKRNVILPGFIIVMSLTQWIVILWVVSYWSQHRLMTELGGVVPVAFIWLGTSIAADVCITASMVWYLRLKSNVSGGFSSVTLGGIVSRTIQANVLSLISQVMTFVLYKANLGLWFFLIDFTIVKVYTFSLLWSLNSRRNSRATDNSPSYVSSGSIALEPVSRGTRQNTTKSNVMAVHVQRDVDFDNNTDLWTTSKSDYKGSSGGDAQNAAAV
DN10076_c0_g1_i2	MDYDGPDEGRRTLAVDSNPITIYSDQTSPRYICSCLLSFSCGRTITMSTVNTTTNPLLDCSRERSVFLNSTLLLTLFYGIYVVLFMQATYRISRRVTNMSRRSINDDPIITKRRLSVPFLGLASVAIVIYMMVTGIFVLRWVITSDALASNSASAEYVSPHTKRVD
DN10076_c0_g1_i6	MLGIYVVLFMQATYRISRRVTNMSRRSINDDPIITKRRLSVPFLGLASVAIVIYMMVTGIFVLRWVITSDALASNSASAEYLCETVLSPSMVKLWEAFTGFSTVLFSVFMVCRCWVVYAQDWKLIVLPGLAGFVETVMVFLSLFYSSAYFSPRDEPIYDILSGSSNKYNLICTCLSLVVSVYCTVAIIACIVRFHRMSAVDMIAESGIVYSAFSLLNIIMVTVSARWGMHYTMTMMPVVAGIMPIWILSRIESGHGRSDESWGFKPNSLALGLDPEQSSSRQSSTSTN
DN1007_c0_g2_i2	MLLLVGVKALPQSPSLAQRAPTDLRNNRTIELNDIRDILVGSEKSPPTGKVTLETDARWDMDKRWLVYDVKGLVDGDGKPMTATATTRVDGSSIDPKLIDVRSLAHLPSYHPF
DN1007_c0_g2_i23	MDKRWLVYDVKGLVDGDGKPVTATATTRSDGNAISPKLIDEDVLLGYGHDGTDDQRWWMLESKTPNDIRAVEKLDIQLNYVSMGGQLVPIREVTAINDNTEDTDRGLLFFTIPEWVDGTKVDALTRVNGGKIDPDLVQAYKTEKVCVSGLCLYH
DN1007_c0_g2_i4	MLLLVGVKALPQSPSLAQRAPTDLRNNRTIELNDIRDILVGSEKSPPTGKVTLETDARWDMDKRWLVYDVKGLVDGDGKPMTATATTRVDGSSIDPKLIDEDVLLGYGHDGTDDQRWWMLESKIPNDLRAVKELDIRLNYVSMGGQPVPIRDVEATNDNTEDTDRGLLFFTIPEWVDGTKVDALTRVNGGKIDPDLVQAYKSEKSLIIYGYETMEDPSHRQRWWLVSRHTEFEV
DN1007_c0_g2_i9	MLLLVGVKALPQSPSLAQRAPTDLRNNRTIELNDIRDILVGSEKSPPTGKVTLETDARWDMDKRWLVYDVKGLVDGDGKPMTATATTRVDGSSIDPKLIDEDVLLGYGHDGTDDQRWWMLESKIPNDLRAVKELDIRLNYVSMGGQPVPIRDVEATNDNTEDTDRGLLFFTIPEWVDGTKVDALTRVNGGKIDPDLVQAYKSEKVCVFVFWFYC
DN10093_c0_g1_i15	MMYSRCMRRKPRVLPFQITNFSNAPRIAQTDASQSRSPLSHCRYLHGSQPQADPFKLVAEPLAQVRGALFDLLSSSNQNLDQIAKYYFKQPSKQLRPLIVLLFAKATNGLGNGWDSKRSMANTDLDQPLSRPDVLVDYNPSLPTKTAPFSQDWPSATPPPTHPSANASLLADTDILPTQRRLAQIVEMIHAASLLHDDVIDQSPLRRGAASAPEAYGTNLSVLGGNFILGRASAALARLGDPQVVELIASIMSNLVEGEILQMQAAPAPARAWRVYLQKTYMKTASLMAKGARGSVVLGGCQEGQIYSEVAYAYGRNLGIAFQLVDDILDYESGRSEERRVGKECRLRCRSRWSPYH
DN10093_c0_g1_i4	MMYSRCMRRKPRVLPFQITNFSNAPRIAQTDASQSRSPLSHCRYLHGSQPQADPFKLVAEPLAQVRGALFDLLSSSNQNLDQIAKYYFKQPSKQLRPLIVLLFAKATNGLGNGWDSKRSMANTDLDQPLSRPDVLVDYNPSLPTKTAPFSQDWPSATPPPTHPSANASLLADTDILPTQRRLAQIVEMIHAASLLHDDVIDQSPLRRGAASAPEAYGTNLSVLGGNFILGRASAALARLGDPQVVELIASIMSNLVEGEILQMQAAPAPARAWRVYLQKTYMKTASLMAKGARGSVVLGGCQEGQIYSEVAYAYGRNLGIAFQLVDDILDYESGEATLGKPGGADLQLGLATGPALFAWEEYPEIGPLIERKFKLPGDVERARELVRHSSGVERTRTLA…
DN10094_c0_g1_i1	MADPTYPAFPVLAFIAFILVLVPFPWHLQAWNSGTCLFMVWTAMALLNFFINSIIWHDNVVDWAPVWCDISTRVTLVSGIGINAASLCISRRLYHIAACQSVATSRQDKRRAIISDLLIAVGVPLLQLPLHVIVNGHRYNLVEDVGCQVVIYNTALAYPLAFLWPNVICLISVVYCLLTLRAFLRRRAQFNQFLASSSALNVNRYFRLMALASVEIVVNIPISTYGLYLNLTRSKVQPWISWEETHFDWFSVQQYPALLWRQNREMVAVVELQRWATVFIAVLFFAFFGFSEEAKNYYRTIARYLGLQKKPTLKPLQLPLYNKASLPSPSRPKRSNSTASSTVIALSSYGGAKDSPTFVDAKPSYESPSEPVAFTVYSPPPPTPRPTSPQPHSVYAVPS…
DN10094_c0_g1_i9	MADPTYPAFPVLAFIAFILVLVPFPWHLQAWNSGTCLFMVWTAMALLNFFINSIIWHDNVVDWAPVWCDISTRVTLVSGIGINAASLCISRRLYHIAACQSVATSRQDKRRAIISDLLIAVGVPLLQLPLHVIVNGHRYNLVEDVGCQVVIYNTALAYPLAFLWPNVICLISVVYCLLTLRAFLRRRAQFNQFLASSSALNVNRYFRLMALASVEIVVNIPISTYGLYLNLTRSKVQPWISWEETHFDWFSVQQYPALLWRQNREMVAVVELQRWATVFIAVLFFAFFGFSEEAKNYYRTIARYLGYVYLYLTTRPSHAYRALDYRRSLLLSHSNFLCTTRPRCLPPRARNEATLPPRPPSLPYHPTAARRIHRRLSMPNHHTSHHRSLSLSLYTPLHL…
DN10097_c0_g1_i3	MSIDSPGGEPPRDLEKNAAPSVQDSSRRSSTTVVDGDALKSTAPPNATYGGQPRIAYEYDPFDYSKRYAKDNPGSEAGPKSRFWRMYLDEAAVCDQDMLKENRDIVDGLLIFAGLFSAVLTTFIVQITPSLQKDNSEVVISLLAEMLRVQRAMADGSPAQDIPSSAPLPFVQPRSTVWIASLWFVSLTFSLLAALIGLLARQWMHSYIAVTSGSARERGRTRHFRFVGLLRWKVPAMIVALPFLMHLSLALFFVGLVILLISLELGVVYLISAIVGVTYLAYFVATFLPIVSPQCPYRTPLTSCMNYAIHYFLNFIQRYFPRLFPDGRQFDYRDVEACDSKFVDTHGDQLDGEAMSWLYATTSNTTAKTITIEAIAGLDASFSGVLKDVQGMAGDTCRE…
DN10099_c0_g1_i10	MASDPVTPQRPLRTNARILLQSTPLNRGTASQYDHNVRFTCPEIEDYIAEDLTGNKVLLPHDKFMEVILNVPPQWETSAPHFKELVDKVQNSLRFRRTLTTYTDLCDDETLKDEKELYADFINVCNDATDVVRDARNTLAKDAIFVFRQTDKIVRGSNRELRPDVGGILQQMYDSSGNVEHRRKAPRYNFGWAQYLDARDLKLHPRLLDHGHGARVVLYSDGKDPRELFPNSEKYLAAKNRVQKYGIGLNEIHHGVKRNCASTVTYPHKRPCPADRSMKTTASTAAPAEHDPETTAVPEVSSAKEDAKDRFLVLAQMARYALAMLSYAGFRTHSIGLLVARNYVQVLYYDRSALVASPPFDMNNRRRFASLLVAVQMLSLSQRGVMDAFMPDPFLKIYQ…
DN10099_c0_g1_i7	MASDPVTPQRPLRTNARILLQSTPLNRGTASQYDHNVRFTCPEIEDYIAEDLTGNKVLLPHDKFMEVILNVPPQWETSAPHFKELVDKVQNSLRFRRTLTTYTDLCDDETLKDEKELYADFINVCNDATDVVRDARNTLAKDAIFVFRQTDKIVRGSNRELRPDVGGILQQMYDSSGNVEHRRKAPRYNFGWAQYLDARDLKLHPRLLDHGHGARVVLYSDGKDPRELFPNSEKYLAAKNRVQKYGIGLNEIHHGVKRNCASTVTYPHKRPCPADRSMKTTASTAAPAEHDPETTAVPEVSSAKEDAKDRFLVLAQMARYALAMLSYAGFRTHSIGLLVARNYVQVLYYDRSALVASPPFDMNNRRRFASLLVAVQMLSLSQRGVMDAFMPDPFLKIYQ…
DN10099_c0_g2_i3	MDTITTPAVAAAGEKGAWLLKHIPTILHSQDFPLSEDSPGMKLHKLLNDDATRYTSDTGSFSYELRVCRVIIQERLNPLSKLTIQKDYAQVNFDVLQGMFPPSIHAHLVLISYTLVHRLIKDADQLAKQLQ
DN10099_c1_g1_i1	MPRTLALSLMNSGYAGLLSRGGSILYRSWRLPSNMDKSFSTFCKVRLHLSYRIHVLMHPILAHRWIYQFARILHRDISEGNIMWHVRGKRICGVLNDFDLSSHLDSPGQTSQQRTGTRPFMAEELHVKNGDVLPLYRHDLESLFYVILLVVCAHSIRQTGKETPRLQVDTTNGRKWHEWLVMTDEELLAAKNVL
DN1009_c0_g1_i1	MSDLVKKSKKSKSKSQESTGAIPTEVLTPNSIEDGSTVETEKEKRKREKKEKKRKRAEEEVVDATEKDDAKIEKKKKKAKHSSDEAESTSERPADHTTEKKKKRKRDEAAKESNIPSTSEPKKQKTSTGSEPTEAEVTAFLTKNSITCDPPITPYLNFTSLPIPSSLSTPLSRFPAPTPIQACAWPPALAGKDVVGIAETGSGKTLAFGIPALAKLLANPPKQDGITTLVLAPTRELAMQTHEQLVEVGKPFGIGSVAVYGGAPKDPQIRMLKNMDKKRDGVTTRIVVGTPGRILDLISEGACELGGVDYLVLDEADRMLDQGFENAIRQIVSYTKPKEQRQTMMFSATWPESIRRLAATFQNDPAKVTVGTEDLTANSRVDQYVEVFDDDRTKDTRLL…
DN10104_c0_g1_i11	MSSKRKWDQPGPDGAPAEEGATKTANDAAAAAAAIAAKIAAQFAAGGLKDTQDAAFSKDIDINDARNRYVVTKGTTQQDIHDLTGASISTKGVWYPDRSKATEKDPPLYLHITAPSSDSLEKAVTMINEHLTAELGSLVEDKKDRLRERRKWPEEKLPVGLESIRNFHIRAKVVGPQGQFVKYIQQETGTRVQVKGIGSAFIEPETGKESDEPLYIHITGPEENQVARAKVLAEDLLLVVRAEHTKAASAAQVQQMELHQAQLQYAAYSGYGAQAPPPPGAAPPPPPGDQPPPPPGGEQSQAMQGPDPSNPEAFAQYWAAYGYDVNSDQFKEWMASQQQAYSQYYAQSYGTAPAPPPSQPDQPPPPPPP
DN10104_c0_g1_i22	MSSKRKWDQPGPDGAPAEEGATKTANDAAAAAAAIAAKIAAQFAAGGLKDTQDAAFSKDIDINDARNRYVVTKGTTQQDIHDLTGASISTKGVWYPDRSKATEKDPPLYLHITAPSSDSLEKAVTMINEHLTAELGSLVEDKKDRLRERRKWPEEKLPVGLESIRNFHIRAKVVGPQGQFVKYIQQETGTRVQVKGIGSAFIEPETGKESDEPLYIHITGPEENQVARAKVLAEDLLLVVRAEHTKAASAAQVQQMELHQAQLQYAAYSVGHLSSHSFLIARFGVA
DN10104_c0_g1_i26	MINEHLTAELGSLVEDKKDRLRERRKWPEEKLPVGLESIRNFHIRAKVVGPQGQFVKYIQQETGTRVQVKGIGSAFIEPETGKESDEPLYIHITGPEENQVARAKVLAEDLLLVVRAEHTKAASAAQVQQMELHQAQLQYAAYSGYGAQAPPPPGAAPPPPPGDQPPPPPGGEQSQAMQGPDPSNPEAFAQYWAAYGYDVNSDQFKEWMASQQQAYSQYYAQSYGTAPAPPPSQPDQPPDRKSVV
DN10104_c3_g1_i1	MHRHALCSPFPFNRPSMTARVAAFVNVDAEFYRMSLDACHVSDSGELTVIAKEKLGGACTEHAYRTTRVTSLVQRRGCRVLPVAATGDSLALETAEQGISTRREKDARNVLHQIHDLKTFGMQYRDLAPQKHNVGRFRRYEELSVFAEPVRLGRPKSESRNRGYRFRTLIDLFDDRLEDIETAFQLLLCQSQNHAVE
DN10106_c0_g1_i11	MRRLPPVKWLQDQLPSVPDAMFGRISTSAAPLWHPFFKDHKAKSVFADANGLATYISKAFQRCRQNANRPSTDEVLNLFGNHRRICHSDIKPDNFLLNQDGLWIVDFQHISVLPEVFQSYAYFNVGMSFAAEVGKRLDNWQQPSSNAEAMVPISSVT
DN10106_c0_g1_i15	MGLPPTYQRQNANRPSTDEVLNLFGNHRRICHSDIKPDNFLLNQDGLWIVDFQHISVLPEVFQSYAYFNVGMSFAAEVGKRLDNWQQPSSNAEAMVPISSVT
DN10106_c0_g1_i39	MNDWQTPRELTETEKTAITIELTRLEASQSGEEGSRFFSLSLPGRPPLFIKHYCNHDVFAEASTQAFFHSLTKTDGSTPRVPRVLDVLFTPEGDFFLVMEKIEAITLESCERESAVEYAASAVKWLLDQLLRSQRPCSAEFPHRQLRFGVHSSRIIRRRASSPAPTGLPPTIQSLYRSQASQRCKQNANRLSTDEVLNLFGNHRHICHSDIKPDNFLLNQDGLWIVDFQHISVLPEVFQSYAYFNIDMSFAAEVGNRLDQLPSSKAEAMVPISSVI
DN10107_c0_g1_i1	MRKRLVQSFLVNLPDAHQQHDHEQSEEKHTIFNSELYLLFDIFSAIAGVFFHPPTTVYSFESSFWMIFTVSDWDPVAGSMSERSRAVERMEWGLDCISM
DN10109_c0_g1_i17	MGMEESIYWYSTTLTIPASIFSSCYYYSAGHSSYIGQEGNDMVGGLEDSLNYLYVCIFELAIPRGAHNGALFRISAVLYRDIYTNFRIIPNENCMMEVQSIWKQCE
DN1010_c0_g1_i22	MHRRRHVTEPSLSREQISKGLFDDGFPYSCKLTAHESCVNAMTFSSHGARYLATGGDDLKIHVWDFEQENIVSPAYTCTGPHGNIFTVAFSATNRFLLAGGVDNTIYKYDISRLDAPDVGLPRDSLRLEEIVRSVACHPVEEEVFLSAGDDGRIIIHDQRIWRNSHPRAQDTIQTDCEATDVQWHPTLEHIFVTSEERGNVHLRDRRMAFGPVSNRTKSGIIHEYNTKISKGSLRHRSNPEPSSVAFDAEGTKLVVTLMNHLPTLYALMDPEPLAVFSARTLPDGSPIPSDQRSYSNSCTIKHGSIGALGQDNVDFYSAGSDDFCAYIWKIPPLEELRRRRQVVPWSDWGTMDAYAQSIGYAQSLRSDRYVPVPLDTPLDRLTGHNSITNTTLVHPYFP…
DN10112_c0_g1_i24	MATYSNWVESGHKVARLASKGYATHPAHLNTLVVLIAERFISACDTNIDEKYTLFRGVPLTVDLELFISNIFVSSLGALSFAIVVLIGADMTCRTEAYGQVFKEVQRVTLLPLLSAYFLAGSMTFGGLTVYCTAFGCQRPLVLEASLSGAR
DN10112_c0_g1_i5	MATYSNWVESGHKVARLASKGYGTHPAHFNTRLVLIAERFISACDTNIDEKYTLFRGVPLTVDLELFISNIFVSSLGALSFAIVVLIGADMTCRTEAYGQVFKEVQRVTLLPLLSAYFLAGSMTFGGLTVYCTAFGCQRPLVLEASLSGAR
DN10113_c0_g2_i1	MVLIKICFADEMTVLTPTTQPTGHVMARTPMRLIRAPLIPFATPENSRTLCWASLNAFTRGTIFSHRLARVIARGWRLVLFTIDSIPFLLVLSLLVFVAFSSACDQTSISFLMARSEERRVGKECYS
DN10113_c0_g2_i2	MVLIKICFADEMTVLTPTTQPTGHVMARTPMRLIRAPLIPFATPENSRTLCWASLNAFTRGTIFSHRLARVIARGWRLVLFTIDSIPFLLVLSLLVFVAFSSACDQTSISFLMASPFSIKLSMNRISCSGDIFLSYGMLFCSRIIWAVDSGILLSLSPSSSPAAAAVIPTQAPIKLCVPPTTLPGII
DN10113_c0_g3_i11	MMPGSVVGGTQSLIGAWVGITGAADEELGDKLRRMPESTAQRILKQNGIHHKQEMTKEDLIRFIDDMIEKAGAIKDDIEAWEDEDGEDAGDVGDIDSEAESDSKFNPANKEATETQSDRERRSGTSMVKRASLQPRAMTLEGLCKNIVPRVKTFREAQQNVLKFKGVRGALTSRIGILATTCPIGWIAGVSTTISSAKHVLNTMGRRSLRVLVNTSGEVRLGI
DN10113_c0_g3_i5	MMPGSVVGGTQSFIGAVFGITGAADETIGEKLRNMPESAAQKILRQNGIPYKKNMTKEELVQFIDDMIEKAEAVRDDLEVWEGEDGEDEGDVSGSHSESKSDSTLNSTEKETTEAKGERLRRNGVSRMKRTSLQPRKMTLDGLCEKMVPRVKTFREAQQNVLKFKGVRGALTSRIKILATTCPIGWIVGVSTALLSAKHILIITMGRPLLKVLENSSVVVRLGIWPHKRKRNKRRQPQKQKLTP
DN10113_c0_g4_i1	MMPGSVVGGTQSLIGAWVGITGAADEELGDKLRSMPESAAQRILKQNGIHHKEEMTKEELVQFIDDMIEKAEAIKNDIEVWETEDEETEDASDSDSKSNSADKEATETKSERTRRNGISMVKRTSLQPRAFSHTIDRLCKNIVPRVNTFKKAQGNVRNLKGVRGALTSRIEVLARTCPIGWIVGVSTVLSSPRHVLITMGRPLLKVLVNTAVVVRLEIWLHKRKTQKRRQPRKPKPTP
DN10119_c0_g1_i2	MTSAKYSELPPSLQPPPDLRSKGYRNGCRPAVEYVETMRTLPAGLKPRKGIHYTPPRFVYGWLISDGDIIDIIEEHHPQLIGIGNYNDEDYVDVYLTLAKVCSHFINDLKIEPRWRPDTVGVVDVTKSCYGALAITDSYENGEVVPSQEVMQKVKEFFHLEEEPRWFIDLVHDRWRRRLIFRRRTGELEATTDYRLR
DN10119_c0_g1_i4	MTMTSTKYSELPASIQPPADLRSKGYKNGCRPAVEYVETMRTLPAGLKPRKGIHYTPPKFVYGWLMSDGDILDIIEQHHPQLVAIGNYDDEDYVDIYLTLAKVRSHFINDLKIEPRWRPDTVGVVDVTKSCYGALAITDSYENGEAVPPQEVMQKIKEFFHLEEEPRWFLDLIHDRWRRRFIFKRRTGELEATTDF
DN10120_c0_g1_i20	MALSGLKVVEFAGLAPGPFAGLVLADNGADVVRVDRCSSDSTDILCRGKRSIAVNSKTTSGQDALKRLIMSADVLIDPFRPGVLEKLGLGPDVFLGEGGLNSRLIYARLTGFSRNGPHKDMAGHDINYLALSGVLSMIPGSNGKPSFPLNLLADFAGGGLTCALGILLALVQRGKDGHGQIVDTNMVSGTRYVSSFPLLLALLPSSPFGRERGDNLLDGGAPFYDIYTCQDGRWMSVGCLEPQFFASFLRTFKSALPVNFSLEDGWAPTLSSQSDRREWPRMRQFFTKGFLTQPRDQWAAIFHETDGCAVPVLDPQEAAVLDPSGSVVPRPHPRISNGAASVLEESLGFLSPGRDTYAILKEIGVSDDELKRLLNDRAIEPEPPISKL
DN10120_c0_g1_i54	MALSGLKVVEFAGLAPGPFAGLVLADNGADVVRVDRCSSDSTDILCRGKRSIAVNSKTTSGQDALKRLIMSADVLIDPFRPGVLEKLGLGPDVFLGEGGLNSRLIYARLTGFSRNGPHKDMAGHDINYLALSGVLSMIPGSNGKPSFPLNLLADFAGGGLTCALGILLALVQRGKDGHGQIVDTNMVSIFYGKLSSLSAFAKGIWYTLRFILPSPPGSPSLFTLW
DN10120_c0_g1_i57	MALSGLKVVEFAGLAPGPFAGLVLADNGADVVRVDRCSSDSTDILCRGKRSIAVNSKTTSGQDALKRLIMSADVLIDPFRPGVLEKLGLGPDVFLGEGGDRKSVV
DN10120_c0_g1_i90	MIPGSNGKPSFPLNLLADFAGGGLTCALGILLALVQRGKDGHGQIVDTNMVSGTRYVSSFPLLLALLPSSPFGRERGDNLLDGGAPFYDIYTCQDGRWMSVGCLEPQFFASFLRTFKSALPVNFSLEDGWAPTLSSQSDRREWPRMRQFFTKGFLTQPRDQWAAIFHGTHSCC
DN10122_c0_g2_i2	MRHLAYSQGTPYASPLSENKMPHLECITIVLSGRRSPSLLGFGDGDDDYAPVTSLQRSSSYFQRWYFITRVTQDRNPLPGNLTSVSDMGDTQRPSNHAGMKRVKFFAGSKGIEALRFGQMKY
DN1012_c0_g1_i13	MTQVNSITATSICVSATIAMLGLFYQWRTADRRLRAKLPHELELWRAPGPDWDAEESVWAPFVPVLLRHGLERWDAPRGPVCSQRVESLPSPSGYSFAASSQFESDALWKMARNFEYNNALKRVVRTREGRDLVCRVIVIHNEGHECLKALRRLATGANTLLADNHVLPMVRELHFEDIVCGLFPLAGPSMRDSFGPTSNFSKNSAGDIMDMLLQALEALVFIHRKRVAHRDAFQNNFLVEWQPQSMRTKTLPTSRPRVYLIDFETAICFPEDRPYDECLCSGMPFGDDDNYAQPYPIFISENKEYNPFYLDLWQFSYYLQFLKTSFQPLDDLLPVLVEQGTAAKAHEALRAVIGSTPPEALLLEPVFDEDAAFP
DN1012_c0_g1_i18	MTQVNSITATSICVSATIAMLGLFYQWRTADRRLRAKLPHELELWRAPGPDWDAEESVWAPFVPVLLRHGLERWDAPRGPVCSQRVESLPSPSGYSFAASSQFESDALWKMARNFEYNNALKRVVRTREGRDLVCRVIVIHNEGHECLKALRRLATGANTLLADNHVLPMVRELHFEDIVCGLFPLAGPSMRDSFGPTSNFSKNSAGDIMDMLLQALEALVFIHRKRVAHRDAFQNNFLVEWQPQSMRTKTLPTSRPRVYLIDFETAICFPEDRPYDECLCSGMPFGDDDNYAQPYPIFISENKEYNPFYLDLWQLAYYFQFLKTSFQPLDDLLPVLVEHGTAAKAHEALRAIIGSTPPEALLLEPVFDEEAAS
DN1012_c0_g1_i19	MTQVNSITATSICVSATIAMLGLFYQWRTADRRLRAKLPHELELWRAPGIDWDAEEAVWAPFVPVLLRHGLERWESIRSSMSCQRVESLPSASGFSFAATTQYESEGLWRNVRYFQYNNALKRVVRTREGRDLVCRVIVIHNEGHECLKALRRLATGANTLLADNHVLPMVRELHFEDILCGLFPLAGPSMSDSFGPGASCVKNSVGDIMDMLLQALEALVFIHRKRVAHRDAFQNNFLVEWQPQSMRTKTLPTSRPRVYLIDFETAICFPEDRPYDECLCSGMPFGDDDNYAQPYPIFISENKEYNPFYLDLWQLAYYFQFLKTSFQPLDDLLPVLVEHGTAAKAHEALRAIIGSTPPEALLLEPVFDEEAAS
DN1012_c0_g1_i8	MTQVNSITATSICVSATIAMLGLFYQWRTADRRLRAKLPHELELWRAPGPDWDAEESVWAPFVPVLLRHGLERWDAPRGPVCSQRVESLPSPSGYSFAASSQFESDALWKMARNFEYNNALKRVVRTREGRDLVCRVIVIHNEGHECLKALRRLATGANTLLADNHVLPMVRELHFEDIVCGLFPLAGPSMRKSFGPGANFVKNSAGDIMDMLLQALEALVFIHRKRVAHRDAFQNNFLVEWQPQSMRTKTLPTSRPRVYLIDFETAICFPEDRPYDECLCSGMPFGDDDNYAQPYPIFISENKEYNPFYLDLWQLAYYFQFLKTSFQPLDDLLPVLVEHGTAAKAHEALRAIIGSTPPEALLLEPVFDEEAAS
DN10131_c0_g1_i8	MWRTENRLFAWRMRAKKLFVYPSRDIALAMWTLWNRYKHVDTLRLLTALMAAGGSTFISEIYTIPGPTFPSEYISHLLRLQPLVSSEYEAFHYMFNLLDLVVGRFQLKDTPRLVFWIPYTHTLLLLLTLILETFDPEFVPPPSLAYINTPDLLQRIARIGSDFLWQFTEGTPCPDIVATTHMYSPKIRELACSDDSRLEDNPDLDHLDAAFEIVSQFAQTARRSARKLRGSTQLYRINPSARSWGRTLRRCRLTGRRPGCLDAR
DN10134_c0_g2_i6	MFTYFSLCVAGLGLLASRVVALPVTSSLESRQSISVLTSSAVAAFKTYSYYASTAYCAPSTTLTWSSLNIANCNANSDFKPVASGGNGDNVQFWYVGYDPSLRTVIVAHQGTDTSKL
DN1013_c0_g1_i11	MTILNDLHFECHVLHGPIRARDLIIHRPEGPEGPRQLVMIDFSRSRIDLPDEYLRTTLESDMEKRWLLHYTCDTYDIYKDAAEASAGARGIKLPEREPLYVDR
DN1013_c0_g1_i3	MADASTQQVNVGDLNLSQLADVKKQLEEELNHFTSSFAQLKSAQVKFKSCIENVGELSQSRGQSKSVLVPLTNSLYVPGKIHDTDSVVFDIGTGYYVQKARLIFPEQLHPSYPDAIKHYNGKVDFLNGNLAKLDETVGKKRENMEMLVQLMQKKLQEETQAVKS
DN10143_c0_g1_i12	MHLTLYHHRPLFVCLLLAVVAFFLFSQRLSMGNHLRRLSTVFSSKTSETLVKSTSENNALSKFLVDAKATYLSTLKETPEKAKDYLVVMGNEAGDLDSVASSIAYAWISAQTRPSIPFIQIKKDDLVLRPENMYALALAGIKTPNEDLLLPEDISSLPSSPFTKFALVDHNRLGSSFASNESSVEVIIDHHEDEQQHLTANPRIVTPAGSCSSHIALAAPENLPSELAFLLLSAILIDTNGLKPGGKATQIDLDAVTRLLPQTTQLDTQSFSPTALHEHSALKNLNALLGEHKSNISHLSPRDQLRRDYKEYSLTLEWHADKPTIKAGLSTVPVRLKEWASQGRLLSEGVAYMDERDLSVLGVLTSFRKEGKLSKRGKHVREMAWLVKSDTGLEERLWK…
DN10143_c0_g1_i26	MTFDNVYFYSHDSVLPFKGVHFAPISPLHLTKVLHRQAGSLNNIKQRTVPLPPPKNGEVLVKILAVSLQHRDLMIASGKYPGYIADEVVPGSDLAGKDIAVGQDVKDLWKIGDRVCANFATGYLDGDSPTPVVMGTALGGASHGVLTEYKSFNPESLVAIPAHLSYEEASTLPCAALTAYNALTGSKPVKARDTVLILGTGGVSIFGLQFAVASGATVIVTSSSDDKLVLAKKYGATHLINYNKTPEWEKEVLKLTNGIGVDHVLEVTGGTLMQSMQAVRMGGTIHAIGARASFGDIATLPFLVITKAVTLRGVLVGSVAQFKSMNRLITANPETTRPVIDKVFPFSQAVEAFRYMELQKHVGKVVISLGKY
DN10143_c0_g1_i51	MSISTLTTQYYLSKAGSLNNIKQRTVPLPPPKNGEVLVKILAVSLQHRDLMIASGKYPGYIADEVVPGSDLAGKDIAVGQDVKDLWKIGDRVCANFATGYLDGDSPTPVVMGTALGGASHGVLTEYKSFNPESLVAIPAHLSYEEASTLPCAALTAYNALTGSKPVKARDTVLILGTGGVSIFGLQFAVASGATVIVTSSSDDKLVLAKKYGATHLINYNKTPEWEKEVLKLTNGIGVDHVLEVTGGTLMQSMQAVRMGGTIHAIGARASFGDIATLPFLVITKAVTLRGVLVGSVAQFKSMNRLITANPETTRPVIDKVFPFSQAVEAFRYMELQKHVGKVVISLGKY
DN10143_c0_g1_i52	MSTTQYYLSKAGSLNNIKQRTVPLPPPKNGEVLVKIRAVSLQHRDLMIASGKYPGYIADEVVPGSDLAGKDIAVGQDVKDLWKIGDRVCANFATGYLDGDSPTPVVMGTALGGASHGVLTEYKSFNPESLVAIPAHLSYEEASTLPCAALTAYNALTGSKPVKARDTVLILGTGGVSIFGLQFAVASGATVIVTSSSDDKLVLAKKYGATHLINYNKTPEWEKEVLKLTNGIGVDHVLEVTGGTLMQSMQAVRMGGTIHAIGARASFGDIATLPFLVITRAVTLRGVLVGSVAQFKSMNRLITANPETTRPVIDKVFPFSQAVEAFRYMELQKHVGKVVISLGKY
DN10149_c0_g1_i13	MAEHFPQELINHILDFLEDDTTSLLEASTVCRRWSTPIHYLLYRSRLCVVPVGTYWEDKPPRCYLWTSSILDTIAQRPQVAHHVRKLSVWASEGLQLCDSDPDEGRSEYMSTYNLGRQLATLLPLLTSLKLLQLDMTRCACDPGRATRILDSVFCSLRTRRSDLGELKVIGSTMTFHLLHGTAIKKVSLRSCGLPDKIPLDARTSLEDLDIGSENVELLPPLLTAIPRLLPDLQRLSFTSWMYTSEHIAEILPMTVKYWQMNMIHHYGRYPQSKNSEYNSQKLSKECHSKHELGFDLSYARGVEHISLRYTFEQNSDFLKRVTDGWVESLLRLVDRGHALQSDHVISRAPYRCRIHYRKHSETIGRCIREA
DN10149_c0_g1_i15	MAEHFPQELINHILDFLEDDTTSLLEASTVCRRWSTPIHYLLYRSRLCVVPVGTYWEDKPPRCYLWTSSILDTIAQRPQVAHHVRKLSVWASEGLQLCDSDPDEGRSEYMSTYNLGRQLATLLPLLTSLKLLQLDMTRCACDPGRATRILDSVFCSLRTRRSDLGELKVIGSTMTFHLLHGTAIKKVSLRSCGLPDKIPLDARTSLEDLDIGSENVELLPPLLTAIPRLLPDLQRLSFTSWMYTSEHIAEILPMTVKYWRMNMIHHHECYSKHELGFDLSYARGVEHISLRYTFEQNSDFLKRVTDGWVESLLRLVDRGHALQRVTMSFPELPIGAESTIESTLKPLEDVFVRHSLQVSIEEIPSLSLSIFPELRRLGLLRVIDHAD
DN10149_c0_g1_i16	MAEHFPQELINHILDFLEDDTTSLLEASTVCRRWSTPIHYLLYRSRLCVVPVGTYWEDKPPRCYLWTSSILDTIAQRPQVAHHVRKLSVWASEGLQLCDSDPDEGRSEYMSTYNLGRQLETLLPLLTSLKLLQLDMTRCARDPERAARILDSVFCSLRTRRSDLGELKVIGSTMTFHLLHGTAIKKVSLRSCGLPDKIPLDARTSLEDLDIGSENVELLPPLLTAIPRLLPDLQRLSFTSWMYTSEHIAEILPMTVKYWQMNMIHHYECHSKHELGFDLSYARGVEHISLRYTFEQNSDFLKRVTDGWVESLLRLVDRGHALQSDHVISRAPYRCRIHYRKHSETIGRCIREA
DN10149_c0_g1_i7	MAEHFPQELINHILDFLEDDTTSLLEASTVCRRWSTPIHYLLYRSRLCVVPVGTYWEDKPPRCYLWTSSILDTIAQRPQVAHHVRKLSVWASEGLQLCDSDPDEGRSEYMSTYNLGRQLETLLPLLTSLKLLQLDMTRCARDPERAARILDSVFCSLRTRRSDLGELKVIGSTMTFHLLHGTAIKKVSLRSCGLPDKIPLDARTSLEDLDIGSENVELLPPLLTAIPRLLPDLQRLSFTSWMYTSEHIAEILPMTVKYWRMNMIHHHECYSKHELGFDLSYARGVEHISLRYTFEQNSDFLKRVTDGWVESLLRLVDRGHALQRVTMSFPELPIGAESTIESTLKPLEDVFVRHSLQVSIEEIPSLSLSIFPELRRLGLLRVIDHAD
DN1014_c0_g1_i6	MADLFSFLDNVPEDNDAHDVEMASEASEPRKRKADDSTPPQTNGTPEQTPVKKPRLEPPPKPVVLDEFETEAKREVAAIAGLQGNVEAGARLELRHQVRHQVAVPQGYNYTPITQHVPPAKPDREYTFELDPFQKVSVYAIQRNESVLVSAHTSAGKTVVAEYAIAQCLNRKQRVIYTSPIKALSNQKYRDMLAIFGDVGLMTGDVTINPTATCLVMTTEILRSMLYRGSEVMREVAWVIFDEIHYMRDKERGVVWEETIILLPHTVRYVFLSATIPNAMQFAEWICKSHDQPCHVVYTDFRPTPLQHYLFPSGGEGIYLVVNEKGEFKEDNFSKAMGQLQAQAGEDPADSHSGKGKKGKTKKGGEKKGPSDIARIIKKIMQGNFHPVIVFSFSKRDCE…
DN10150_c0_g1_i13	MPVFVEQSTQFFEPFIYNTMSPSILSILFFGIFGSAAALGPPSVLLGTAGSFAILSQTGVSTVPQSSVNCDIGVSPIAASALTGFALTLDTSGTFSTSTQVNGKLYAASYDVPTPPMLTAPVADMGTAYTDAQGRPNPDSINFGSGSIGGAILVPGLYKFSTDVTVASNLALTGGPADTYLFQISGTLSLGTGASITLLGGLLPSNIVWAVAGDVTTGADSSFQGILLVQTHVAVGTNAVVNGRILSQTSVSLRQSTVIAPGACGATTSSTAVPSSTIVSSSTISSSTANPSSTAVPGQCYVDSCDAPILPFLSSISTARTIPGCITQCAAGGYAVAGLSWGNECFCGNALSASAGLAKPQTECNMPCSGDAKAICGGGFRVSVYAVPFAKRNGSPHGS…
DN10150_c0_g2_i1	MLPEGMVSIYISYLRFLVHNHSETIERGHVYFFYRPRVQLEEVHSLDEVRNLHMLLIPRPPLFATYEESDKQPDDEGMKLLEPGADVIPAPQPQDASQTQPYRLLTIGKKKLPDSSKGGAGKGRKEAFWAVVTKVGDDLHQLEQGLGEQSYETKTLGTSRIELLVARLTFSQALVTKVLHALQAEADMPSLSTHHESRLKKLVILGTVCRTLRI
DN10150_c0_g3_i1	MLQFSTDVTVASNLALTGGPADSKLAFIFVFTRQLIYTFPAYLFQISGTLSLGTGASITLLGGLLPSNIVWAVAGDVTTGADSSFQGILLVQTHVAVGTNAVVNGRILSQTSVSLRQSTVIAPGACGATTSSTAVPSSTIVSSSTISSSTANPSSTAVPGQCYVDSCDAPILPFLSSISTARTIPGCITQCAAGGYAVAGLSWGNECFCGNALSASAGLAKPQTECNMPCSGDGELPDCIVLVIDAEGSLSAKAICGGGFRVSVYAVPFAKRNGSPHGSIGRSDITRRTCF
DN1015_c0_g1_i11	MLSVSAKSHRASRSLHFRRGEAFKAFYATIRSLRQQPVSALDESTPADNDFILSILRANPSVRDARGYLASFGPKPLPKPEPSQSTLQFPLPSTSQLIDTEQTAVKSEDKVPPIIDSILDPVVRRTALVKIQNPFNDVQLESIARGMVYLEKLGLVSVIVVQGDQASGQNERANAIEEVMRVVSALERQGSRARPVLGAVVRLGPNPNDSESDHEFAPPEAHAIPSDLVPIRSALRAGEIPVIAPFAIDSFCRSVRIDANDVIASLARGMAEAAAQDSITGTAQNEVDLTPLRLMIINREGGIPSYARSGYPHLLINMSSEHDHISETFNPAWRHSHPTALENLSLARKCLAYMPPSSSAIMVSHRSPSSLIANLITNKPAVSSSLPHALLQGNRKLTP…
DN10161_c0_g2_i11	MHPQMSNIHSSDSPPDHDSHLLPHMHSQESLYSHPSLNGMYTSLNHQIHPSADYLLDDDMHKHQSSVKLTNGPSSSFKPPFPSFTGTNRQRHHPPSTIIPSNSFRENSNAYIPPDLYNAQMTSPTQSHHPPFDSRPSFDYTGQTMINGGHKPSFSLPDHHGHPNISASHKMQQHASPPGQFNGFSGNFVNGLHISSQTPFGPHIPAGPPTALNGTAPSAVMSSSSMMMNGPGNAPPQQQQEDISTIFVVGFPDDMQEREFQNMFTFSSGFEAATLKIPNKEYTSYGTATGASSGIRASSSSAYPTTFSGSNDPYAQSAVVVEGGRDGMSSWPSGAMDESTSQFITGGSAGLNMPPRKQIIGFAKFRSREEAVLARDQLQGRRVDIEKGAVLKAEMAKKN…
DN10161_c0_g2_i14	MHPQMSNIHSSDSPPDHDSHLLPHMHSQESLYSHPSLNGMYTSLNHQIHPSADYLLDDDMHKHQSSVKLTNGPSSSFKPPFPSFTGTNRQRHHPPSTIIPSNSFRENSNAYIPPDLYNAQMTSPTQSHHPPFDSRPSFDYTGQTMINGGHKPSFSLPDHHGHPNISASHKMQQHASPPGQFNGFSGNFVNGLHISSQTPFGPHIPAGPPTALNGTAPSAVMSSSSMMMNGPGNAPPQQQQEDISTIFVVGFPDDMQEREFQNMFTFSSGFEAATLKIPNKEYTSYGTATGASSGIRASSSSAYPTTFSGSNDPYAQSAVVVEGGRDGMSSWPSGAMDESTSQFITGGSAGLNMPPRKQIIGFAKFRSREEAVLARDQLQGRRVDIEKGAVLKAEMAKKN…
DN10161_c0_g2_i3	MHPQMSNIHSSDSPPDHDSHLLPHMHSQESLYSHPSLNGMYTSLNHQIHPSADYLLDDDMHKHQSSVKLTNGPSSSFKPPFPSFTGTNRQRHHPPSTIIPSNSFRENSNAYIPPDLYNAQMTSPTQSHHPPFDSRPSFDYTGQTMINGGHKPSFSLPDHHGHPNISASHKMQQHASPPGQFNGFSGNFVNGLHISSQTPFGPHIPAGPPTALNGTAPSAVMSSSSMMMNGPGNAPPQQQQEDISTIFVVGFPDDMQEREFQNMFTFSSGFEAATLKIPNKEYTSYGTATGASSGIRASSSSAYPTTFSGSNDPYAQSAVVVEGGRDGMSSWPSGAMDESTSQFITGGSAGLNMPPRKQIIGFAKFRSREEAVLARDQLQGRRVDIEKGAVLKAEMAKKN…
DN10164_c0_g1_i2	MSVQARLDQAFTSFTSDATQSSPLAHTGHFEAWEQCVLRSPLSDKPLNLSISPSQPVCKDAKFTSATFHPLPPLPPLSSSLDFAFQSFTFSPIHPSPCTSPRPSPLNLTPFKSEVTTRTHHTPTFQIPASLSHPNSPYVPWESPVRHEFIRPSTPTSMLSAYSRHSYSRDGARAPEPPESTHLRRTGRVLRKMSKSIHNIRHLLKSKMAKVVAPVRKRHLSIVDTSSIPCPSIRRVPSPSPSDAISLNSVNSNSLAQWLDKRRREATEWSRRSVTLDEYDRAGSWINLSNDLDSTHHMVSPSLSSRRSSVHTSIGLCS
DN10165_c0_g1_i6	MSNGYIYKQIQASPSEYQILAGRDTREPLLYSSSMHFSAIFLPLLFGAGHVCAIQIATWNVRYDSKTDAIPVAESKGKTQLQGERGSEQPWSTRRIGIANYLATHKVSVLGVQEALIRQVKDLQELFGADWAWVGEGRDDGKEKGEYCAIFLCVGRTWRFPLTRRSGYLKRLWNHPSIRVQALPVLRHWPSSLLLTENHSALSTRIWTTSPTSSVWSVPLCCASGLNSRRTTKERTMGRSSSWETSTVNRMGKTPGPTRSLLAVRMSTSMVWLRHGSRRTRFQRAS
DN10167_c0_g1_i1	MPLGSVVLGLDILYHSRVCVVPVGTYWDDCVRQPPHTLWSSSVLATIAERSQLAHHIEKISLWSSQTFRKEPRVMYRIPYRLPHGYEDTYDFVHQLEMLLPLLPSLKPLQFDGRKSVSSVGILDAIKHARSRNLNCPYMLFHSTSWTSYKVPKSGLYLRK
DN10167_c0_g1_i11	MIFTPSQDSFRYAMVMQYPNAVVGCHVNNVNGTANALYEATFDMQRVRGVECLTLRYEFVEDKPRLLLLAEVMESSCALPTRLTHLHLDSPKAAVKYFPRLVTKSPHLLPHLQRVTFPFEIFGFTCTATNSAWIIRELPLSAREFKIAVIGNEPTLYSFRYAMVMQYPNAVVGCHVNNVNGTANALYEATFDMQRVRGVECLTLRYEFVEDKPRLLLLAEVMESWKTSIESLVSLGHSLQRVNLALPGIDISCSEINAAKTGLEEVLVRFGLDVCVEAEAEEEKNVRAAFPTLDKLGLLLFDESVVGIRRGDMAGSLI
DN10169_c0_g1_i31	MGGMGSHRICWWQRYSRNSAVIAPWTVEVSISRFVMQLLRQFVRDIGLYHRSSLPSLIEILKIFNQWSLVKTRKTILLLEITSVPDVEPRLVVQLQLRLQVYM
DN10169_c0_g2_i1	MSEGDSEKMGSMTHQEIGYLKRKTVGLYLFHQWSPSKNKKGLYDVDIIVEDIGEADPPFKPIHTWYKEDPSIIAEVALFHARGHIQEKLLWYANNDRVLYRDHTVRNIFLRKAALVQTTDAKRDSIEGAVMPIDWGLQTEYPGVLDIANADDTAGQIKNYRYTLYKKLWVNFSVEQLAYQLWVHDEDLRKDDYYFETIKTRSQSRNMTGI
DN10175_c0_g1_i10	MRTALVDALMNLDGALFDRSLVGLSSSAGVHLVSKSVRITLQPAVILQTGRAKSKMGVSGERCQPIVKTGRTVQWSNECVVERVDRRLEGWCQTARDGI
DN10178_c0_g1_i31	MHSLGLWAVVFACLVDSVFSYIPALPTNSTDDAIKGGLNVTDVSKVHLQWYMNGSSWENVSYQLVGNGSEGISKGALLHFSEAKVNNDTPGTTTPWIALVSCDFNATDMSMELDIFTLARDKGARGALLYSLYSAACIINPEYADPATFDQVFDIFSTKSLTSAHIIEYQFGQIGSINDSISGTYDSQKLNDSASIMSKTIEDGYASSPGFLYATLRAYNATGASNDTSPNTSNGQNGDDEDKGGSNTALAMIVLYAITGCVSALFCVIIITGAIRAIRHPERYGPRRHGGGEVYQTRTQGLTRAILETFPLVKFGTNAPPPRGPYYEDKAPEGSVDEFGHQVHALPMQELSGSPEHQSAADEEVVARPRPPKEDIVRDDPHLIDNHGASTSNPANSND…
DN10178_c0_g1_i46	MPSATGILVCVSNNVLLPDSETPRPATVVVDRATGKITQVILSKAPRSSFPQDAGWIDAGDKYVLPGLVDSHVHLNEPGRTDWEGFWTGTRAAASGGITTVVDMPLNSIPPTISVADLKIKQAASKNQCFTDVAFWGGVIPGNQEHLQPLVAAGVKGFKCFLIESGVDEFPCVAESDLREAMKVLQDVPTVLLFHAELDSPTGDLHDAVVDTSQLAPNLYSTFLTSRPQKLEVDAISLITSLQREFPNLRCHIVHLSASSALPIIRDARAAGLKLTVETCFHYLCLSADSIPHGRPEFKCCPPIREDSNRDLLWEALIEGTIDCVVSDHSPCVAQLKKLDEGDIMGAWGGISTLGLGLSLLWTEGRQRGVGVGKIIDWTSGKTAQHAGLDHVKGQLKAG…
DN10178_c0_g1_i55	MHSLGLWAVVFACLVDSVFSYIPALPTNSTDDAIKGGLNVTDVSKVHLQWYMNGSSWENVSYQLVGNGSEGISKGALLHFSEAKVNNDTPGTTTPWIALVSCDFNATDMSMELDIFTLARDKGARGALLYSLYSAACIINPEYADPATFDQVFDIFSTKSLTSAHIIEYQFGQIGSINDSISGTYDSQKLNDSASIMSKTIEDGYASSPGFLYATLRAYNATGASNDTSPNTSNGQNGDDEDKGGSNTALAMYAFLRSAVTHVYHSCRIVLYAITGCVSALFCVIIITGAIRAIRHPERYGPRRHGGGEVYQTRTQGLTRAILETFPLVKFGTNAPPPRGPYYEDKAPEGSVDEFGHQVHALPMQELSGSPEHQSAADEEVVARPRPPKEDIVRDDPHL…
DN10178_c0_g1_i60	MHSLGLWAVVFACLVDSVFSYIPALPTNSTDDAIKGGLNVTDVSKVHLQWYMNGSSWENVSYQLVGNGSEGISKGALLHFSEAKVNNDTPGTTTPWIALVSCDFNATDMSMELDIFTLARDKGARGALLYSLYSAACIINPEYADPATFDQVFDIFSTKSLTSAHIIEYQFGQIGSINDSISGTYDSQKLNDSASIMSKTIEDGYASSPGFLYATLRAYNATGASNDTSPNTSNGQNGDDEDKGGSNTALAMIVLYAITGCVSALFCVIIITGAIRAIRHPERYGPRRHGGGEVYQTRTQGLTRAILETFPLVKFGTNAPPPRGPYYEDKAPEGSVDEFGHQVHALPMQELSGSPEHQSAADEEVVARPRPPKEDIVRDDPHLIDNHGASTSNPANSND…
DN10179_c0_g1_i10	MNDLRTIAKAAFAKEAAEAKNNGESKKKWRIDTECVAAAWYAFVIIIVDVPSADCSRQMLGGATVGGTQWVLQTWVALTEASDEELGEKMSKMSDADLQKILKENGIPEVAKGAGKEELIKAIDAMIEQGDSLRSVIEDWEGGGEASGDSKKEEEKRALDPRARMSIKGLCEQLVPRVAQFKEAQARIIETGGLKAATKQNLKALASICPAGWVFGVSVRYLHVMLR
DN10179_c0_g1_i17	MRLSLFPILLLCAEIAVVIAAPAPHVKRITPSTGTGAVIKAARPRVGRPRIKGHGGPGRGGVRPHGRPGTKPSSPGPTVDRSLVKWQPIKPYTTLPTTIKNKPTMNDLRTIAKAAFAKEAAEAKNNGESKKKWRIDTECVAAAWYALRQALKIGGAAMVGEMLGGATVGGTQWVLQTWVALTEASDEELGEKMSKMSDADLQKILKENGIPEVAKGAGKEELIKAIDAMIEQGDSLRSVIEDWEGGGEASGDSKKEEEKRALDPRARMSIKGLCEQLVPRVAQFKEAQARIIETGGLKAATKQNLKALASICPAGWVFGSVVKGVGEYVGGSKAGDLADEREAKEKAAKDKEKKEKEDKTSKGDTKEKGSTKDPKAKDTKSKRARVKSASVPEPRATVE…
DN10179_c0_g1_i18	MRLSLFPILLLCAEIAVVIAAPAPHVKRITPSTGTGAVIKAARPRVGRPRIKGHGGPGRGGVRPHGRPGTKPSSPGPTVDRSLVKWQPIKPYTTLPTTIKNKPTMNDLRTIAKAAFAKEAAEAKNNGESKKKWRIDTECVAAAWYALRQALKIGGAAMVGEMLGGATVGGTQWVLQTWVALTEASDEELGEKMSKMSDADLQKILKENGIPEVAKGAGKEELIKAIDAMIEQGDSLRSVIEDWEGGGEASGDSKKEEEKRALDPRARMSIKGLCEQLVPRVAQFKEAQARIIETGGLKAATKQNLKALASICPAGWVFGSVVKGVGEYVGGSKAGDLADEREAKEKAAKDKEKKEKEDKTSKGDTKEKGSTKDPKAKDTKAKRARATSASVPEPRATVE…
DN1017_c0_g1_i1	MTQPILCKYFAHGACDKGRRCTFSHDLHTGQSPQREPCKFFLAGKCTYGEKCINDHSKKSASRRSSRGASPAPNASRSGSALARQPPTRSSPATPLTPQHTPGHESPVPQDPPAKIAPSANTPRTVCNGFAMQRGCLMPDTCRLLHYLSDTFYNVLANNLEDPNPVCYMYFSQGDCRETGCPCRHQLTAREYQVIVVAGIQQPSAHPAPPPPVAYYSLPPVPPNPFYLQQAMQYPGSYLSLPSPPASAPNLMRRKPCTYFAQGNCRRGETCTFSHDLGGIADAPQGRTTQREPEKPPSPAPVWGQPQPLSSWDGNATPAPDDTPAHSTGWGDDGWGGGDTAIEEGTPDAEPSQATNDEDTDQAASASWGQDVGGDEWNAKSWGQISTKDDVPVEIPEEE…
DN1017_c0_g1_i5	MHNLPRRLTMKIQIRPHRRRGARMLEGMNGMLRVGVKYQQKTTFRWKFLKRSPRQVSYRYVQSYRKNVTDLAAQALDGRTFGSVFNCLVLYGPGAIPERLVTSFDSRVLVLTNLPPTTSDEAINDLVAQYGQITDPIQVDFLDETPVTKVSLHDYKAAAHAAVALNGVEYKSGTLVAQVSDAPDLPLCADVPGFSRIIKISWPAPTKKVWLAYDSITKAKAKEAEINASLSIAGCKVKEATFERPKTGQTHSFMVTVTVPAALDEDAIKEAADCTLVHPNQPTYSGDPVKPLESELGRFGDVMLDVIPHDMVKARITAFATFATASSAARAVENMDKREFDFIGMKKMRVEEHYYIRYAVFSGMLKLVQRDVDALKAEYEKCNVTTDTESRAPEGLVVV…
DN10181_c0_g1_i8	MFIPFISSSRRDIDKRKGGGGAGRGSSSSSGTKGGSSSGKGSSSGGKSSSSGWGGSSGSSSGSSQAPKRNRPPPDRTVPVEGLYRVSRPVLFLLEGQWEVEQDLGFLLKGFMEAVTLV
DN10181_c0_g1_i9	MFIPFISSSRRDIDKRKGGGGAGRGSSSSSGTKGGSSSGKGSSSGGKSSSSGWGGSSGSSSGSSQAPKRNRPPPDRTVPVEGLYRVSRPVLFLLEGQWEVEQDLGSLEAGQLFSSRLSRIHADSC
DN10184_c0_g1_i14	MASKFLQLLRDPSQPSSRSGCTDLPAIEDPWTVENPKVQILIMICGSNISAPHAQQLTSVSFYLRVKGSFHFAEWAQSLQVRKVGIYLKQCRWLGKEYSPQTTLLSVRATWLDWSCSKNRIWDEHYLRNNHFSSSRHFRPQC
DN10184_c0_g1_i3	MYLLVYRYGLSLELTVSHVRTGNILILAIMHVARLAVLKDVATTHVANHTVLALSMSRGYEWEEGSKSWFEEGRRLDARLYKRKAAACLLVRVGMNRRS
DN10189_c0_g1_i11	MLHSIYDLTTNCRKTTGDVPAKLVGASTTVVGSSMYLFGGRQVAERKMVSDLYRFDLDTLVWSRMTPHPDDDVPCSRYFHSSDAWGNFLIIFGGMSNQPDSPNPEELCVLNDVRLFDLETSRWLPPAPDNGGDSPRARYAHLSSVTADRLFVIGGQDFYNTWLDDVCVYDLLARTWVQKRDYPRHCGTYRSVAVASDSTVRFPKHQDAPRFPTSPTPYPDTTPPESFVFHPYSASPTEDHPADIYLYSNYNFTDVKRELEVFSPLPDTDFTISDRSSAMTGSTFPPGLRFPTGAILGTHLIIAGTYLAHSYQSFSIWVLDLQTMQWSRIDPGKAVESGSWFRGCLAAQRNKFYIFGNRDGNLVDDYNRRLLSWEHVAIVDLEAFGIYQPPPAKVDISMQ…
DN1018_c0_g1_i15	MAANASSRSSRLLDALDNSATMDSPSPSTSHLQPHIRQPLQTTNSNSAAKQALLQARMKQLREMAEMDDSPDSEFLTGALTHSTRPALGAGGFRVNYDQETPIRPIDVGGADQAQKIEEFVTKAINNVSHGLTVKEAVKKLGMQHANDTIPGLEVRLLPHQIIGVAWMLEMERDRERRGGILADDMGLGKTVQMIATMVMNMYHEEEDTDTCRTTLIVVPAALLQQWKDEIMEKTGEVLSVHVYHGKDKLKKDQIKELDVVITTYQTLNSDFAIPKDVDEVDEAAYLARKGGALARCNFYRVVADEAQYIRNRGTKASISMAHVRAKYRWMLTGTPVTNSLADIYGLLRFGRFRPWNDWNDYNTYVCKIQAEDAVLAGERARSILGPILLRRTKDSKLE…
DN10196_c0_g1_i1	MDTYGRNRDSLANIEENLELTFSEHYARTTNPEGEECVPVEVVPDIIISLAKFYNGRPILNNSEMDMLRTFTETNGSLLVTPAALVSLIAGLTKSSPSDSPQNSALELSDERDALEGPDAHYSGHESYSRPSSRGPPQTPKNSVFDTHRRQRSTPLGSAAPSSWASRPAPPSRRKSDAGNRSDSDVSLFSIDKFPSHRSNSLARMVGPCLERDHEHLQTLRPPDRKSVV
DN10196_c0_g1_i18	MDTYGRNRDSLANIEENLELTFSEHYARTTNPEGEECVPVEVVPDIIISLAKFYNGRPILNNSEMDMLRTFTETNGSLLVTPAALVSLIAGLTKSSPSDSPQNSALELSDERDALEGPDAHYSGHESYSRPSSRGPPQTPKNSVFDTHRRQRSTPLGSAAPSSWASRPAPPSRRKSDAGNRSDSDSGAYGRSLSRTRSRAPSNPTSPTQSQSADLSSSLGSPPYRNHSRPASRVGRSRTSASPYDEHEYSSPDDSHDATASYNYRGQRDDHEFLKTISSLPMPRGSDSDSDDDDAEGLGLVMDRDIASSTASMEPQERVEALVKMNQEIQHRAAEADRNLRRKLEEHENEIETYQIRLDELSTELNASKREEKDLRNKERGSQTTIASLEAEVTKLTKQ…
DN10196_c0_g1_i19	MLICRSSIKTSVVRGCVFSLFYFANTLLAVSETYRTDLRQRDERIRVLLNSQTSSDMEAEKSRRESEAYEQRIIDLEAELASMQQVSAQLDEQKQENLLLKETIDRMRFDMDELRSNLTNATLGGPSSGANSAANTISKSLGAELASKIKDGWGSDEETEHMEEEDNSFDNTVVEESEDEDVIQTIITRKRKVASRANKIETITTHEEIREYSDSSVQYEPQLFLATTATQTPPEPKILRSSFSIQTDPVPQPEPKVIVRTPTPPPARVMVEMDIQTEENEREPSRSPSPDETMVSSSSTVMPSSSKTDVDHLDIPLDQPPAYNQLSEQQEWHDAAATLKKWHAGLKLPVQGVPGGLPAETAAEWKALKEELGVECGVIEKMIAQSAERPPSKDDPKGK…
DN10196_c0_g1_i3	MDTYGRNRDSLANIEENLELTFSEHYARTTNPEGEECVPVEVVPDIIISLAKFYNGRPILNNSEMDMLRTFTETNGSLLVTPAALVSLIAGLTKSSPSDSPQNSALELSDERDALEGPDAHYSGHESYSRPSSRGPPQTPKNSVFDTHRRQRSTPLGSAAPSSWASRPAPPSRRKSDAGNRSDSDSGAYGRSLSRTRSRAPSNPTSPRSEERRVGKECTHLCRSRWSPYH
DN10196_c0_g1_i7	MDTYGRNRDSLANIEENLELTFSEHYARTTNPEGEECVPVEVVPDIIISLAKFYNGRPILNNSEMDMLRTFTETNGSLLVTPAALVSLIAGLTKSSPSDSPQNSALELSDERDALEGPDAHYSGHESYSRPSSRGPPQTPKNSVFDTHRRQRSTPLGSAAPSSWASRPAPPSRRKSDAGNRSDSDSGAYGRSLSRTRSRAPSNPTSPTQSQSADLSSSLGSPPYRNHSRPASRVGRSRTSASPYDEHEYSSPDDSHDATASYNYRGQRDDHEFLKTISSLPMPRGSDSDSDDDDAEGLGLVMDRDIASSTASMEPQERVEALVKMNQEIQHRAAEADRNLRRKLEEHENEIETYQIRLDELSTELNASKREEKDLRNKERGSQTTIASLEAEVTKLTKQ…
DN10199_c0_g1_i3	MSRTLASIKRSTQLDKQEASVDENLFDGVAVTHLSQHIVVKLWIVLLSLALACSLLRNASSSLRVAGSKASMSVAVQWCLAVSWPRGLNRNGRRQKQPGSTYRREILKSANVKILDQARLHSPPLITIHG
DN101_c0_g1_i2	MPIFVHVLRLALLFQNTFDTFKTLKLPPPSRSARNVGLPSKSALARRKRDMKGCLAVWIIWCSLLLYERNVERVVSIFIPFYDEVKALLLLFFLFTRARGAEPIYLHLIRPVLKPYTSTLDALLDVLRMFGDILFALTSYPIRAILSWLPWINPDSLSFMNVNSDRRHALGPSVDPTPGDEAMNPDGISAKPRTLEENSRRPINGSGEERPSSSSSSLLDPAATGANGVSTTSQYQIWQPPASSFDKHNDLGSYSSASRNPMPETHTEEWRRYPSFPSAYPATPLAPSRNLPAIYGNAGMPQFPSIQEGEEDGESFPSGQGFDQSLSNSRAPRDTGLSGDSVFDHRVQPIAGLPVPTGGDPSVSDEDLSDEDDEFDKTLRTPDHPTAHHFPHFGAFISP…
DN101_c0_g1_i4	MPIFVHVLRLALLFQNTFDTFKTLKLPPPSRSARNVGLPSKSALARRKRDMKGCLAVWIIWCSLLLYERNVERVVSIFIPFYDEVKALLLLFFLFTRARGAEPIYLHLIRPVLKPYTSTLDALLDVLRMFGDILFALTSYPIRAILSWLPWINPDSLSFMNVNSDRRHALGPSVDPTPGDEAMNPDGISAKPRTLEENSRRPINGSGEERPSSSSSSLLDPAATGANGVSTTSQYQIWQPPASSFDKHNDLGSYSSASRNPMPETHTEEWRRYPSFPSAYPATPLAPSRNLPAIYGNAGMPQFPSIQEGEEDGESFPSGQGFDQSLSNSRAPRDTGLSGDSVFDHRVQPIAGLPVPTGGDPSRHSNSSHPSILSKSAIYA
DN10201_c0_g2_i1	MAFAPAPYATRLFSCNGETPRQVAQNITFLTTVLAGLKDLLNESRVQPKHSSMFRHISTILAPHTTAITGHIESGQLSLAVFTSSSHTALTHIIPGENGGQLLKNFDRSSTTVDFDQHLQDIVDIIQFLFHNDMSDRYVAHFIMFLHRRAHPVLAARMQALTSFWQKPPTRTAANYYASCTSHDIPQVPRHIMMHGRQAIYEELSQYGLEYESPPGDESYARYCITSSNIATWAAFLDRTYTKMEDLVLGRQVLNTTDSELLLNAMEIFVVLMNTKGLFKIIFANAKLISELLPGRASRAHLSEIELMGQYQDTLPTWLRENENTFQLEWNSRWQPVATHIVQCYETITIWYFAALDIIRSSQKHTPSTKLIVQHFATASPPCDLNDQDESETRFMANY…
DN10201_c0_g2_i2	MAFAPAPYATRLFSCNGETPRQVAQNITFLTTVLAGLKDLLNESRVQPKHSSMFRHISTILAPHTTAITGHIESGQLSLAVFTSSSHTALTHIIPGENGGQLLKNFDRSSTTVDFDQHLQDIVDIIQFLFHNDMSDRYVAHFIMFLHRRAHPVLAARMQALTSFWQKPPTRTAANYYASCTSHDIPQVPRHIMMHGRQAIYEELSQYGLEYESPPGDESYARYCITSSNIATWAAFLDRTYTKMEDLVLGRQVLNTTDSELLLNAMEIFVVLMNTKGLFKIIFANAKLISELLPGRASRAHLSEIELMGQYQDTLPTWLRENENTFQLEWNSRWQPVATHIVQCYETITIWYFAALDIIRSSQKHTPSTKLIVQHFATASPPCDLNDQDESETRFMANY…
DN10201_c0_g2_i3	MAFAPAPYATRLFSCNGETPRQVAQNITFLTTVLAGLKDLLNESRVQPKHSSMFRHISTILAPHTTAITGHIESGQLSLAVFTSSSHTALTHIIPGENGGQLLKNFDRSSTTVDFDQHLQDIVDIIQFLFHNDMSDRYVAHFIMFLHRRAHPVLAARMQALTSFWQKPPTRTAANYYASCTSHDIPQVPRHIMMHGRQAIYEELSQYGLEYESPPGDESYARYCITSSNIATWAAFLDRTYTKMEDLVLGRQVLNTTDSELLLNAMEIFVVLMNTKGLFKIIFANAKLISELLPGRASRAHLSEIELMGQCMCLAFLLILLTSHFSIDQDTLPTWLRENENTFQLGKRSIRALDIFLSNVTCRMEFKVATRSNSYRPVLRNYHYLVFRCPRHYTQQPKT…
DN10201_c0_g2_i4	MAFAPAPYATRLFSCNGETPRQVAQNITFLTTVLAGLKDLLNESRVQPKHSSMFRHISTILAPHTTAITGHIESGQLSLAVFTSSSHTALTHIIPGENGGQLLKNFDRSSTTVDFDQHLQDIVDIIQFLFHNDMSDRYVAHFIMFLHRRAHPVLAARMQALTSFWQKPPTRTAANYYASCTSHDIPQVPRHIMMHGRQAIYEELSQYGLEYESPPGDESYARYCITSSNIATWAAFLDRTYTKMEDLVLGRQVLNTTDSELLLNAMEIFVVLMNTKGLFKIIFANAKLISELLPGRASRAHLSEIELMGQYQDTLPTWLRENENTFQLGKRSIRALDIFLSNVTCRMEFKVATRSNSYRPVLRNYHYLVFRCPRHYTQQPKTHSFNETDCSTFRDCFTA…
DN10201_c0_g2_i6	MAFAPAPYATRLFSCNGETPRQVAQNITFLTTVLAGLKDLLNESRVQPKHSSMFRHISTILAPHTTAITGHIESGQLSLAVFTSSSHTALTHIIPGENGGQLLKNFDRSSTTVDFDQHLQDIVDIIQFLFHNDMSDRYVAHFIMFLHRRAHPVLAARMQALTSFWQKPPTRTAANYYASCTSHDIPQVPRHIMLHGRQAIYDELSQYGLEYESPPGDESYARYCITSSNIATWAAFLDRTYTKMEDLVLGRQVLNTTDSELLLNAMEIFVVLMNTKSLFHIIFTNARSEERRVGKECRLRCRSRWSPYH
DN1020_c0_g1_i1	MPKPYNEYVDEVACDPAEYASQGNQLHCLTQGESFGLTIVAESAFLSLFAVLYVFAIILMNIVRYAKDHTYDKKFFREPMEVIMLSLFIADFLQALGGVINIKWINTGKLTVGSFCTAQGTIQQLGETGVAITTLTMAIFTFLILRRGTKQGKTRRAGMMFFAVLSIIVAWCFVVLIIGLGFALHQGGKYYMEPTPYWCWIGNPAFNLRFKIAGEYVWFWIALVTSLLLYAILTLWTRGNIKFDDDSLWRMTFFRSRRSNPDDLSFRPRAWTMLAYPLVYSLSILPLSVIRWITFNNANGLGDNRAALTMFVEAVYRLSGFINVVLLIWTRPNTGLFGKFQPAPARGRAPSLGGNSDTDVELSCVEVEARPRMPTMYSDSISERDSRA
DN1020_c0_g1_i21	MPDHEPGDDYLRRIATFIRTNEKSLAEGGLPRRRARPTVEKASLGSCHQPDRCRTSLHNDATQQVSLQQTTAAAALTSSKAAMPDHEPGDDYLRRIATFIRTNEKSLAEGGLPRRRAKPTVETASYLNPLGWFGPPATAATLPAVKPIILSIDTHHLFYILMRMEELALPVGTLDVRVDAPSRPMSYINLFPDADKAETLSLASFRSSLSAVSTFSLGGGWWGKSQLPPLDMELKYLYSSFTKLPALSITAPGRHMVAELSNQPPNENALPLDAFKNIQSLECIDIDPRTLLGWDRLAESLRSLKIRKSGLEDISDIFIGAVIDDQARREGSTSRKRHRRIPRGPERQISFYATQLPESVTEDADGEASSQESPIEGGSGSPPPPNTLSSLKWAFLKHL…
DN1020_c0_g1_i25	MPKPYNEYVDEVACDPAEYASQGNQLHCLTQGESFGLTIVAESAFLSLFAVLYVFAIILMNIVRYAKDHTYDKKFFREPMEVIMLSLFIADFLQALGGVINIKWINTGKLTVGSFCTAQGTFLSR
DN10218_c0_g1_i17	MTSKLPLVGEYFVYKLNPAETLALIHDDPEVAEACKTLQAKCKKYIGCCVALCTIPILESLAPIKMSMVSRGLVAQPNGVIPADMSLPILPTTYHPRNRKPLIVDPPLPWDDCYHLTLAEMFVRVMYSQWDSRPRGKYALLPRGQTAILRGYRIDDEEWRAKLQYMKETGGTDFEPDPLEDQEEIELYYEKVKSKPDRVPINAGVQSPFGEDPRNRTDGVQDTESETYSDEPELAEPEASLHSSIADLGSGLANFDYAAALDITLDLETVSGEELADNIYDFYAELKELGYIILNYVKKKKAQLADVQRQDAEFDAKVALARQSHQSNDVIPSLNATDVEETTDDFGMKQDDVTPHFPISGTLSSTSGDGTWFLVEILLKIDLPSHD
DN10218_c0_g1_i5	MTSKLPLVGEYFVYKLNPAETLALIHDDPEVAEACKTLQAKCKKYIGCCVALCTIPILESLAPIKMSMVSRGLVAQPNGVIPADMSLPILPTTYHPRNRKPLIVDPPLPWDDCYHLTLAEMFVRVMYSQWDSRPRGKYALLPRGQTAILRGYRIDDEEWRAKLQYMKETGGTDFEPDPLEDQEEIELYYEKVKSKPDRVPINAGVQSPFGEDPRNRTDGVQDTESETYSDEPELAEPEASLHSSIADLGSGLANFDYAAALDITLDLETVSGEELADNIYDFYAELKELGYIILNYVKKKKAQLADVQRQDAEFDAKVALARQSHQSNDVIPSLNATDVEETTDDFGMKQDDVTPHFPISGTLSSTSGDDHCVLDRSSHVIPVASATSGETSTEIQPQS…
DN10218_c0_g1_i86	MTSKLPLVGEYFVYKLNPAETLALIHDDPEVAEACKTLQAKCKKYIGCCVALCTIPILESLAPIKMSMVSRGLVAQPNGVIPADMSLPILPTTYHPRNRKPLIVDPPLPWDDCYHLTLAEMFVRVMYSQWDSRPRGKYALLPRGQTAILRGYRIDDEEWRAKLQYMKETGGTDFEPDPLEDQEEIELYYEKVKSKPDRVPINAGVQSPFGEDPRNRTDGVQDTESETYSDEPELAEPEASLHSSIADLGSGLANFDYAAALDITLDLETVSGEELADNIYDFYAELKELGYIILNYVKKKKAQLADVQRQDAEFDAKVALARQSHQSNDVIPSLNATDVEETTDDFGMKQDDVTPHFPISGTLSSTSGDDHCVLDRSSHVIPVASATSGETSTEIQPQS…
DN10218_c0_g1_i89	MTSKLPLVGEYFVYKLNPAETLALIHDDPEVAEACKTLQAKCKKYIGCCVALCTIPILESLAPIKMSMVSRGLVAQPNGVIPADMSLPILPTTYHPRNRKPLIVDPPLPWDDCYHLTLAEMFVRVMYSQWDSRPRGKYALLPRGQTAILRGYRIDDEEWRAKLQYMKETGGTDFEPDPLEDQEEIELYYEKVKSKPDRVPINAGVQSPFGEDPRNRTDGVQDTESETYSDEPELGKHKCFATPPHI
DN10219_c0_g1_i10	MRNRVLFSFIPALPFIINTWVSGDVTEAVLEATTWNWGIGMWAIIYFVCTLPLMATLWVAARRAKRAGTLAPHRTSYQQLGFAKLATTLFWQLDVIGIILIIAIFSLILVPFTLAGSAKDQWKSADIIAMLVVGIVCIPVFVFWEGKAKYPLIPFHLLKDRGVWAALGIAMLLNTAWYMQGEYLFTVLIVAFGETIKSATRISSLYSFASVITGTILGFVVRYVRYLKPFIVFGISLFFVAFGLLIRYRGGNGSSSHSAVVGAQIVLGIAGGMFAYPTQASIQANTKHENMATITALYLSSYSIGSAFGGTLSGAIWTNVLPNQLTNRLGNATLATEIYGSPLTTAILYEFGSPERTAIVDAYKHTQRLLCITGLALCVPMLAFALLLRNPRLTDDQSN…
DN10219_c0_g1_i16	MRNRVLFSFIPALPFIINTWVSGDVTEAVLEATTWNWGIGMWAIIYFVCTLPLMATLWVAARRAKRAGTLAPHRTSYQQLGFAKLATTLFWQLDVIGIILIIAIFSLILVPFTLAGSAKDQWKSADIIAMLVVGIVCIPVFVFWEGKAKYPLIPFHLLKDRGVWAALGIAMLLNTAWYMQGEYLFTVLIVAFGETIKSATRISSLYSFASVITGTILGFVVRYVRYLKPFIVFGISLFFVAFGLLIRYRGGNGSSSHSAVVGAQIVLGIAGGYAFNRLRIVRLDAYLL
DN10219_c0_g1_i25	MDDSKSISSNSHANIMGVNSPGVQRIEAISAAFTKWTRVCLFVSIFLVAYAYGLDGTIRYTYQTYATNGYATHSLLATINVLRSVIAAAAQPTLAKLMDVFGRFEVLVASVLFYVVGTIIEASSTGVRSFSGGAVIYQIGYTAIMLLAEVLVGDTTSMRNRVLFSFIPALPFIINTWVSGDVTEAVLEATTWNWGIGVPQKSLLATQHQCATVFCSRSFPRCHLSSTLGSAVMLQKLFLKLRRGIGVSECGQLSTSFAHFL
DN1021_c0_g1_i21	MIGKSIQAYIGVRLLITLFRLVTPASFAWVLASSARRVSLFTPWLNLVAIPEILFYLCFYIPRRKSIQKAALHMPDRLTEFERRELFDNCAHNASNLPRWLLTSDVTLAGRDNVVDWILWAFFDTRAEGLEKEELVEWHNEIDSYVTRLEEVVGHRFPPGRNNDIKPMRLTIDPVEMVHRPLTWYLVVGIIELYTASMLASCGLKHYAPKKWFLSFPPRPWTFLSREAATPHVPYWFRPHRSTTKKPLIFIHGIGIGLFPYVFFMRELDPEVGVLLIELLPISSRITARPVMHRLAMLDAFYDTTRAMGIKEAVLVSHSYGTVVAGHILRSQQTHTDLPTRISSYCFIDPIPFLLHFPDITYNFLYRQPKDANEWLLWFFASQDADIGRALRRHFFWTE…
DN1021_c0_g1_i31	MGDAPGVRAQRVIHLNGLISMDLLAVKRRECYVWRRLIWRASSAMTERPASTEICEAPPNSRKVFENGIPFISHRRTTTTTTTTAAKMFRSLATKSFSSFKAAPTRSFHSPFAVLGSQMTSTPPPSANPGWYEKQSDFSHEPFPSQSGQNMYVVSEPDPADTHYQVPSGAYPTSAPYISYSPAEAPPSKGVQFSSTRNGFAHPVTKAALAARFSTVPGQMNEGTAHELATQPDSKAAKRK
DN1021_c0_g1_i33	MANGPPTPPPTTDIEIQDATKDAEPIASASTMEAPPVEPSQAEPQQQQPQQPQHHHQDAFQSSFTSSIAPLVAAQKWYELSDVAELADLTGEEVPTRMLVVAPLVLAYLINDELPSAKFALNRLSNRLMRMPIAASLARLLASVTERQYRDVYERVNEIPTDGDLNGTLHPEFGAAITAMIDAFSGTSI
DN10222_c0_g1_i11	MQRMLNQTYERVAQETKGKYIVGISPDDFFNHFMPWNDETSLEYRQLKASTSRVEDLKAMASTPPEEKMQTRLLSAMNGWPLDSNIPAQTMNDTEMFSTTFRDTCNPDKFCEDFVVDICQYVINELPKDNATDYSLMQTQGSCRHDQSSDPFIDASVEEGQLVDQLGTSSGAPNDDPPLTSINFPNEQQTPKATLTRGQIASCAAIALHMSYRQHLFTFIVSGPFVRLIRWDRRGAIVTQRINYTTQIGRASCRERVLLIV
DN10222_c0_g1_i13	MFQPAAQTAFDKARIIHRDISLGNIMIVRDKEGIDSGILIDWELCIMVESDDDHPGGYVGTLQYMSVNLLRTPENVHPQSLMDDKESFFWVLYHVALSYVKNDYDPVRLYNEILRIFHAPRGYGLRRGSFKQSVLRNLSNGYRDVHFDVSGLDDLFLELALAFYPHTDCPATDVDRAQYHQLLELGKSVESLIQYNPYYREQQSAQHLASPTWLQDTLRKHAQTIPLPSQPSQDHVVYDYHFNRALSLEYKQWHDKKGIDIFEDFVPHIRSSRMDGLMGNISKSVPSCAITVSSKRKGVHEAEEDDKEDGRASKKTKK
DN10222_c0_g1_i17	MQRMLNQTYERVAQETKGKYIVGISPDDFFNHFMPWNDETSLEYRQLKASTSRVEDLKAMASTPPEEKMQTRLLSAMNGWPLDSNIPAQTMNDTEMFSTTFRDTCNPDKFCEDFVVDICQYVINELPKDNATDYSLMQTQGSCRHDQSSDPFIDASVEEGQLVDQLGTSSGAPNDDPPLTSINFPNEQQTPKATLTRGQIASCAAIALHMSYRQHLFTFIVSGPFVRLIRWDRRGAIVTQRINYTTHPDIFFEFYLRFAQLTRAQRGFDETVQELSPDDMYDAAMAQVAFSRYSEDMLHCEAQATPLKSPLTFSKKLLKMTVDFGAGARTFIIPTPAYHPDCLTPFGRSTRRCLVYDPSHGPETSGVLFMKDCWRRNFPRVKPEAEIYKILAEHEIKHV…
DN10222_c0_g1_i8	MQRMLNQTYERVAQETKGKYIVGISPDDFFNHFMPWNDETSLEYRQLKASTSRVEDLKAMASTPPEEKMQTRLLSAMNGWPLDSNIPAQTMNDTEMFSTTFRDTCNPDKFCEDFVVDICQYVINELPKDNATDYSLMQTQGSCRHDQSSDPFIDASVEEGQLVDQLGTSSGAPNDDPPLTSINFPNEQQTPKATLTRGQIASCAAIALHMSYRQHLFTFIVSGPFVRLIRWDRRGAIVTQRINYTTHPDIFFEFYLRFAQLTRAQRGFDETVQELSPDDMYDAAMAQVAFSRYSEDMLHCEAQATPLKSPLTFSKKLLKMTVDFGAGARTFIIPTPAYHPDCLTPFGRSTRRCLVYDPSHGPETSGVLFMKDCWRRNFPRVKPEAEIYKILAEHEIKHV…
DN10223_c0_g1_i1	MQKIFLIHASTFYRHLLDDSTPTETLWGLPVYDVPENGLVAHVVLSLCLPSTYTTRETLLWRLSDVMQALRKYMMDGPEARVVSCLENSPAVRHFVSTPMDLFAIARVYGWTNVAREAARRTLQLPLKGIEELDQISASDYLRLKEYHAMSKKAAVGAVTSFEVGPPRVAFVFQALPLGFNTIASEHAADILAKSQICELCLGRSDLYVTCFMMDRTKVRGWAHYWVVDLLRDVRAKLEDAPGVGILREDMDKAFYAAGKACLTQTPKGVRDFMTMLEAVIEDALSQVKAYEN
DN10223_c0_g1_i8	MQKIFLIHASTFYRHLLDDSTPTETLWGLPVYDVPENGLVAHVVLSLCLPSTYTTRETLLWRLSDVMQALRKYMMDGPEARVVSCLENSPAVRHFVSTPMDLFAIARVYGWTNVAREAARRTLQLPLKGIEELDQISASDYLRLKEYHAMSKKAAVGAVTSFEVGQIGRASCRERVYAPV
DN1022_c0_g1_i1	MPLPLPSQTPVAYTEYEDSSQHHTGRYNYGDSSSHTIPASEQLSAFEQTLKEDDERFYRQFPAARGAADNPWTMVDNSPLGGYAFSYHGSSGTGKSWKDCASAESSSSWSQASPQQLVIDATAPEAAAVEHESPSFTHHHPSYALSGALVPSPPLHYDYTGHVRFDSSSPPETVISAQEGPSSPVYASYSEPVHSSLHASPVLQEAPFYNTFPTHPQPTYDYDAYYPPPTSYGRKIKEEPIMDYLEPPSSPTPDLATSTPSPSETSSHILYPLSQASSPGLYSSSTGEMVPLTRKARGHAMPIPNNPNARSFYYKLARPGTSHATQHPPMVTSYSRRTPVPVNASKAADKKPPLACFFCRQRKIACSAPAPESHDKTCNQCSRRKLICEYPKESRRGMR…
DN10230_c0_g1_i16	MPPYLINIYSLTEMVSSSSQLNGQVALVTGGGTGIGLMIAKAFAHRGVKVYITGRRLQVLKDAITSSGPVSGSFVPLQLDVVDEAAVKGVAKFIEDTDGKLDILVNKYEPCSVTKIHTHRL
DN10230_c0_g1_i30	MGSAREWKLCGTSSAGDWTLNICIQVTRAAAPVRHFPSFSEIGRRHAAVLNQHLLSDGNGFQQLAAQRSSRSRHWWRNWDRPDDRESVCSQRRQSLYHWAAPPSPEGCHNLFWPSFGLIRPVRPYLLVRYSNIYTPSLQLDVVDEAAVKGVAKFIEDTDGKLDILVNKYEPCSVTKIHTHRL
DN10233_c0_g1_i2	MHRNPAVFPSPDTFLPDRWLCSDEPGSAESLIAMHQHFMPFGTGSRVCGGQNVAMSMLKIVVATVARNFNIVAPPETNEKSMEIKESFVSTSLPFTLILQRTVSRSFSPLLGNAAYHSTLELKFSRC
DN10233_c0_g1_i3	MHRNPAVFPSPDTFLPDRWLCSDEPGSAESLIAMHQHFMPFGTGSRVCGGQNVAMSMLKIVVATVARNFNIVAPPETNEKSMEIKESFVIFPSARKCRLSFNPRT
DN10233_c0_g1_i4	MHRNPAVFPSPDTFLPDRWLCSDEPGSAESLIAMHQHFMPFGTGSRVCGGQNVAMSMLKIVVAAVARNFNIVAPPETNEKSMEIKESFVIFPSARECRLSFNPRT
DN10234_c0_g1_i10	MFPAALSRAGTEPAPTTTTASFSRSRLGSLISSGIPMHCPNSTGASLSIPHALPQGGSLPSIGREMAAYISYLAPKLGQRIFAFQTMTTESGLSSKLPGM
DN1023_c0_g1_i18	MSSNFDFTDKTNETLASAIQLAKDYAHAQVHPAHIAFVLLNEGAGDSMPGGGGSGPTSLFSSVIQKAGGDPVLVKRSLQKLIVRLPTQSPPPDDTSLSAASLKVLREAHNLQKTMHDSYIAQDHLLLALLKDSSIAPVLKEASLTEPALKTAIEQIRGNRRVESKNAEQGFDALQKYAIDLTALAEEGKIDPVIGRDNEIRRAIRILCRRTKNNPVLIGEPGVGKTSIAEGLAQRIVKRDVPASLICRLFSLDMGALMAGAKFKGEYEERIKAVLNEVEKAAEDGGPGVILFIDELHLIMAGRGSEGGGMDAANLFKPLLARGKLRCIGATTLAEYRKYIETDAALERRFAQVIVNEPSVSETISILRGIREKYEVHHGVKILDPALISAASLAHRYLT…
DN1023_c0_g1_i37	MSSNFDFTDKTNETLASAIQLAKDYAHAQVHPAHIAFVLLNEGAGDSMPGGGGSGPTSLFSSVIQKAGGDPVLVKRSLQKLIVRLPTQSPPPDDTSLSAASLKVLREAHNLQKTMHDSYIAQDHLLLALLKDSSIAPVLKEASLTEPALKTAIEQIRGNRRVESKNAEQGFDALQKYAIDLTALAEEGKIDPVIGRDNEIRRAIRILCRRTKNNPVLIGEPGVGKTSIAEGLAQRIVKRDVPASLICRLFSLDMGALMAGAKFKGEYEERIKAVLNEVEKAAEDGGPGVILFIDELHLIMAGRGSEGGGMDAANLFKPLLARGKLRCIGATTLAEYRKYIETDAALERRFAQVIVNEPSVSETISILRGIREKYEVHHGVKILDPALISAASLAHRYLT…
DN10245_c0_g1_i10	MNASVASLSSGSGPPSYPGSLSAHSDTDLPSYSPPITNLRRPRSAPQSRHEVEHRYELLAGNGRAWATLKIQSRSRSAQQMPLFVEGDRVNGSLALNLKKAENIKTITLIMQGQVVSAPSVAWKFLECSKTLWERSTSNEKLQGQVEWPFSLEIPKEIMLEDPEDPGPFRLPQTLLEKTSQASVQYDILVVMKRSGLYASTSRIRTMMVYIPLTRPTIASPLRRLAYQERSPLLGPDADPEGWSLLPPCTIKGKVFSSRQVDMKCQLYLATPLCYSRGTTIPCMLTISCTDVQALALVNHSRISLRLRRYVTAFDRDGGTYNYTSGTAQPLSLASRRHHESTRRWTDAVEDIATAVWWPFREGDVEAGVRRFEGEVKLSQGLKPSCRVGSYRIKYTLVF…
DN10245_c0_g1_i12	MNASVASLSSGSGPPSYPGSLSAHSDTDLPSYSPPITNLRRPRSAPQSRHEVEHRYELLAGNGRAWATLKIQSRSRSAQQMPLFVEGDRVNGSLALNLKKAENIKTITLIMQGQVVSAPSVAWKFLECSKTLWERSTSNEKLQGQVEWPFSLEIPKEIMLEDPEDPGPFRLPQTLLEKTSQASVQYDILVVMKRSGLYASTRFPVVLGR
DN10245_c0_g1_i4	MNASVASLSSGSGPPSYPGSLSAHSDTDLPSYSPPITNLRRPRSAPQSRHEVEHRYELLAGNGRAWATLKIQSRSRSAQQMPLFVEGDRVNGSLALNLKKAENIKTITLIMQGQVVSAPSVAWKFLECSKTLWERSTSNEKLQGQVEWPFSLEIPKEIMLEDPEDPGPFRLPQTLLEKTSQASVQYDILVVMKRSGLYASTSRIRTMMVYIPLTRPTIASPLRRLAYQERSPLLGPDADPEGWSLLPPCTIKGKVFSSRQVDMKCELYLATPVCLSVRSQKPQRKKFQALL
DN1024_c0_g1_i11	MSIRARAHGPELQCFAKFVSVPYHFKLNVSRRFLFSLIWVVALWHLIKGRRYHDIVYRQGLFIVSSAPMSPSTKFLDPREQLLPFAVVKMPLAEPQDVRSKPSPKFPLNVAPESWRPYMELIRLEKPTGTKLMFWPFTWGVTMALYSSNPTISPSEYSRKLLMCLVWAFIMRSSACTVNDIFDRHMDAGVERCKNRPLPSGRISVAAASIYLAVQYVIGGLVFYLTLDGIAFYVALFQLLPLFAIYPLLKRFTHWPQAWLGFAMNFGFITGWVSVTGSLDYNVLLFAIIACWCWTMIYDTIYACQDVIDDLKTGVHSTAILFGTWILPLLAGCACIFVTALFVVGCLNHHGPAYFIVSVGGTALHLVWQFKTVRLESPESCWENFNRNGQLGWIVWAGL…
DN1024_c0_g1_i2	MFWPFSQLVSIYAARTTLTTHSAAWGVTMALYSSNPTISPSEYSRKLLMCLVWAFIMRSSACTVNDIFDRHMDAGVERCKNRPLPSGRISVAAASIYLAVQYVIGGLVFYLTLDGIAFYVALFQLLPLFAIYPLLKRFTHWPQAWLGFAMNFGFITGWVSVTGSLDYNVLLFAIIACWCWTMIYDTIYACQDVIDDLKTGVHSTAILFGTWILPLLAGCACIFVTALFVVGCLNHHGPAYFIVSVGGTALHLVWQFKTVRLESPESCWENFNRNGQLGWIVWAGLLADFSLKAGSLNAILAAVA
DN1024_c0_g2_i10	MIHMRGVRREELIKQLIRKMAPPLVTLLSSPPEVQWVALRNINLLLQKRGDLLQNEMRVFFCKYNDPLYVKVEKLDIMVRLAGDNNVDALLSELKEYASEVDVDFVRKSIKAIGQTAVKIDNAAERCVNVLLDLIGTRVSYVVQEAVVVMKDIFRKYPSTYEGIIPTLCANLDELDEPEAKASLIWIIGEYASKIDNADELLGIFVDTFTEESYPVQLQTLTAVVKLFLKKPDSSQGIVQRVLNTATKDCDSPDVRDRAYIYWRLLSTDPGAAKVCSLGSVRFSG
DN1024_c0_g2_i3	MIHMRGVRREELIKQLIRKMAPPLVTLLSSPPEVQWVALRNINLLLQKRGDLLQNEMRVFFCKYNDPLYVKVEKLDIMVRLAGDNNVDALLSELKEYASEVDVDFVRKSIKAIGQTAVKIDNAAERCVNVLLDLIGTRVSYVVQEAVVVMKDIFRKYPSTYEGIIPTLCANLDELDEPEAKASLIWIIGEYASKIDNADELLGIFVDTFTEESYPVQLQTLTAVVKLFLKKPDSSQGIVQRVLNTATKDCDSPDVRDRAYIYWRLLSTDPGAAKSVVLTPRPLISIPRTTVSAGLLEQLLGEVSSLASVYHKPEETFVGRGRVGADAMKKGVDSADDRFSTQKALQTVAAGQQAENLLDFDDAPATDGQPSGLAATQVLSQTPAAASLLAGTSSNPLDD…
DN1024_c0_g2_i5	MSVRGPRKGENYELSVDLNSEYREKRKDAIKRTIASMTVGKDVSGLFPDVLKNMQTDDLEQKKLVYLYLMNYAKTQPELVILAVNTFVKDTDDPNPLVRALAIRTMGVLRAEKIIDYLCDPLQKCLRDENPYVRKTAALCVAKLYDLKPELVIDNGFLEQLHEMIGDSNPMVVANTVTALADIHAAATAQPSVTSSDPGYFTISASILSKLLIALNECSEWGRVAILGALARYVAKEEKESEHICERVVPQFQHANGAVVLAAVKVIMIHMRGVRREELIKQLIRKMAPPLVTLLSSPPEVQWVALRNINLLLQKRGDLLQNEMRVFFCKYNDPLYVKVEKLDIMVRLAGDNNVDALLSELKEYASEVDVDFVRKSIKAIGQTAVKIDNAAERCVNVLL…
DN10251_c0_g1_i3	MRLSPELYPLIISHLKFHPSSLKACSLVHSSWRNQAQSYLFATLQLSLHCHSKNEAKRLENIAHQRPFGRSATITPNVKPLSDGLVSNPRLANYVTCLHIRVHYHWGHCLTQGYGLSALSRRKMAEHFCVYLPKLLMALQTQHIKHFIYQGPQFFLKRFTSMFPEPTITALRTFLCSTNLVSFQFLRGHIQDFSFMFRYAVHSPRLHTLALGPLPLDHYLSADWYDSLPTPPKIKTFIWSAATDYMAREDHYSWLVRSTPLFKKLESINASVRLRYGWEGAPPKADDLVFMIRLARDTLRQLRVDIVLNDSLFDIISIDRIRVIHFDLYGKRLEGAIEGHKNYRNSLKAMLTWISNSFDKLVLSSDSDLRVELTLHDFRHKDDVLPYIKLWQQLDLAMA…
DN10252_c0_g1_i10	MPVVDVDAAGDVARTKILLLGLRRSGKSSIIQVLFNDLTPKQTFYLDSTLRINKLAYDTVIPLEIWDCPGNVTVDSLRPLSQFRTIIFVIDIRDLYNQAITKLVDFVIAAYSENPQLHFEVFVHKVEKLQDDDKVENFRQINERVLDRLLEISSDYEQLPLAFQMTSVYDHSLHLAFSKVLLKLVGLLPYLEGLLNVFCAVRGSPSKITRECC
DN10252_c0_g1_i31	MPVVDVDAAGDVARTKILLLGLRRSGKSSIIQVLFNDLTPKQTFYLDSTLRINKLAYDTVIPLEIWDCPGNVTVDSLRPLSQFRTIIFVIDIRDLYNQAITKLVDFVIAAYSENPQLHFEVFVHKVEKLQDDDKVGECRRPPRYYLFLSHASENFRQINERVLDRLLEISSDYEQLPLAFQMTSVYDHSLHLAFSKVLLKLVGLLPYLEGLLNVFCAVRGSPSKITRECC
DN10252_c0_g1_i4	MPVVDVDAAGDVARTKILLLGLRRSGKSSIIQVLFNDLTPKQTFYLDSTLRINKLAYDTVIPLEIWDCPGNVTVDSLRPLSQFRTIIFVIDIRDLYNQAITKLVDFVIAAYSENPQLHFEVFVHKVEKLQDDDKVENFRQINERVLDRLLEISSDYEQLPLAFQMTSVYDHSLHLAFSKVLLKLVGLLPYLEGLLNVFCANSQSPKAFLFDIKSRLYVATDASPVDTMTHELCCDYLQMLNSFGPLYRSTSASNVRHQMIEPRREAEPSEEGDGYSGVVRRPLFYPSGAALLHSTNPGTTLTYHLITEHLALLALIPTSVYESRRGMVEYNVVFFREGVQAIYEVERQVRGGG
DN10252_c0_g1_i5	MPVVDVDAAGDVARTKILLLGLRRSGKSSIIQVLFNDLTPKQTFYLDSTLRINKLAYDTVIPLEIWDCPGNVTVDSLRPLSQFRTIIFVIDIRDLYNQAITKLVDFVIAAYSENPQLHFEVFVHKVEKLQDDDKVGECRRPPRYYLFLSHASENFRQINERVLDRLLEISSDYEQLPLAFQMTSVYDHSLHLAFSKVLLKLVGLLPYLEGLLNVFCANSQSPKAFLFDIKSRLYVATDASPVDTMTHELCCDYLQMLNSFGPLYRSTSASNVRHQMIEPRREAEPSEEGDGYSGVVRRPLFYPSGAALLHSTNPGTTLTYHLITEHLALLALIPTSVYESRRGMVEYNVVFFREGVQAIYEVERQVRGGG
DN10259_c0_g1_i3	MPVQKLSIYLSHPQDDSYTPATLAIRAGTGVSDLQDVRIITLEKPDGWITFDVSSEPNEDGDGLKPVNAYVLQVIVAANHQSGKDTHIRGLRVLGPLELVFLCFLVFTAVDDVCVNRESDSLDEDHFQFKTDEFRMFQAIR
DN1025_c0_g1_i11	MTRTSSSNTNANAGPSTRPTAAKSAKRQRTSLSPSQSLGDQGNPVMIEDDAEMGDERGKKGKSGKAAINGKGKGKTAAKNSRVAHKSTGPRVAPVAQADESEDDARAANGISELARIRQALDDAEDRIAQLSHQVEELCRVRETEPEKLLREYQETAERRMNDQQSLIDQLTSTVAKIEPLMRDGKSNVLQLLTREAADEEKSALERDARKYKRQLDENSKLLKDKEKLIADLQEDVNMTRKQLDAEIQRSKAAVGKTVRPPGSATRGGGSVLGPDEPKKAKVITFYEDLTDVLVTNVKIEPCKLDDQEEDCLFSCVYTFKDNDDPAITQSLHFNLRLCHEFDATIAEVVPSVMYSPLDLDKEAASFVDKLTFLNEGFTFRKEQLQIFLKTLSERVSDA…
DN1025_c0_g1_i13	MTRTSSSNTNANAGPSTRPTAAKSAKRQRTSLSPSQSLGDQGNPVMIEDDAEMGDERGKKGKSGKAAINGKGKGKTAAKNSRVAHKSTGPRVAPVAQADESEDDARAANGISELARIRQALDDAEDRIAQLSHQVEELCRVRETEPEKLLREYQETAERRMNDQQSLIDQLTSTVAKIEPLMRDGKSNVLQLLTREAADEEKSALERDARKYKRQLDENSKLLKDRSEERRVGKECSISCRSRWSPYH
DN1025_c0_g1_i5	MTRTSSSNTNANAGPSTRPTAAKSAKRQRTSLSPSQSLGDQGNPVMIEDDAEMGDERGKKGKSGKAAINGKGKGKTAAKNSRVAHKSTGPRVAPVAQADESEDDARAANGISELARIRQALDDAEDRIAQLSHQVEELCRVRETEPEKLLREYQETAERRMNDQQSLIDQLTSTVAKIEPLMRDGKSNVLQLLTREAADEEKSALERDARKYKRQLDENSKLLKDKEKLIADLQEDVNMTRKQLDAEIQRSKAAVGKTVRPPGSATRGGGSVLGPDEPKKAKVITFYEDLTDVLVTNVKIEPCKLDDQEEDCLFSCVYTFKDNDDPAITQSKSLAFILVEVGILNSSQVFTSTFDFAMSLMPPSPR
DN10261_c0_g1_i1	MASRRCPYNFPSECIQLTPLLAVYTRIAYRCLRLVLIGSLCNSRCRSPYNSRPQPPPQGHRRSCPHQHTDTLSIKVEGGRRGLLRQGTPAVKSLSESSLSAATRYSITTAEYDRKRAHKETRSHPSWPRWHRSRGLRYLQTRAEASAAGASFQSSLCDPKAHSMQVTKLDLGDNGILADHLSRLTHYLGGSLQALSLRNNQIKTWKDVDTIIGKSHKDKFSRLQELMLSGNPLQVSQYEVGREDYYKSYAPLSQIRCRC
DN10268_c0_g1_i2	MYTLLFLSFSPFSLVLQLLFLSDIRKRQHTGRTSSDGIGKLSYLTSTGLSHSAQTVQARVAAMLTPAPRLRCYQVDLYSVLLTHSLRSSRLTHDGSLSLQTPYPDSRKHTHTQSNIPKTNSVDTAQIGRASCRERVYAPV
DN10268_c0_g1_i3	MMEVSLSKHLILIQESTRTLSPISPKLTLLILHDTHCTSNILVHRVKLRRSPSRCVRLPARITPLQRCGEYDASRVMRWSLNYTYGISAPGIIPPVLRRVMSTY
DN1026_c0_g1_i1	MADHILSVEDVNILFDPNFLTTLVERQKAKRAGTRPTRGHSNDVDSESIAKILNRDNPENEMARKWLDVALGQDRPALDEEQARVAFMFSYIRYGQEKYQGATEALSHLNKVRKDRQYDTRLQVDIRAYLRTKRLGAKEERMSPELPSPRTNKKKRRLSSSPAGPSVRTRSRTRDTDRSTSPMARRSSRQRTRSDAENSRVKAEDLTPADALSPKRRSKKQKTKKEVDTSTRAASSASVAGSSKRKRDDVGDERFKKRIRSEDTSPAFSSSSPGSSSSKRKSKRQKLGTKDGADAASSLFVSTQRRSERVAVKASKLVKEEDDTAAPSLASASTISPKHRKRHADPKPAAPLQPSIPSGSQEIAPHVTSDGPSLPAKHDKRHAKKMDSKKGNKTLPDPS…
DN1026_c0_g1_i10	MADHILSVEDVNILFDPNFLTTLVERQKAKRAGTRPTRGHSNDVDSESIAKILNRDNPENEMARKWLDVALGQDRPALDEEQARVAFMFSYIRYGQEKYQGATEALSHLNKVRKDRQYDTRLQVDIRAYLRTKRLGAKEERMSPELPSPRTNKKKRRLSSSPAGPSVRTRSRTRDTDRSTSPMARRSSRQRTRSDAENSRVKAEDLTPADALSPKRRSKKQKTKKEVDTSTRAASSASVAGSSKRKRDDVGDERFKKRIRSEDTSPAFSSSSPGSSSSKRKSKRQKLGTKDGADAASSLFVSTQRRSERVAVKASKLVKEEDDTAAPSLASASTISPKHRKRHADPKPAAPLQPSIPSGSQEIAPHVTSDGPSLPAKHDKRHAKKMDSKKGNKTLPDPS…
DN1026_c0_g1_i16	MFSLSSAAVAVLLSSVATPALGARYGLTDNYVGSSFLSAFNYMAIADPTHGRVNYVDAGTATAQNLTYASSSSVIIRADATTVLNPAGAGRNSVRLSSKKEFTTGVTVYNIRHMPQGCGTWPAVWTYGEPWPTLGEVDILEGVNDQQFNHATLHTSPGCTMSGNRAMTGVSLQDDCDVAVNGNAGCGVQIRNPLSYGPPFNANGGGWYAVETTNSFIRVWFWARNDASVPAAVREIGRASCRERVFDIV
DN10271_c0_g1_i10	MSYADHHVVPVGSPAFFAALLAHIQDATLGQGLPIDNVVLQSILLCFISGDKHLLLRTSDEDIVLVLRVVTTILSSLFGLVTHKLRIRKAEGRAFPTPINSYAFLRSIFLPSGLASPSDVGEGAHPKAEKGRPPSRGNKRRSRRYSRSFTYPNDALPLSARTDPLTEKTIKSPDSFTSNPLSPNHSTFPTLLHTRSDPATLWHKAGDSLKAGFIPDAVVISGLEYASLPSQRALTKVLLDKRLILDSCGSGRSPLEDDEEFNGVWNLPNNFFMVYICPIDTKERPAIHKPLLDQFAMSAAVNLTSDVRALAKRPHSHPPRPVPVIPPSYLPCLRKSYQRTHFPAELSLYLADIFTAARHHHKLDGTFLTARAVSDADDLARAARVLGGDPTGMQLLQET…
DN1027_c0_g1_i2	MASMPDVPRFPSVQAVVMFVVGTVNVNITLNMTPRPEQPPEPEQPTEPPEPSTHPSTVLSSHSDTIPFPYPETPSSAHPGPVPESPQVRSLQEIEANEDTGKEYNVQPDLGLHTPANAKASNPHRPHDEFFPRFPLPPLLASPKTPTPASHSSGSSTWPDSGETGFIGMRRRPYDYETPTRSSSSLSNELRNGTPSPIITPPQPLYRSLFPPGTGKHSRTKSPTPQKRARWESDPQMQSTVDQFLHEATVPTSDDDEAAEQEERPLKRRKV
DN1027_c0_g1_i7	MNTIKDVPRFPSVQAVVMFVVGTVNVNITLNMTPRPEQPPEPEQPTEPPEPSTHPSTVLSSHSDTIPFPYPETPSSAHPGPVPESPQVRSLQEIEANEDTGKEYNVQPDLGLHTPANAKASNPHRPHDEFFPRFPLPPLLASPKTPTPASHSSGSSTWPDSGETGFIGMRRRPYDYETPTRSSSSLSNELRNGTPSPIITPPQPLYRSLFPPGTGKHSRTKSPTPQKRARWESDPQMQSTVDQFLHEATVPTSDDDEAAEQEERPLKRRKV
DN10288_c0_g1_i1	MTLPFTWRTLSQKWFKFGTCSSRQFSSNKMSKPKRHMIHSPITVTFLGTASAVPSRTRNHSALTLRLASDLWLFDCGEATQHQLQKSTLRMGSIEKIFITHTHGDHIFGLVPLMCGLLDGSGGTTEGIEDPRAVNPNTPPLEIYGPLGTRAYVRSCLKYTQATLGASYVVHELRTDKDPHGDYTALVPHRHERPGRDIRQDADGLWRNVFSDSEVSVSAAPIRHSCQCIGYVVSEAPIPSRIDPSQYVPHLTRTGSSMRLMKELQKGARVTLNDGTVLEGPPLRQGRKIVVLGDTCDPSGITPLAMDADLLIHEATNAHLPHVDPGTNAEDTYATVHKRAKSRGHSTPQMAGSFAKSINAKHLILNHFSARYPGDDDTDPDAAKIMKTIARLAENEFGK…
DN1028_c0_g1_i23	MSPLSSSDATTRTSSEGPSVSALARRIHGWSWQSFPVGMGTGAVHLTLSSLKYHPSWLTTLEIVFYSLNIVIFASNMTMLLLQVTFFPRRTWRLIRHPNEGALVPLMILCLATIFIGTIDYAPISGQLSYILFWIYVALSLSVCFPMLTVWFSQSHDLANFTPTYAFLIFPMMLVGVVSFNVLTMLDPADGRAMGVLLTGYFFQGLGFFMTFFYLCIYVIKIMMRGIYDGHQANAAFIVCGPPGFTTLALIHLSEHARNILAHHPELRLDGDVWYSCNVVAALMLYGLAVFFFFFDILPYWNKLHRQRQGLHEILGYWALTFPNVGWVQATRGLGGVFNFGAFDIIHLIMTIVICVTWAILFFLTVSAFWKGLILVSSPDDVVKDSRFTRVKRETNTAE…
DN1028_c0_g1_i25	MHLLADSSATSSSGKSPFNSTIMLTDNRIYVALSLSVCFPMLTVWFSQSHDLANFTPTYAFLIFPMMLVGVVSFNVLTMLDPADGRAMGVLLTGYFFQGLGFFMTFFYLCIYVIKIMMRGIYDGHQANAAFIVCGPPGFTTLALIHLSEHARNILAHHPELRLDGDVWYSCNVVAALMLYGLAVFFFFFDILPYWNKLHRQRQGLHEILGYWALTFPNVGWVQATRGLGGVFNFGAFDIIHLIMTIVICVTWAILFFLTVSAFWKGLILVSSPDDVVKDSRFTRVKRETNTAEKGGRQGGGNVNRTTAQSKAGLLRGQSSRGQFQQDVSLLEDPGLSDFP
DN1028_c0_g1_i37	MSLPWSSNSTTRTSLYDTPSVGSVARHIHGWSWQSFPVGMGTGAVYLTLSSLKHHPSWLTTLETVFYSLSIVIFTFNMLMLLLQVIFFPRRTLRLIQHPNEGVLVPLMASPF
DN1028_c0_g1_i42	MSLPWSSNSTTRTSLYDTPSVGSVARHIHGWSWQSFPVGMGTGAVYLTLSSLKHHPSWLTTLETVFYSLSIVIFTFNMLMLLLQVIFFPRRTLRLIQHPNEGVLVPLMILCLATIFIGTINYAHISGQFSYVLFWIYVALSLGVCFPMLTVWFSQSHDLATFTPSYAFLIFPMMLVGVVSFNVLTKLDPADGKAMGVLLTGYFFQGLGFFMTFFYLCIYVIKIMMTGIYDGHQANAAFIVCGPPGFTTLALIHLSEHAREILSHHPELHIDGDVWYSCNVVAALMLYGLAVFFFIFDILPYWNKLHRQMQGLDEILGYWALTFPNVGWILATRSLGDVFNFGALHTIHLIMTIVICFTWATLVVLTALAFWRGLILKSSPDDVIKDSRFSFLVFRAPRG…
DN10291_c0_g1_i1	MKDTLTDANFPRTADLRVYHLGLRPGEVANRLITVGSPSRAATIASHLDANPAPFRLSSERGFLTITGRYKGVPVSICSIGMGAPNMDFFVREIRECIIGDMLVIRLGSCGGLIDVPVGTVVVPKACIAVNRNVDYNFVDPQVGECNEGIAAPPGNHPGYHSYYSYALVKGYGIDYLV
DN10291_c0_g1_i5	MGAPNMDFFVREIRECIIGDMLVIRLGSCGGLIDVPVGTVVVPKACIAVNRNVDYNFVDPQVGEKPYIISKPVYADTEFHDVVHAALEANKPEGNNTQIVAGIVNASADSFYSSQGRQTSFPDCNQSIIQEIIASTPDVATLEMETHHLYHLAACWSARHNLLNAAPLTTSPVIGTYAPAQQALAAPGTIIRAAAAQMIFASRTSQDFISPEQVQETERWTGKGVLEALVGMELADNRVHPAEGTVWELHN
DN10291_c0_g2_i1	MDSATSTNSLGAVSPRNIKGPNGLKEPASYSDFELVSKSTLSIPAVHIFNATMPRASDLSQYNHPPNISCAGPRSIQIQLENRKGLSNFSRSTVEDICKDNLVLIQIQSKGTFPDGWTTTHGFNSFTKAYNDCEDFKFKFCTVRTDDSVTVPGNRPPRIDDILPPLPVDYKKEDVVVSRLEKKKMAMLEKAGMYALGFLMEKEEKKDAGMIFREEQRKIAREVKHRINEDRISARQRNGKSTTITGRGFGPYPYSVITTPSRRESATSKLRKSRKERRGTPSLNPDAEVFYPLAGPSNAPATEAAGPSYTSDAPHFPTSPADPPPPSIPSATLDDYEMEGDLPDGDNAAADQSDHAPDDEDTAMPAV
DN10299_c0_g4_i1	MVRAQPTTMKYVRLGNSGLKVSKIILGCMTYGSPEWDSWVLPEEEGLKHIKAAYHAGINTFDTANFYSNGYSEVILGKAIKEFQLPREEIVIMTKVFGPTGPDYRGPIIKDMANLDQEGFVNQHGLSRKNIFNGIKKSLERLQLDYVDVLQCHRFDPNTPIAETMQALHDVVKAGYARYIGMSSCKAYQFHLMQSYAIEHNLTPFISMQNHYNLVYREEEREMMPVLKHFGVGSIPWSPLARGTVCRPLSQQSQGSGRAAVDHMGSAMYFVGAGTPDIINRVEEIAKKHGISMAQVALAWSMSKEGLSAPIVGTTSLENLRDLIGAVNVTLTDEEIKYLDEPYKPMPLLH
DN1029_c0_g1_i1	MFFARIASFALLAGLVSAAPCARQVETRELVDVELDVTDVLDTLLDTTDSLLPQIAALAGSVTEDVALPLIQELIGAVDTATAAIGNLTPAVPAVAAEKRDASETVAKLLNQVLADVSDTVNPLLAELNQIPAVAELLKTLDPVLSTLLNTVESLLPGVIALVSGLVGTVTGLLGSLGLGGVLSVLNL
DN1029_c0_g4_i3	MFFARIASLTLLAGFVSAAPCARDVKARQVSVDIELNVTDVLDTLLDTTDSLLPQIAALAGNVTEDVALPLVQELISAVDTATSVLGGLTPAVPATTTAEKREAGEAVAELLSGLLSDVSDTFNPILADLNEIPAVAELLQTLDPVLSTLLSTVEGLLPGVIALVAGLLGTVTGLLSSLGLGGVFSVLNL
DN102_c0_g1_i1	MDPPSSPPPIVIQEAHSSDDRLPPTQSPRGHSRDDSLLLPSPAHPPRSSLEVPNSPSSDDGSSVPPSPTLTNQSSVHFETSLALRDNNPDASSGMSSMGLLAPPADTHGRKGSVSSTGSTDNTLDGHGNELGLVPSNVTSNAGALSAKSVGTTVVDPDDVATEKELSKKELKDKKKKKKKGVPEEEETGHHAELKADLLCDPAPFSLKPFQLAHILDPKSFDSLKAIGGTDGLLTGLGVNKDQGLSKDSSGGDGPAAATMEDRARVYGHNVLPIRPSKSLLQLMWTAMKDKVLILLSIAAAISLALGLYQDFGTPRESDEPPVDWVEGVAIMIAISIVVIVGSVNDWQKERQFKVLNEKKDERGVKVIRGGVEAIVDIKEIVVGDIALLEPGEIIPCDG…
DN10302_c0_g1_i11	MSKFIYVGSISRDHIDPSIFCILTAKSKHPGVPLTDILIFGERWDVADHTFRPPYYHRNGASEFLGLIMGEYEGRSDGFIPGAMSYETVFCPHGISHEEQQKATTADLKPQKVHVGTMMVMFETSMMLSLTDYAMKRTGKIHEHDPKMWDGLSAEFLNRLDEVNADLAAAGLQTLAL
DN10302_c0_g1_i3	MMVMFETSMMLSLTDYAMKRTGKIHEHGASEFLGLIMGEYEGRSDGFIPGAMSYETVFCPHGISHEEQQKATTADLKPQKVHVGTMMVMFETSMMLSLTDYAMKRTGKIGRASCRERVSSAV
DN10304_c0_g1_i13	MIDLGGVPSAAPFDAGFNMQGVVEHAARLPSHSWEYGATSIAFLELFSPELSEYSASPFQNPPVDPTTVPALQAGLEWITLGSPPNSLSNGDGATGDPASLGPVAYLIGQTNSDYATATKEQLEYLITGAPRSSDGTISHRADVVELWADFVFMAPPFIAYYGAQTNNASLVREAYVQSRGYRNALKSDTGAWKHIVGPQSADLGLWSTGNAWAAAGMARVLATTLHAPKTIPSDSEAINGLTSFVKEIIDAAIAVPKGDNGLIPNYLYSDEKWFGEVSGSALLTATAYRMAVLSPDVFGSLYVQWAEGMRKTLARHISKEGIAAPAINPLNWGDKVPVTTGSPEGQAFAVMMYAAWRDCIHANVCQSS
DN10304_c0_g1_i23	MAESKSVVFDLSQDRLAYWGNFTRITFNNSELRGAWKRAKGYIRSQVVEPLLQKESSWTDWTIEANKLSGTECRLGGLSRVKIPTQHSYIYVPMDVCSIIDSREAWGTQFDQANLKYVAGSDSLATDVPAFANYFYLLQCFIPGIFTIPTQVGSIALPPTTWVEANKDALLHIFGEMKLRALRKAVAQRREDFIPSKSEPTPLFLPKEKKGKAKAQGSVAIQQAAPALSYQVIFDLSDPAIARWKTHAQLGWHFNKIAMAWKRAKKTFIPDNILQPLHKEWTDLTGSADRSHIAAKFQRVAQPAQELYVPSYIQFPGNSHLTWKQRFESAGIKPSNTPSLELDNSIPPLTNFFYLLQCLVPGIFVIASSNGRTALLPPTEWITNQQEPLTQIFGQRKYL…
DN10304_c0_g1_i4	MAESKSVVFDLSQDRLAYWGNFTRITFNNSELRGAWKRAKGYIRSQVVEPLLQKESSWTDWTIEANKLSGTECRLGGLSRVKIPTQHSYIYVPMDVCSIIDSREAWGTQFDQANLKYVAGSDSLATDVPAFANYFYLLQCFIPGIFTIPTQVGSIALPPTTWVEANKDALLHIFGEMKLRALRKAVAQRREDFIPSKSEPTPLFLPKEKKGKAKAQGSVAIQQAAPALSYQVIFDLSDPAIARWKTHAQLGWHFNKIAMAWKRAKKTFIPEIGRASCRERVLLIV
DN10304_c0_g1_i5	MAESKSVVFDLSQDRLAYWGNFTRITFNNSELRGAWKRAKGYIRSQVVEPLLQKESSWTDWTIEANKLSGTECRLGGLSRVKIPTQHSYIYVPMDVCSIIDSREAWGTQFDQANLKYVAGSDSLATDVPAFANYFYLLQCFIPGIFTIPTQVGSIALPPTTWVEANKDALLHIFGEMKLRALRKAVAQRREDFIPSKSEPTPLFLPKEKKGKAKAQGSVAIQQAAPALSYQVIFDLSDPAIARWKTHAQLGWHFNKIAMAWKRAKKTFIPDNILQPLHKEWTDLTGSADRSHIAAKFQRVAQPAQELYVPNYIQFPGNSLLTWKQRFESAGIKPSNTPSLELDNSIPPLTNFFYLLQCLVPGIFVIASSNGRTALLPPTEWITNQQEPLTQIFGQRKYL…
DN10305_c0_g1_i1	MQPSYTPPSPSPSIRRPLGSSPLTGPSLNLTPDGRILELNLDSTGPRPSRIASTPNLPTLEDPMPKRTSSSPNVRAGVMMPPHASLPSPPPSPHAQRRPKSRDSYPVPLPKHDFGLHIPRVYTGARSLPPSPSVSRTNLANDEFWTTFPPPPKFSRLSMDPDKVVMPISARERRRMTTPVSSPPQETASDTPNLEKRKSITSLFSKASYSSLPALPPSNPSSIRSSPKSLRQSGSIRSLRSVRSSGSNSTTASDYDVIAELQGELGSFIHAREYPSDDEGTPTEEGWQPKPLSYAPQPTGEKADPIMKSTVSTDRLPLPVIAPRRISSLTGLSNLLPRSSFRSSRTTHSDETITAVRPQSIPDSIDLPITKPILATTVRPKHHRKGASFLSLTSSEDHE…
DN10305_c0_g1_i12	MQPSYTPPSPSPSIRRPLGSSPLTGPSLNLTPDGRILELNLDSTGPRPSRIASTPNLPTLEDPMPKRTSSSPNVRAGVMMPPHASLPSPPPSPHAQRRPKSRDSYPVPLPKHDFGLHIPRVYTGARSLPPSPSVSRTNLANDEFWTTFPPPPKFSRLSMDPDKVVMPISARERRRMTTPVSSPPQETASDTPNLEKRKSITSLFSKASYSSLPALPPSNPSSIRSSPKSLRQSGSIRSLRSVRSSGSNSTTASDYDVIAELQGELGSFIHAREYPSDDEGTPTEEGWQPKPLSYAPQPTGEKADPIMKVRNMIMGVFPELLTVIIEYRQHR
DN10305_c0_g1_i15	MQPSYTPPSPSPSIRRPLGSSPLTGPSLNLTPDGRILELNLDSTGPRPSRIASTPNLPTLEDPMPKRTSSSPNVRAGVMMPPHASLPSPPPSPHAQRRPKSRDSYPVPLPKHDFGLHIPRVYTGARSLPPSPSVSRTNLANDEFWTTFPPPPKFSRLSMDPDKVVMPISARERRRMTTPVSSPPQETASDTPNLEKRKSITSLFSKASYSSLPALPPSNPSSIRSSPKSLRQSGSIRSLRSVRSSGSNSTTASDYDVIAELQGELGSFIHAREYPSDDEGTPTEEGWQPKPLSYAPQPTGEKADPIMKSTVSTDRLPLPVIAPRRISSLTGLSNLLPRSSFRSSRTTHSDETITAVRPQSIPDSIDLPITKPILATTVRPKHHRKGASFLSLTSSEDHE…
DN10311_c0_g2_i11	MALWARPSFGSLLFRIRMLGFSLISCVIMPFGALCFCIQLPCLMGFRTMKSKLEAELTIPQQTRFLVPIEMGRVERHVRNSFSPLYIEFKSSYDPGLLSSFGGRLARARTGC
DN10311_c0_g2_i6	MMSLIPRCSSFAVSGTPARSQVADLIHVLKFLRVDGVVGSPKLWQSLIQDSNAGLFADFMRNYAIRTMKSKLEAELTIPQQTRFLVPIEMGRVERHVRNSFSPLYIEFKSSYDPGLLSSFGGRLARARTGC
DN10318_c0_g1_i2	MNSNTVVTQDPQGPTLRVDQRHSLPYRERMMAKLLDTLRNKNELYSTVEEPLREDYLDACRLHALYGLCDVADSCNCNPFLSMKARLNAKYHLMKANSKLKHASDVELKRHKLQDKVQALELPVPDETLIEEAKMALARFEAKQKAKRDARTMR
DN10318_c0_g1_i5	MNSNTVVTQDPQGPTLRVDQRHSLPYRERMMAKLLDTLRNKNELYSTVEEPLREDYLDACRLHALYGLCDVADSCNCNPFLSMKARLNAKYHLMKANSKLKVCEP
DN1031_c0_g1_i1	MDDLALNSAVSQSLSSPPSSSLPGAAAQEPRRRIHRIVHVEIPPRHTTEEKAAHLQGYAAFNMVQDMEREYDEIVGEWSWNGEVFYYARLSGGIIRKLPKAAFTEKFPELVNAYLERRAAGEMEEFDPTKIPSQIHPLSRVSVTLKLPQRTRARTASSAVVSGDDTEQSDLGDDDDNFDDAATPPPRRSGRNTHQSTLPFSPKKTRSKKFYTIDESSDDDVTTRRSTRTRRGLKVNLADDYEEDEEEEEDDDDDEDEDEYEYSTSRRRAGKRNAPKKQARRKPSSRPAYGHFRPIADLECEADEDDAALRAHRDICEKCHHHPSHKRIDAAKRKKGKKKRKASEDDFDDVEDEVERITNAGGWVRCLKCPVTAHWGCLAKTQRDEILKAVRSKERVAWI…
DN1031_c0_g1_i4	MDDLALNSAVSQSLSSPPSSSLPGAAAQEPRRRIHRIVHVEIPPRHTTEEKAAHLQGYAAFNMVQDMEREYDEIVGEWSWNGEVFYYARLSGGIIRKLPKAAFTEKFPELVNAYLERRAAGEMEEFDPTKIPSQIHPLSRVSVTLKLPQRTRARTASSAVVSGDDTEQSDLGDDDDNFDDAATPPPRRSGRNTHQSTLPFSPKKTRSKKFYTIDESSDDDVTTRRSTRTRRGLKVNLADDYEEDEEEEEDDDDDEDEDEYEYSTSRRRAGKRNAPKKQARRKPSSRPAYGHFRPIADLECEADEDDAALRAHRDICEKCHHHPSHKRIDAAKRKKGKKKRKASEDDFDDVEDEVERITNAGGWVRCLKCPVTAHWGCLAKTQRDEILKAVRSKERVAWI…
DN10322_c0_g1_i29	MLKAISRFLDFCYMARRNSLTAEDLDVMDTLLDEFHEHRQVFITTGVRESISLPRQHSLMHYVPSIYLFGAPNGLCSSITESKHIKAIKEPWRRSSRHNALGQMLQTISRLDKMLAAEISRFLDFCYMARRNSLTAEDLDVMDTLLDEFHEHRQVFITTGVRESISLPRQHSLMHYVPRSEERRVGKECRLRCRSRWSPYH
DN10322_c0_g1_i41	MPPHTSIKICPECLRTFHGRSGLTQHRNSAHRPISPPPGSANSETGETFTYKYHGKATAEKSDFLGRTLPPFSPPPPTPMEPQQQKGDWAPFNDREEFDFAQYHFVKAQSSASSINAMLDWWAAVEMRATNGASSVPWTSAEDLYETIDMIQHGDAPWELVNFRYTGPLPPGTPPKWMTETYELSTRNSLTVFRHQLGSSAFKDGKMNYKPYRQFNGKGKRILSNLMSGNWVWKQADEICKDPLNEGCMVVPTVSGSDKTTVSVATGHQEYHPVYGSPGNLTNIARRGHGEAVLPLALLPIPKASKRHRKREDYQRFCRQLYHACLARVFAPLKPYMTTPDIVRCADGYYRRVVYTLGPYIADYPEQVWLSAIVQGWCPKCTSRPDNLDGLGARRRTQD…
DN10322_c0_g1_i50	MIQHGDAPWELVNFRYTGPLPPGTPPKWMTETYELSTRNSLTVFRHQLGSSAFKDGKMNYKPYRQFNGKGKRILSNLMSGNWVWKQADEICKDPLNEGCMVVPTVSGSDKTTVSVATGHQEYHPVYGSPGNLTNIARRGHGEAVLPLALLPIPKGMCLTLGISCTDSHVIQPADRKSVV
DN10322_c0_g1_i67	MPPHTSIKICPECLRTFHGRSGLTQHRNSAHRPISPPPGSANSETGETFTYKYHGKATAEKSDFLGRTLPPFSPPPPTPMEPQQQKGDWAPFNDREEFDFAQYHFVKAQSSASSINAMLDWWAAVEMRATNGASSVPWTSAEDLYETIDMIQHGDAPWELVNFRYTGPLPPGTPPKWMTETYELSTRNSLTVFRHQLGSSAFKDGKMNYKPYRQFNGKGKRILSNLMSGNWVWKQADEICKDPLNEGCMVVPTVSGSDKTTVSVATGHQEYHPVYGSPGNLTNIARRGHGEAVLPLALLPIPKASKRHRKREDYQRFCRQLYHACLARVFAPLKPYMTTPDIVRCADGYYRRVVYTLGPYIADYPEQVWLSAIVQGWCPKCTSRPDNLDGLGARRRTQD…
DN10322_c0_g1_i84	MNFTSTAKYSSPPVFANPFHSRVSTHSCIMSQENPEDGDDEGPSNGPAVIASVKLAATKARGYPRYLDKLAAHVNEPHLPEALQRFLWADHHPDSDESPANIPLIECPRIRSPISVYHSAVARYFSPSDTCGAGGMHQERIRSCPAWRGKKPRYDTVFVTVDEEQPGMEGMEIARTRLLFSFAHGDKEYSCALVEWFVCRGDEPDPDVGMWVVHPEILRTGERTLEVIHLDSIVRSAHLLPVFGTRPVPENFDYYDTLDYFSSFYVNKYSDHHAFELLSCNILGTTDPDEY
DN10325_c0_g1_i3	MILNDQAKVPLPNDPTPSDAPPAYDDISRPSPFQDVKTPLPSTSSEPISPSRPVLSSGTSQTSPPRSSFKGGLRSGFSWWTSGPTREVKSTVQALIRDLIKPSSSVTVPAVLESCENACATHGCSFSALLQEKYIEGHTPLYWAIINNHSPNHPPSPEAEELINGLFKCAAPLTPSTLDEARLSCLITDDQKRFSQLQLYLRPLTGADNMVLIGAKPDSITFTPHPDGVAAFAVSISISLFQKRMLMGHTIPLEFIARSRIWRLEFFVSTTRDTSSPGNWCARIKLMEHSSPTWFDSQLLIEAEGKPTLSMRMKNSHSQIVPDESLLVVLDQAVNYVGSPYILPDGTLKARLEAQLAKPEGECIIC
DN1032_c0_g1_i24	MTVAYIIRNLWSFPHILCLSVVVRVALILYSEWHDARSLVKYTDIDYRVFSDAAFYLLHPGPGNEAQGPLHGLFGNVGDPYTRETYRYTPLLALLLAPNEWLHPSFGKYLFAACDIINGILIYRLLLTAILPRNLKQKDSTKRPVEELATKYAALHLLNPMVFSISTRGSSESVLCLFVLLTLYAALRERWTVAAVLLGLSTHWKIYPGVYGLACLGAIAGGGNGLASLITRKTITFGVVSLSTFVLLGAGCYAVWGYPFLHESYLYHLHRLDHRHNFSPYFYMTYLTYTGSSEALSSLQKILRSPLVSFLPQMILTLGSGLLFGSKESLIFAWFVQTVFFVIFNKVCTSQVCIYDMNVVDMDLIKCIAVLLVVSSAPAAVASVGIYVSTESDSVRGSV…
DN1032_c0_g1_i27	MTVAYIIRNLWSFPHILCLSVVVRVALILYSEWHDARSLVKYTDIDYRVFSDAAFYLLHPGPGNEAQGPLHGLFGNVGDPYTRETYRYTPLLALLLAPNEWLHPSFGKYLFAACDIINGILIYRLLLTAILPRNLKQKDSTKRPVEELATKYAALHLLNPMVFSISTRGSSESVLCLFVLLTLYAALRERWTVAAVLLGLSTHWKIYPGVYGLACLGAIAGGGNGLASLITRKTITFGVVSLSTFVLLGAGCYAVWGYPFLHESYLYHLHRLDHRHNFSPYFYMTYLTYTGSSEALSSLQKILRSPLVSFLPQMILTLGSGLLFGSKESLIFAWFVQTVFFVIFNKVCTSQYFLWYLLLLPLLLPSVYMSRRKAIACVAVWAGVQGLWLSEAYQLEFMG…
DN1032_c0_g1_i29	MVFSISTRGSSESVLCLFVLLTLYAALRERWTVAAVLLGLSTHWKIYPGVYGLACLGAIAGGGNGLASLITRKTITFGVVSLSTFVLLGAGCYAVYVLPLYLDSCINMDQYRWGYPFLHESYLYHLHRLDHRHNFSPYFYMTYLTYTGSSEALSSLQKILRSPLVSFLPQMILTLGSGLLFGSKESLIFAWFVQTVFFVIFNKVCTSQYFLWYLLLLPLLLPSVYMSRRKAIACVAVWAGVQGLWLSEAYQLEFMGRNVFLGLWLRGLIYVVGNCWVLGSVMQSYKKSP
DN10331_c0_g1_i5	MAKISGSPRSVACMSPLKFWNKSSLLERYIGLYPLLSYAQSTVQHQCSSPAASLHSSRLVIFPAWVPRWTGARIDKHALARDSHLVKLSYPIPSPLPALCSLFLGPTN
DN10334_c0_g1_i1	MRNVRVGYPHHDSPPLKPFHEWYLLDESMDEETLPKLQTLVNQMLQTFYDDYGLMYVMFSTARYSYLVALKLSRLSSSKYLCHSNTRLCYGCRLGSSETGYSKPEIQGRGYESRRDWTSPGEELLEIREKDSSLRLWTTGSVDCSAIQGEDLTGCRSRKGEAVMEGATGETKASGER
DN10338_c0_g1_i19	MWVLAIAKCHEADNILYPKPAVDLLLQWGWAQGCYSIVIKHVRGFDPPLKPLYQHYLDDDTLVASSFLVTAALAVYNRLLKFAEEDNLFYFDFHLQNIFFDKDLQTVMPIDWAPPGRYDGVETIVNEEEKKSKIARLKAVMEANIPTTYSVDKFEDALIRRGKDLWPGDINRNRSMSVNGITYYLRRTGYSQIAKTFRITDGFKGQPALLKMMKGYERGDEFRSKLEKKGLLLDSEGNSKRNWYNIIYKDVRHGTEGDTSVPVVVDTGI
DN10338_c0_g1_i22	MPIDWAPPGRYDGVETIVNEEEKKSKIARLKAVMEANIPTTYSVDKFEDALIRRGKDLWPGDINRNRSMSVNGITYYLRRTGYSQIAKTFRITDGFKGQPALLKMMKGRSEERRVGKECRLRCRSRWSPYH
DN10338_c0_g1_i28	MPIDWAPPGRYDGVETIVNEEEKKSKIARLKAVMEANIPTTYSVDKFEDALIRRGKDLWPGDINRNRSMSVNGITYYLRRTGYSQIAKTFRITDGFKGQPALLKMMKGYERGDEFRSKLEKKGLLLDSEGNSKRNWYNIIYKDVRHGTERSEERRVGKECRLRCRSRWSPYH
DN10338_c0_g1_i9	MLLHNQFLRFFFLFYASTIFTYAHPVTDTELSRRQDPPGVEFLEGYELRELPKADQGKHSVTYNVVNGFVVGGKRIPAILKIIPDEDKTDQSKTRKEIEFLGNPAVDLLLQWGWAQGCYSIVIKHVRAFDPPLQPLYQHYLDDDTLVASSFLVTAALAVYNRLLKFAEEDNLLCVDLFQNHR
DN1033_c0_g1_i12	MNNNQHHQRLSPAPPEASKPDDYVYFERSTEGFSQEAVARSTAAKLKLVSYYKVAVDSAIERNARRIELETRLSQTLTSEAKEREIRKYSKMESQHLRLRRTKIKLEDFRTVKVIGKGAFGEVRLVQKVDTGKVYAMKSLQKAEMLKRDQLAHVRAERDVLAESTSPWVVQLFYSFQDPLYLYLIMEFLPGGDLMSMLIKYQVFSEDVTRFYMAECILAIEAVHNLGYIHRDIKPDNVLIDRHGHLKLSDFGLSTGLHKVSDGDYYKKFLEQEKTRDPARNSVQVNPINLTMSREQIATWRANRRKLAYSTVGTPDYIAPEVFMMKGYGKECDWWSLGSIFYECLVGYAPFCSENPADTYKKIIDWPNYLYFPEDIYISREGEDLIRRCAFLS
DN1033_c0_g1_i16	MNNNQHHQRLSPAPPEASKPDDYVYFERSTEGFSQEAVARSTAAKLKLVSYYKVAVDSAIERNARRIELETRLSQTLTSEAKEREIRKYSKMESQHLRLRRTKIKLEDFRTVKVIGKGAFGEVRLVQKVDTGKVYAMKSLQKAEMLKRDQLAHVRAERDVLAESTSPWVVQLFYSFQDPLYLYLIMEFLPGGDLMSMLIKYQVFSEDVTRFYMAECILAIEAVHNLGYIHRDIKPDNVLIDRHGHLKLSDFGLSTGLHKVSDGDYYKKFLEQEKTRDPARNSVQVNPINLTMSREQIATWRANRRKLAYSTVGTPDYIAPEVFMMKGYGKECDWWSLGSIFYECLVGYAPFCSENPADTYKKIIDWPNYLYFPEDIYISREGEDLIRRMMTWANKRFTV…
DN1033_c0_g1_i17	MSLFCTEQYFNWFVCFLSSYNMRIHEELGITQRDINYYEFWNDSSTQKVIIATVTALLEKVIKPKWNSEPDCKHISPISFSLLLTHSLRRLRYPPHKKPVASSHRGFQPLRDTHRPPLVHLRRTIGCVRTCRTKQPSYSPSHRFSSPSCR
DN1033_c0_g1_i19	MKISYVLIGKMVQGTVAVHTADTKFVLSSINKHVIVRKNFFKFCTLPAPPIMTTVLPTLSSSYILSFQFSSWYPKYSANSIKSTIIRPLSADFVRYLNADGVHIPEGSGLEDTSVAYDVSSLVLDYNCYHQS
DN1033_c0_g1_i27	MSLFCTEQYFNWFVCFWSSYNTRIHEETGITQRDMNYYEFWNDSSTQKVIIATVTALLEKVIKPKWNSEPDYVFDILLTRNLSQAHIVDFNPYAIRTDPLLFTYEELSDVYEHAEPSSLPILRVIDSRAHPAANTNAPANQHNMIPFEALTIANGRDIDEFSKVWQKEVAESALGS
DN1033_c0_g1_i3	MSLFCTEQYFNWFVCFLSSYNMRIHEELGITQRDINYYEFWNDSSTQKVIIATVTALLEKVIKPKWNSEPDYVFDILLTRNLSQAHIVDFNPYAIRTDPLLFTYEELSDVYEHAEPSSLPILRVIDSRAHPAANTNAPANQHNMIPFEALTIANGRDIDEFSKVWQKEVAESALGS
DN10343_c0_g1_i8	MSVSAQFILMNPEIFPRPDKFMPERWMQSDSTELDKHLVVFSRGPRICLGLNLAWCEMYLVISHLVRKFDIKIHGTSVDDMETRDYILPAWRGKGLHAVLKERRE
DN10348_c0_g1_i10	MGEMGRVPACQRTRLTCTVLRRGAANPTESTHTAGPDKATIHEQFVVLNELKIGSEGSSHLPYLELYANGTLLTTVQADGDIFATATGSTAYNLAASGPLLHPSLPSIILNAISPHTLSFRATILPPDIVMTVLVPKGSRSAAYAYFDGKSKTELHQGDRVTIDTSASTFSTIDGGDTRSHWFASLRALFS
DN1034_c0_g1_i1	MTKVRFSTAAHYNCKLIPFQSKKGGFKDTRPEEILSGVLRAVYSKANLDPALIEDIAVGNVLPPSGGASTARMAALAAGIPNTTAIYTVNRQCSSGLSAVNQIANAIKAGQIDIGIGTWQTS
DN1034_c0_g1_i2	MPSAARNAITQKNADDVVIVVALRSAMTKVRFSTAAHYNCKLIPFQSKKGGFKDTRPEEILSGVLRAVYSKANLDPALIEDIAVGNVLPPSGGASTARMAALAAGIPNTTAIYTVNRQCSSGLSAVNQIANAIKAGQIDIGIGAGVESMTFGFGPSAMADGYSEVVVANKEAEDCLLPMGITSENVAADFGVTRAAQDKFAAESFRRAAAASKSGKFQAEIVPLKVKVIDPKTEKEVEVVVDKDDGVRDGVTAESLSKLKPAFKKDGTTHAGNASQVSDGAAAVLLTRRSHAQKLGLPIIGKFVAAAAVGVPPRVMGVGPAYAIPRVLEQNGLTKDDIDFYEINEAFASQAVYSVEKLGLSYDKVNKHGGAIALGHPLGMTGARQIATGLNIAKQYNEQ…
DN1034_c0_g1_i4	MPSAARNAITQKNADDVVIVVALRSAMTKSKKGGFKDTRPEEILSGVLRAVYSKANLDPALIEDIAVGNVLPPSGGASTARMAALAAGIPNTTAIYTVNRQCSSGLSAVNQIANAIKAGQIDIGIGAGVESMTFGFGPSAMADGYSEVVVANKEAEDCLLPMGITSENVAADFGVTRAAQDKFAAESFRRAAAASKSGKFQAEIVPLKVKVIDPKTEKEVEVVVDKDDGVRDGVTAESLSKLKPAFKKDGTTHAGNASQVSDGAAAVLLTRRSHAQKLGLPIIGKFVAAAAVGVPPRVMGVGPAYAIPRVLEQNGLTKDDIDFYEINEAFASQAVYSVEKLGLSYDKVNKHGGAIALGHPLGMTGARQIATGLNIAKQYNEQVFVTSMCIGSGMGMAGI…
DN1034_c0_g1_i5	MPSAARNAITQKNADDVVIVVALRSAMTKSKKGGFKDTRPEEILSGVLRAVYSKANLDPALIEDIAVGNVLPPSGGASTARMAALAAGIPNTTAIYTVNRQCSSGLSAVNQIANAIKAGQIDIGIGAGVESMTFGFGPSAMADGYSEVVVANKEAEDCLLPMGITSENVAADFGVTRAAQDKFAAESFRRAAAASKSGKFQAEIVPLKVKVIDPKTEKEVEVVVDKDDGVRDGVTAESLSKLKPAFKKDGTTHAGNASQVSDGAAAVLLTRRSHAQKLGLPIIGKFVAAAAVGVPPRVMGVGPAYAIPRVLEQNGLTKDDIDFYEINEAFASQAVYSVEKLGLSYDKVNKHGGAIALGHPLGMSTSVPFRLLIHFSCSV
DN10350_c0_g1_i9	MVKKGKDIHLHYTDLHGDVSCGDDSARKRGPKRADKLGLSFDDLLLEFESFRFEKGKLVLRLLEFVGLRNACVLGLLNVSFQSGYHLARLFDSATERRIPLVQRLNLLGADVDLDLGRRKL
DN10355_c0_g1_i12	MSSSDAALVDDLKTLIDKEYKRKLRHLKGRQSRHAERPWARKNHLRYFPCNQCVALGRQCELFMTKARCKQCKDMECSRQHQNMFERVQLELLGNDISRIDFDRLLEEVHREHSDTVLPAGSNEVSGSTAAANGGTDHRDSSVADDLESLFELKAESRDNSPSNGLGQQDDHLLEQNREENTVDMGLRAKLADRDREIQDLKRELELERESYGMAFLIAMSLC
DN10355_c0_g1_i29	MSSSDAALVDDLKTLIDKEYKRKLRHLKGRQSRHAERPWARKNHLRYFPCNQCVALGRQCELFMTKARCKQCKDMECSRQHQNMFERVQLELLGNDISRIDFDRLLEEVHREHSDTVLPAGSNEVSGSTAAANGGTDHRDSSVADDLESLFELKAESRDNSPSNGLGQQDDHLLEQNREENTVDMGLRAKLADRDREIQDLKRELELERESYADKETQLRKEINSEAVCLIYYQIYCLTSLG
DN10355_c0_g1_i36	MSSSDAALVDDLKTLIDKEYKRKLRHLKGRQSRHAERPWARKNHLRYFPCNQCVALGRQCELFMTKARCKQCKDMECSRQHQNMFERVQLELLGNDISRIDFDRLLEEVHREHSDTVLPAGSNEVSGSTAAANGGTDHRDSSVADDLESLFELKAESRDNSPSNGLGQQDDHLLEQNREENTVDMGLRAKLADRDREIQDLKRELELERESYADKETQLRKEINKAQSQLKHSENWVRVLREELKRVKDHATQQSKPAEEAPPVSEENHRSSVQQASHIKQVEDLTRENDRLTRKNEELAERLLDKTQQWREEKRKIVESAEHKDERSQVKLAGLRETLAKHDQEQNSRAVLVYTTLTSLSMKLGECLSTPGSPNLKQRSSIVYRNMKELLEETSKWLP…
DN10355_c0_g1_i49	MSSSDAALVDDLKTLIDKEYKRKLRHLKGRQSRHAERPWARKNHLRYFPCNQCVALGRQCELFMTKARCKQCKDMECSRQHQNMFERVQLELLGNDISRIDFDRLLEEVHREHSDTVLPAGSNEVSGSTAAANGGTDHRDSSVADDLESLFELKAESRDNSPSNGLGQQDDHLLEQNREENTVDMGLRAKLADRDREIQDLKRELELERESYADKETQLRKEINKAQSQLKHSENWVRVLREELKRVKDHATQQSKPAEEAPPVSEENHRSSVQQASHIKQVEDLTRENDRLTRKNEELAERLLDKTQQWREEKRKIVESAEHKDERSQVKLAGENLFVIQHQDDDTCLRIGLRETLAKHDQEQNSRAVLVYTTLTSLSMKLGECLSTPGSPNLKQRSS…
DN10357_c0_g1_i10	MFRNAIATSARPAIARRTATTLSAGFPKVTQRAPTKYGGVYTVTLIPGDGIGQEITDSVKEIFEHVNAPIEWEQYDVSGMSSAGEALFKEAMESLKRNRVGLKGILFTPISQSGHISWNVAMRQQLDIYASVVLCKSLPGFPTRHSNVDFAIIRENTEGEYSGLEHQSYPGVVESLKVSTRAKAERISRFAFDFALKNNRKKVTCVHKANIMKLGDGLFLNTFRRVAEEYKSTGIEFNDMIVDNTSMQLVAKPQQFDVMVMPNLYGAIVSNIGAALVGGPGIVPGCNVGRDYALFEPGCRHVANDIMGTNKANPAAMILSATMMLRHLGLDSIANNIATATFDVINDSKVRTRDMGGSATTSDFTAAIINNLH
DN10357_c0_g2_i1	MFRNAIATSARPAIARVCLIAIFPAFSLILNDSEDRHDSVGWFPKSHSKSPSFRLEIATSQYLRRLCRRLPNMAVSTLYASVYLLSLPTPTCS
DN10359_c0_g3_i1	MSPSFPRRAMHTSHAIARHFQPSPLPTTRKPGTSAGVATAADSSVWIAVFTTSAWPFSNRQTSHSESNGSMLRRDWNSSVQEDTIGEKWPMCAKESSVSCLLPQRLRPKRRCPPSSLIFSPMDASRRL
DN1035_c0_g1_i10	MNVLVYNGPEVIAASLTHTLSTLRALLTPNYTVQPISHQALQSQPWPTSCALLVFPGCRRVLPSAIPTIAHYLDTGGSLLAFSSGAKRVGSGLENVASLGLSLDSSLDDTSFRFYDRPSKSYITLSPSTLPEGSSTERLSMQAADGSTVEGLQSHASIIGLDGTTDRVKVLGHFTGGHDLAGIHIRVGDGRGVIWAASVEYPIPDDALKLNEERRHALLRDDLTFLGLRLPSNDDPVVSRPSPLFLVSHSAAPEAVSSVISAFTGSDTITAQVIEDENDSFLFHSPQDLIPVKSQCQADYLASSDPSAWQPKHILVYTGGDQPDVEDTPLFSTREYFECLSAARIREKCIAKEGSWGFGECLMYGEVVTSTQTMLDKNPRILASLPPPFVSLASFQLAG…
DN1035_c0_g1_i13	MNVLVYNGPEVIAASLTHTLSTLRALLTPNYTVQPISHQALQSQPWPTSCALLVFPGCRRVLPSAIPTIAHYLDTGGSLLAFSSGAKRVGSGLENVASLGLSLDSSLDDTSFRFYDRPSKSYITLSPSTLPEGSSTERLSMQAADGSTVEGLQSHASIIGLDGTTDRVKVLGHFTGGHDLAGIHIRVGDGRGVIWAASVEYPIPDDALKLNEERRHALLRDDLTFLGLRLPSNDDPVVSRPSPLFLVSHSAAPEAVSSVISAFTGSDTITAQVIEDENDSFLFHSPQDLIPVKSQCQADYLASSDPSAWQPKHILVYTGGDQPDVEDTPLFSTREYFECLSAARIREKCIAKEGSWGFGECLMYGEVVTSTQTMLDKNPRILASLPPPFVSLASFQLAG…
DN1035_c0_g2_i1	MEQCYPRESTSFSSSSLPPLASSMSTAFAPVPNPKFGRRPPPNLPPHILERHRRILAGILHKRIVIEEWRKEVGEEEPSTSSRGPGPRPTYQSRLREQFLELRDALPSRLRPGAAARVAIMETAMDYILDLKNSQRYLLGNGDAARRPDYIQHQTQNVSAAQMRTHRENCTVRMLSEVLPGLTGTESKIQLLEHAAETIRKLEIEYHRLLDDQRLEQAYSCGSSDFSGPPTTRDRTPMDAGAYSTSSRSHGRDVDRLPSIHDILRDKSPLDDLQLELPPLRMYQ
DN10376_c0_g2_i2	MASRLIKGSFESISSPSSLCLCMPCIMMTSCPLRHEAKKSRKQHAPGLFSTFRSILMPAPQLNSFRVGTRASMHTPRRNHPIHHLPLEILASILVIASRYDPMIPLTVSHVCRTWRVVALQTPRLWRTINLDHREVMWAERIRRAKSCSLDMHIQSTRSHRAPCGTYTNTEYLQRIMYFAIPYLHRWRSLHITITNYVPLVWNAALSECCSTWPRIRASALEELSLVNPQNDDSKEFLLFGGYAPRLRRVTLDGIHLLWLPSLFHNLTHLDYTHHGFTAGTDAVFPLGRLFIQRSPSAER
DN10376_c0_g2_i3	MASRLIKGSFESISSPSSLCLCMPCIMMTSCPLRHEAKKSRKQHAPGLFSTFRSILMPAPQLNSFRVGTRASMHTPRRNHPIHHLPLEILASILVIASRYDPMIPLTVSHVCRTWRVVALQTPRLWRTINLDHREVMWAERIRRAKSCSLDMHIQSTRSHRAPCGTYTNTEYLQRIMYFAIPYLHRWRSLHITITNYVPLVWNAALSECCSTWPRIRASALEELSLVNPQNDDSKEFLLFGGYAPRLRRVTLDGIHLLWLPSLFHNLTHLDYTHHGFTAGTDAVRDVVYMLRVSCHLRELNITFRASGVPSRTSLHPKVSIRRKIILPLLVILRFNVCTADIPKELCHIASLLCTPTLRELSFVDVYFRRDSYPSTRSFFKRYVFPNTLQLVRRDIGWC…
DN10376_c0_g3_i1	MTQPTLWLRCEKKEFERRAALSPSVAKKLIDAGFKIYVERDQQRIFDDSEYQNVGCELVENNSWPSAPTDIPIIGLKELPESTDPLPHTHIQFAHCFKHQAGWSKVLSRFHRGGGSLYDLEFLNDSNGRRVAAFGYHAGFAGAAAGALALASQKKGETLGLLTPYANEDAMIQDVKKVLGGSGKGTKALVIGALGRCGRGAVDLFKKIGLDDDDIIKWDMAETAKGGPFPEILDVDIFVNCIYLSSQIPSFLTPDTIIAAGKTRRLAVVVDVSCDTTNPFNPIPIYSINTTFSSPTVPVNIGPEYPPLSVISIDHLPTLLPREASEQFSSDLLPSLLEFPNREKASTWVQANELYKKNLADAAATEGL
DN10379_c0_g1_i2	MSSSFERWRQWAGELVSPSTDPETIRKRNEKAVARCETNKAWLLDNSPSIIFLLQHLSLSGCKVPARNLVCAPCERFMAGGYVSGRGGIVLCANNFYSRRHMERTMAHELIHMYDECRFNVDWNNLRHVACTEIRANNLSGDCRYLSELNRGIVSFAGQHQECVRRRAIESVTANEACPDEATARKVVNEVFESCFKDTRPFDEIY
DN1037_c0_g1_i2	MSLYLCCDCGGSKTSAVICDASGNVVGRALGGPSNFAYLSLDAFISAVSVAVSNALKTCISPPSIDPISLPPTTELFAAAWFGVSGVDSPAAAAAITPALCALLSIPSGPRLLVANDTHLLAAPVRMYDDVSYAVAVIGGTGSNVVTFEQVGTKLDELGRIGGWGWILGDEGGGFHVGRETVRQMLTEHDAASVMSTPARPSTLKEQVLKAFSVEHVLEILTEVHVSDPTSTKTDVAPHLLLPREKRLSSLAPLVFKAAFEENDPFALDVLRICSGKLASQIAMLLGEITEDAPRSVPANKAVISFGGSLVGVEAYRKMVLDHLAVKGHVFRYVEFVEDAAATGAKGLAKLGGF
DN10383_c0_g1_i19	MLTSAVIIFSSKSFSSTLTTMSACTICPSGPNACASFFPDDIESETCFCSHSQHEHRAVRILPPRGGCTYTGCPLFQVATECTITFHAICVNTSTPSSLPCGYQYSAHQPHLTPPTRAISPQPTPTSYTPRSGMNLPAQRIGQATARVYPAPSSRTPASSNEGRVQHYTNQNSHPFESLRSQLSTQGSKGKRTSRGQYPKTPLIATPSSTTETSVVPGPDIFKLRLAFLGQTLNSIAEQNTVFSQEIYSRISKEAKIPPGRILQLVARLDRMGLVINVSIPKNSNAAAIREILKVSIELHCIAQGIIMASAPTLAGSHTHVPNWYFFKASARLHGHKTLHPTRVYTYNSNWDTSPGVSYKDLEKLSQHVDVAGAGAAPLLFIGSRFGYFSRDSHWCMSL…
DN10384_c0_g1_i16	MTRNFNPLASLREILLHDENGARIITTLPIVQDPLLYFSPPSTDFTTLLFPVAKRVPTTFSPDLAGIILDPSRYYVPSTPLYAFDAFFLDIADDGVFTIWILQMTKVERQQNLDWEGYEVIKELRAMCEKKVGIVSVKYVLVTPGHASKDRTVAWRVPWGWQDDEDVQGEVYVQFIGGDELLPTMVF
DN10387_c0_g1_i10	MHVFSSLPRVLRCAHSSDTPDVDKGFHLSSFGLKLAATLWDFSLEEVTGITTRMAGLGHRRSTGTRIYNTQYLHPTSLEPTDLFSPSRRPYQSPPSSCMASILRFSQIQMPTNVLLILRHSSSSINAEVGICTRQRQTLHH
DN10387_c0_g1_i13	MHVFSSLPRVLRCAHSSDTPDVDKGFHLSSFGLKLAATLWDFSLEEVTGITTRMAGLGHRRSTGTRIYNTQYLHPTSLEPTDLFSPSRRPYQSPPSSCMASILRFSQIQVEFLSHLSMLFILLSLDACIDAYERSPHFAPQFIFDQCRGWHMYTTAANTSSLIQKITLALNCVSI
DN10390_c0_g1_i1	MAERMSMDTVLAAKWTNIKYIAGFESGEDLALSLDDPDVIQKAYNKIIELNQPNRKNYELVDLIWFTKSAWNVAATYNLFKNEKEHKRIATSIDEGRELTTQKYIAKIQNEAPFLVGASKCRSALLRSVQRIPGMTNVLNAHAFDPERRRINQNLARLERVFARACRV
DN10390_c0_g1_i10	MATTASSRTAKSKRRNGPAFIEPPPTSSTSSSSLASVSGAVARLKTVVRRLPPNLPESVFWSSVAEWVNDETTTWKSYSGGKFKTRLGKENVPGRAYIAFRDEEFLVKFASAFDGHVFRDKTGNETAAIVEFAPYQKVPNAEGLKKKRDARIGTIEKDEDYISFIASLGKPTEPVSVDQLLTSTQQAPQPKTTPLLEALKAEREQRLAKEKEREITVRAIQQPPKREKKEKAKATKESPEKGKGAKKAAVVPGPPAAITSVQIASTSGPPKAPRAMRNQQQQQAKAPARGAPPPGATTRRGRPILGLGSRNFEAALSGVGGKKRDDKVKIASKDDAASPASASSPITVPAILKRSPVVVNKPLETEAAAAVPSPAGGSTQGGGGGGVPPPSRGTGRRGR…
DN10391_c0_g1_i1	MVHRAHLPSGASRAASTGTCHRFPAGSLSERSRNALLSVTIGNSPSDYCASVLKRGNLLSLLRSTTARWESLCMSACAGGGMSDDDSVFWSCSFPNLKSLEVLDDNEHLYRNAVVLTAFRNAPNLVHIRSYDIKLDIDCNNIISYRTCIDRLPRQSLSKLSSLEQLTLDELHRSRDRSSSRFYDKLPHISLPTLHTLRVTLSYDVDVNIFDHMSMPCLQSLEITHSFSQTVDYPDMRRFTLLRNLSISISDILADVQSIVPFFAGCPHVTSLHLGDSTFLRLLPMDGTDDLFPCLERLTLNPSGWFSVAHTDVLAIIESRLNKLKEFRIDMQHCHAAGAYFSVSTFPYYDSRRQTDWETTFRKIRSLGVKVVSTNAEIDF
DN10399_c0_g2_i11	MEPPALSSMRGYSEAGFPRSWSPATRPTVNTTVSTSHQSLSSTSEQNSHPGSLLSDSSRASPWTGVGSAPSSSQFMMNRNAMGHDNPNFERAIPAEWGNIFSAPLNPHVFATLAANGVLGPISPPIPSSLPTNSFHANFNSTANQQRQQLPTIDVTGQPSATDQWADSTVSYTPSNYPSRPHLPRSSSASNGVQPKSKAQSTSNHFKPNGNRGDYTARQSTFGAEERRRINGRNVLASAVPIARTPNSSANSHFDSSSNGGFSPNSPESSFAYPGERSTAGIPPSLWMSPASTAPATSTLHESLNRPPLSLVTDPSSSRSAFPQSPVSPTSSSDPKSTLFTDLLSDPAFNPSSHPTSPFTSPLLSGSPDLQPASFTDADPEKLARDDPLATQVWRMYAR…
DN1039_c0_g1_i1	MRNNLHDGGAWNRRGGYIFVVCVFLLFLQAGLYAGSAGQGGADSTRTASLKSSPKYHPIPDLIEEAETQYRNKVDRQSKTLKAAVIEYRRRYKREPPRGFDDWWEFAKGVDFVMVDEFDGLFEDFEPFWSLSGDEVFRRSLQVGALPSIDIVRIRNGEISVLNLEKGFEDSEVSARAHGFRRMAERFAHLLPDLYFPINAKAEGRVVIPWEEQKYANLSVQDSSKGIESVIGGNFYPDWRGDGGSVWEAIRRTCEPTSPARRLFSSVRSIFSAHPGGAKNDFAFLSRTSSNLDLCSKPHAHYQQGHLFSDWRTIPALYPVFSPAKAKGFMDIRIPSHYYHGGTSRYTYGWDPVNLEPKEVDDMEVRWEDKEDKVFWRGATTGGGNNPPGFSPQYQRHRF…
DN1039_c0_g1_i2	MRNNLHDGGAWNRRGGYIFVVCVFLLFLQAGLYAGSAGQGGADSTRTASLKSSPKYHPIPDLIEEAETQYRNKVDRQSKTLKAAVIEYRRRYKREPPRGFDDWWEFAKGVDFVMVDEFDGLFEDFEPFWSLSGDEVFRRSLQVGALPSIDIVRIRNGEISVLNLEKGFEDSEVSARAHGFRRMAERFAHLVKSPSSSPFHVSDPSLATRPLLSYQCQS
DN1039_c0_g1_i4	MRNNLHDGGAWNRRGGYIFVVCVFLLFLQAGLYAGSAGQGGADSTRTASLKSSPKYHPIPDLIEEAETQYRNKVDRQSKTLKAAVIEYRRRYKREPPRGFDDWWEFAKGVDFVMVDEFDGLFEDFEPFWSLSGDEVFRRSLQVGALPSIDIVRIRNGEISVLNLEKGFEDSEVSARAHGFRRMAERFAHLLPDLYFPINAKAEGRVVIPWEEQKYANLSVQDSSKGIESVIGGNFYPDWRGDGGSVWEAIRRTCEPTSPARRLFSSVRSIFSAHPGGAKNDFAFLSRTSSNLDLCSKPHAHYQQGHLFSDWRTIPALYPVFSPAKAKGFMDIRIPSHYYHGGTSRYTYGWDPVNLEPKEVDDMEVRWEDKEDKVFWRGEIGRASCRERVYAPV
DN1039_c0_g1_i7	MRNNLHDGGAWNRRGGYIFVVCVFLLFLQAGLYAGSAGQGGADSTRTASLKSSPKYHPIPDLIEEAETQYRNKVDRQSKTLKAAVIEYRRRYKREPPRGFDDWWEFAKGVDFVMVDEFDGLFEDFEPFWSLSGDEVFRRSLQVRVATLLLSPATEFPLRSEHYRLSTSSEFGMAKYLFSTLRKASRIQK
DN103_c0_g1_i1	MSSAKGRWAGGSYHYAGNYRHIGRSHMRDFYLRSALGELENVSDEKEDLRRQYEYPSQEDDEYDDYADIDSESMDDCDETMLEVDYASVCDPVEEHEDFYIIYADDDWEDWELELEVEDNMSTSLSNQRWSETDWDWDSINPVEPRKPSYAEVLKGRSVATVLQT
DN103_c0_g1_i16	MSSAKGRWAGGSYHYAGNYRHIGRSHMRDFYLRSALGELENVSDEKEDLRRQYEYPSQEDDEYDDYADIDSESMDDCDEIMLEVGYASGCDPDEEHEDFYIIYADNDWEDWELELELEDNMSTSLSNQCWSETDWDWDSINPVEPRKPSYAEVLKGRSVATVLQT
DN103_c0_g1_i5	MSSAKGRWAGGSYHYAGNYRHIGRSHMRDFYLRSALGELENVSDEKEDLRRQYEYPSQEDDEYDDYADIDSESMDDCDEIMLEVGYASGMQNMILRALFNLLTLAKDVTRMKNTKTSISYMQTTIGRIGSSNLSLKTTCLQVCRISAGPKPTGIGTRSIPLNHANRLTPRC
DN10400_c0_g1_i1	MSFFGSSTSTGVGAASTSASTDKDIEVADPPPDSISSLAFSGQADYLAVGSWDNSVRIYEVGANGQTQGKAMYQHQGPVLSVCWNKEEIGRASCRERVSSAV
DN10400_c0_g1_i2	MSFFGSSTSTGVGAASTSASTDKDIEVADPPPDSISSLAFSGQADYLAVGSWDNSVRIYEVGANGQTQGKAMYQHQGPVLSVCWNKEGNKIMSGGADNAGRMFDVATGQTTQVAQHDAPIKSVKWVETPGMGILATGSWDKTIKYWDLRAPQPIASVTLPERCYTFDVQYPLMVVGTAERHIQIFNLSNPTSAYKTIQSPLKWQSRVVSCFTASTQQGFAVGSIEGRVAIQYVEDKDSANNFSFKCHRKDTVANSKDQGMVYAVNDISFHPVHGTFSTCGSDGTIHFWDKDARTRLKSFDAAPGPIACTGFNHNGNIFAYAVSYDWSKGHSGMTPGHPNKIMLHACKEEEVKKRDRKSVV
DN10401_c0_g1_i16	MATDNNFQAESQAEVWYLKEIYFGEAEASKPVKIITQNFNGPCSFIAICNILLLRGAITIEPPNRKTVSYEIMSQLIGEFLLMTCPDIDISSALSIMPHTQKGMDLNPLFTGATSFRPGGDGGELDLFRQAGINLVHGWLVDPDSPEAAVLSHTPDYDSAVMSIADADHVSRGKLVTSADEPDVPQAGPSRAPQGSLDLNEEQREKITKAMLVREFLDSTKSQLTYHGLFHLASTIEPGSLVALFRNLHLSVLYKRAEADDTALYSLVTDQVFLRETSVVWERLEDVDGGSSTFVDSDFVKSSPAGGDFAGQSAEEALRAAEREASEFVASDPADLALAQQLQAEEDGIAQREYDRRQQEQERKRQLQIEKEMSRKDKSRKAKKDCIIM
DN10401_c0_g1_i6	MATDNNFQAESQAEVWYLKEIYFGEAEASKPVKIITQNFNGPCSFIAICKRFVCLTRVCTDICDVGNILLLRGAITIEPPNRKTVSYEIMSQLIGEFLLMTCPDIDISSALSIMPHTQKGMDLNPLFTGATSFRPGGDGGELDLFRQAGINLVHGWLVDPDSPEAAVLSHTPDYDSAVMSIADADHVSRGKLVTSADEPDVPQAGPSRAPQGSLDLNEEQREKITKAMLVREFLDSTKSQLTYHGLFHLASTIEPGSLVALFRNLHLSVLYKRAEADDTALYSLVTDQVFLRETSVVWERLEDVDGGSSTFVDSDFVKSSPAGGDFAGQSAEEALRAAEREASEFVASDPADLALAQQLQAEEDGIAQREYDRRQQEQERKRQLQIEKEMSRKDKSRKA…
DN10401_c0_g1_i7	MATDNNFQAESQAEVWYLKEIYFGEAEASKPVKIITQNFNGPCSFIAICNILLLRGAITIEPPNRKTVSYEIMSQLIGEFLLMTCPDIDISSALSIMPHTQKGMDLNPLFTGATSFRPGGDGGELDLFRQAGINLVHGWLVDPDSPEAAVLSHTPDYDSAVMSIADADHVSRGKLVTSADEPDVPQAGPSRAPQGSLDLNEEQREKITKAMLVREFLDSTKSQLTYHGLFHLASTIEPGDRKSVV
DN10403_c0_g1_i31	MLNTEVIMTGTALYMARVSNTAASNSILPVWTTCTVTLQASQLVVSSVSLNGHPDTNTISLHDCTDVRSLTTNQLDPNELALIPKDHDLDDLRFFELLFDGRPSEKFAATSVHERADWVSAIWNVVLSISQAKSQHPHQLPQSPIIALPASPEPEIMDEAPRLSWGPPPASKSTIIRRSIDLAAANDGKSRPLSALFPDLGLSTPCASRLSALSVDKPLPTPGDWSATGSIINAYNDMPQMPEASRAESPLTSRDSQRLSQTFDDLSQGLAQGFETMRRGMDEVNARIDRTDVALMKMSQNVTELTRRPVTNASIPSTDPSQVDHISNSVLTLQIISRELRSLVDALEEKRSNESPPEQQDQKPQLQAALGQDTEAPILEKLGSINVGIASTSAEIHEI…
DN10403_c0_g2_i2	MDEAPRLSWGPPPASKSTIIRRSIDLAAANDGKSRPLSALFPDLGLSTPCASRLSALSVDKPLPTPGDWSATGSIINAYNDMPQMPEASRAESPLTSRDSQRLSQTFDDLSQGLAQGFETMRRGMDEVNARIDRTDVALMKMSQNVTELTRRPVTNASIPSTDPSQVDHISNSVLTLQIISRELRSLVDALEEKRSNESPPEQQDQKPQLQAALGQDTEAPILEKLGSINVGIASTSAEVRYEYTKACLNAILKRSRFTKLRLCSRTRLNSASPKGNNKRKAFVTLMSSTR
DN10403_c0_g2_i4	MASLRFISAAARRAPSLVGAKRGYAVAADKLKLSLVLPHQAIFSSSDVVQVNISAATGDMGILAEHVPSIEPLRPGVVEVIEATGETPKRWFVSGGFATVHPNNKLTINAVEAAPLEDFSVEAIRANLAEAEKVLGGNGTEADKMEAEIETEVYQALQFALAK
DN1040_c0_g1_i14	MFCVKDQLMRFSNGSKINCLTRESRRLPQMFLHVRHSVNCILKSIRIIGHAYFFPSTTIMAIELTPLPLPPSADASKFSTFGREVKGIDPGNLTPETFKEIQAALYQHDALLFRNVDLSPEQQYALTKAFDPASENYGHGNNKTEGTAKSILHPDLKTIPRVPQVQLIGNGTVYNHEGLAEAKLKHPSHTTFHKTRVSPEDEAKGITRFYRWHIDAALYDLSPPKVTTLYGINVPSGPSQICRYDDGTGEELKVPLGTTAFVSGHTMFDILPAELKSLAVRSRVKYAPHPYVWMAPAHALSTGLGIESEGLELPLSELPPWEEERRKVLPVLWKNPVTGALHFQVHPCGAAELLVDPLPEGAKKDGALYPDGAHLTNLKEVRDLLYKMQRPAIAPQVCR…
DN1040_c0_g1_i4	MFCVKDQLMRFSNGSKINCLTRESRRLPQMFLHVRHSVNCILKSIRIIGHAYFFPSTTIMAIELTPLPLPPSADASKFSTFGREVKGIDPGNLTPETFKEIQAALYQHDALLFRNVDLSPEQQYALTKAFDPASENYGHGNNKTEGTAKSILHPDLKTIPRVPQVQLIGNGTVYNHEGLAEAKLKHPSHTTFHKTRVSPEDEAKGITRFYRWHIDAALYDLSPPKVTTLYGINVPSGPSQICRYDDGTGEELKVPLGTTAFVSGHTMFDILPAELKSLAVRSRVKYAPHPYVWMAPAHALSTGLGIESEGLELPLSELPPWEEERRKVLPVLWKNPVTGALHFQVHPCGAAELLVDPLPEGAKKDGALYPDGAHLTNLKEVRDLLYKMQRPAIAPQLIY…
DN10419_c0_g1_i12	MNHDDDDRVREIIKQLQTPVADVHTLLGLLTAPLDCLGLLPPRFRPDNVHPLPDGAVNVRRHIQPLQRILLEEIYPTWEPILTQMSAITVVDQYFCPDSFHCVLAVSGSIALQAISTLLSTKLSSYSVLLLERLTRHYPIDRMYQAIVPEHHETITWEDYIQNSVAIPAKVANHVGDGELPSILRQGNYFRHMFLRFDALVAAVCPNTSARTSQSISFWFPSISSRPIRAALNSLTFVITKWVHLGLFPATPPALPSESSFFQTVLPSMRHHVLQQNREYLEYWSGIVFAIPSMITSQTVLASLFGLLERKDFGLADEHWQKVTIKKEVLFLYEVLGAPNAYDGDQLDLVISVILGRNFEDVQARVFVCWMAYNSGTRGRLSST
DN10419_c0_g1_i5	MNHDDDDRVREIIKQLQTPVADVHTLLGLLTAPLDCLGLLPPRFRPDNVHPLPDGAVNVRRHIQPLQRILLEEIYPTWEPILTQMSAITVVDQYFCPDSFHCVLAVSGSIALQAISTLLSTKLSSYSVLLLERLTRHYPIDRMYQAIVPEHHETITWEDYIQNSVAIPAKVANHVGDGELPSILRQGNYFRHMFLRFDALVAAVCPNTSARTSQSISFWFPSISSRPIRAALNSLTFVITKWVHLGLFPATPPALPSESSFFQTVLPSMRHHVLQQNREYIADRSGVVVWVTGEEGLWSGRRALAKSYNQKGGALPI
DN1041_c0_g1_i11	MPESFRERVDTASAIKGILDSYPYGNGLAREIIQNSDDAGATQQILTLDCRQHPTSSLVDPALASTQGPALLCENDSVFRESDWVALRTIHGSNKKADESKIGKYGLGFRSCYHITDNPHILSAGKLVVFDPHEEFAQPGGISIDICKEGDAYPNQLSAFHPSGSSMVNFSGTIIRLPLRTPEQASRSRIMPKSFCADDIRGLFDEFVEKELGLIMLFLKHIHSIELREISPQGVLRSRGKVYIDKPDSISQQRAMKRDLHARFETFRCTVVSTNGESTTWRICHSISSEMETAQILSSKLGYDVSQRLSNDKLFSHVALAYPLQRSIDRGRLFTLLPLPIYTDLPLHLHAILALTPDRQALRNREETGAGNDSRERLLIEWNLAVFDTFAPRAWARLL…
DN10422_c0_g2_i1	MAETSEILHTATDNSVFIRLSSSPCMTDKWTVDGYRPCCTPIFERNQALQDLVHNALSLNRVGLGKEVSEGRAKSAYELCSRHKDNWISGNHFPVPSYRRPRVW
DN10422_c0_g2_i4	MSWAEGRQHLMAYVVIRLSSSACMTDKWTVDGYRPCCTPIFERNQALQDLVHNALSLNRVGLGKEVSEGRAKSAYELCSRHKDNWISGNHFPVPSYRRPRVW
DN10422_c0_g3_i6	MGQVRVDHEHVQPVKPVSVCFSLSVHFPLTRINQSQMPNKVVQSRVRLEESAPTGISAQTLTMLLTEAKSANASQLDSLVKKHGLDLGTFKNLSKHINTPSIDPASVTNTKDKDGHETQTATALWV
DN10423_c0_g1_i2	MEEAWARTRAEYGTEVTCTNCIAGGLECKPLAAKLCCSYCDTREHVAKIGRRCSFQDDELYDRVAKLYTCSIHREAFDQALHDISGEKIDTEVLYTGWVTSGDLLNAAVVRFKKGRTSKVEKQLRLRVKTLEEENQHLKLAARDTQASKSKLYCSVRCRRPIKLIDATNKRVKELASENDRLRIRNAKLNSNSLLFFSGTLIYKMFTDVAKVNDSWKEKYQIAVSDHHKENMLRFIHSSRQHHILAKALEENSDENLRQAVRTSLDEIAADSNRFHPGEMTNEQIETVFSSMGTKAPSIKRVCTDRDLGHPTSKRSRRD
DN10423_c0_g1_i3	MEEAWARTRAEYGTEVTCTNCIAGGLECKPLAAKLCCSYCDTREHVAKIGRRCSFQDDELYDRVAKLYTCSIHREAFDQALHDISGEKIDTEVLYTGWVTSGDLLNAAVVRFKKGRTSKVEKQLRLRVKTLEEENQHLKLAARDTQANATNKRVKELASENDRLRIRNAKLNNVAKVNDSWKEKYQIAVSDHHKENMLRFIHSSRQHHILAKALEENSDENLRQAVRTSLDEIAADSNRFHPGEMTNEQIETVFSSMGTKAPSIKRVCTDRDLGHPTSKRSRRD
DN10424_c0_g1_i3	MKGTSSKSKSDLPLPVTAPKHAQHKKRVLLAAAVSMGGLFYYMSSHCAPVTVARRNPAYLIEAEHGAVASENKRCSDIGVDVLKDGGNAVDAAISTTLCIGVVNMFSCVLLLVPRFNY
DN10424_c0_g1_i4	MTVRIPPENAHDTSSVYNVDFRETAPALSHPRMYPPGSNSSKYGGKSVAIPWKRLFQPSIDLAAGWQVDKELGIRIPVRPFSIISSRDVDLDPVVFQIDVGESRLEQCLRSGRTFHCCRRGCRCLLQGQSQLLDPGRYSALISSCRDQSQILSSRRSLLRVV
DN10425_c0_g1_i1	MDHLHDPVHVCELVRRVVVSNPEGTVILEVDSVPPQCHNHLESGPDTKQDIKHVVKLPAKSKALEVGLPQNVRGRTTDIIISVSSWLASSLFLYALPHAQDIYYSSAWRFSMRIAPSLKGTNR
DN10425_c0_g1_i3	MDHLHDPVHVCELVRRVVVSNPEGTVILEVDSVPPQCHNHLESGPDVKQDLKHVAKLPVKVSKALEVGLPQNVRGRTTDIIISVSSSLATSLFLYALPHAQDIYYPSARRFYIRIALSLKGTNRQRYKHSVMTLIILCHPTTLLLGRCSYPGIILFSPSLSDSRSYAQPGLHPVGLCVGGVQVILRFRDSGRSEERRVGKECY
DN10425_c0_g1_i4	MDHLHDPVHVCELVRRVVVSNPEGTVILEVDSVPPQCHNHLESGPDTKQDIKHVVKLPAKSKALEVGLPQNVRGRTTDIIISVSSWLASSLFLYALPHAQDIYYSNNGINTQLLRELFSAIQRLSCSDDVLILALYYFRRLCPIRDHMHNRDYIQSDCVSAVSKLYYVSVILADRKSVV
DN1042_c0_g1_i11	MLLEARNGQSRRPHHHHQSPLASPSSHLSPLFCPHRSTPCAEGDDSACARAAAKVRLCPLSLISLSSIPLLAGSILLLDVRPPLVPSRTAADPSWVPWDAPPTQPLIPSRGALSAERRSSLCGEHRYLVSIYPSPTRVHSLHPISLLYPSKPSAPKTTKAC
DN1042_c0_g2_i1	MGARGGLSTGERAERCAIEETSADVYGHAERVSSSVSSERTRQKRESMCRRQVEMRERDQVWQRGCQIMYPIPQPPHTAGTAYKGSAQRPRRLSRMRWTTLAGLRPRIEPHQVPCPVEKQEQGGQTWDSHPFMTLPGHRTPMPPTDYSAVE
DN1042_c0_g2_i109	MGARGGLSTGERAERCAIEETSADVYGHAERVSSSVSSERTRQKRESMCRRQVEMRERDQVWQRGCQIMYPIPQPPHTAGTAYKGLRPRIEPHQVPCPVEKQEEDRQTWDNQAFMTLPGHRAPMSTTDYYAVDQGNSSPKFIRVSTWSFPHSSRLASDCKIPLAAVFQPFADLDPREDAIPLVDSAPARCQRCRSYINPWCQ
DN1042_c0_g2_i136	MGARGGLSTGERAERCAIEETSADVYGHAERVSSSVSSERTRQKRESMCRRQVEMRERDQVWQRGCQIMYPIPQPPHTAGTAYKGSAQRPRRLSRMRWTTLAGLRPRIEPHQVPCPVEKQEEDRQTWDNQAFMTLPGHRAPMSTTDYYAVDQGNSSPKFIRVSTWSFPHSSRLASDCKIPLAAVFQPFADLDPREDAIPLVDSAPARCQRCRSYINPWCQ
DN1042_c1_g1_i11	MAATIKSTFEPVIQTTLYPRTQIDIFVQVLQQDGGLLQACINATTLALASAGIPLYDFVCAVTGGVHSTSPMLDLTTLEENDIPHVTVATMPGTGKVTLAAMETRLHVDRFEEIFRLACEAGQIIHKEMRTALRLRTGVLLAAMQSSAPTTGDAAEKEDEPMYDY
DN1042_c1_g1_i6	MAATIKSTFEPVIQTTLYPRTQIDIFVQVLQQDGGLLQACINATTLALASAGIPLYDFVCAVTGGVHSTSPMLDLTTLEENDIPHVTVATMPGTGKVTLAAMETRLHVDRFEEIFRLACEAGQIIHKEMRTALRLRTGVLLAAMQSSAPATGDVAEKEDEPMYDY
DN10438_c0_g1_i1	MSAAFAPLAPLAAADSEKISSERNSDRASAETAYDALGNDAQEQVVQLARTLTSASHASGAKHLADGDNPFEGSTDPRMDPNSGKFDYHLWIRSILHLSQRDPERYNQRTAGISYRNLNVYGYGKPTDYQKTVGNVLLDIPKMIGGLVGSKGRRIDILRNFEGLVKHGEMLVVLGRPGRCVHSIDFHEAC
DN10438_c0_g2_i1	MHNDFRGEVVYNAETDVHFPNLTVGETLSFAARTRTPRTRLPGISRDMWAEHMKDVVMAVFGLSHTNNTKVGNDYIRGVSGGERKRVSIAVDWTAPLPWNSSRPSGF
DN1043_c0_g1_i9	MVNYGGDEVAALVVDIGTSSIRAGYAGDDTPKAIIPTSYGFDGGDVNMGDAAGARLAKYVGQSGPSIWRHGMEVANPLTDGLITDFNPIHPLVEHAIGKVMGCNASEHPILVTEPAWNTPENRERMAEIMFEEFQAPAFYIANTGVLNTFAAGKGSALVIDVGHHMASVTPVVDGFVLRKGLTYSTLPTMIRSRAHNILISPSHHRPAGIALLPHQLIQSKMPVEPNVPPRFTLREDRMPGVTESWKKWYEAREVDEWMQTVGGVLESGWNDQAAQNRPPRQYEFTTGYNTWFGAERFFVGEQFFVHSNQMQMQNPDLPKTIPALISESLRSYDVELRQVLMGNVVLTGGGSLFPGFSDRLANELGRSFPHIKIHAPGNPVERRYGGWLGGSILASLGT…
DN10449_c2_g1_i2	MREPILSSTSAFRMIKEAIMSALSTFTTSGTTPYKPSTRQQDPNWAPSRTSEALLNHFPRQTKLLNPEIWLFTLTSCERRGFAILTCSATMFWMIAPYCMACIAPGRKAVERPPMTPEFDENDTAEVIPE
DN1044_c0_g1_i1	MLSTKLPRLTTPSRANSLLQRRAYYLVPNPRRLRVPSSFLNARPSGLVSIRHYAQPPSGGGGGFPGFSMGGAPKKGEALKEYSVDLTEMAKNGKLDPVIGRDEEIRRTIQILSRRTKSNPVLIGPPGVGKTAILEGLASRIVAKEVPESLQNKRVLSIDLSAIMAGSGIRGQFEEKFKALIRDIEDEARNVICFIDEVHTLFNLGKAEGSIDAGQMIKPALARGLQLVGATTRDEYRKTIGKDAALERRFQPVQIDEPSVEATVSILRGLKSRYEVHHGVEISDAALVTAALYSARYIADRFLPDKAIDLVDEAASALRLAQESKPDELEQLDREIVTLQIELESLKKESDVFSVERRQNVESELAAKKEKAARLNTIWQEERTRLDKIKALKERLEDA…
DN1044_c0_g1_i24	MLSTKLPRLTTPSRANSLLQRRAYYLVPNPRRLRVPSSFLNARPSGLVSIRHYAQPPSGGGGGFPGFSMGGAPKKGEALKEYSVDLTEMAKNGKLDPVIGRDEEIRRTIQILSRRTKSNPVLIGPPGVGKTAILEGLASRIVAKEVPESLQNKRVLSIDLSAIMAGSGIRGQFEEKFKALIRDIEDEARNVICFIDEVHTLFNLGKAEGSIDAGQMIKPALARGLQLVGATTRDEYRKTIGKDAALERRFQPVQIDEPSVEATVSILRGLKSRYEVHHGVEISDAALVTAALYSARYIADRFLPDKAIDLVDEAASALRLAQESKPDELEQLDREIVTLQIELESLKKESDVFSVERRQNVESELAAKKEKAARLNTIWQEERTRLDKIKALKERLEDA…
DN1044_c0_g1_i27	MARGYISLFIFFHIDLIEHTERTRLDKIKALKERLEDAKHQLEVAQRQGHFELASRLRFSTIPELEKQLPEEQSETPEDEESPTMMMLHDRVTSNDISRVVAKATGIPVQNLLKGERDKLIHMDDDLRNRVVGQDHVVQAVSEAVRISRAGLQAPNRPIASFLFLGPTGVGKTELCKALAAFLFNDEQRGLININMSEYHDRHTISRLIGAAPGYIGFEEGGQLTEAVRRKPYAVILLDELEKAHKDVALILLQILDEGSITDSQGRKVDFKNTIICLTSNLGSDILAHPTACDEDGVVTQEARDEVLEQTSSYFPPELLNRLDSMLVFNKLSRASILQVVSLRLNDVAERLKSRRISLDVDDGAKEWLAKQGYSQVYGARAIARVVRSDVLFPLAQKL…
DN1044_c0_g1_i45	MLSTKLPRLTTPSRANSLLQRRAYYLVPNPRRLRVPSSFLNARPSGLVSIRHYAQPPSGGGGGFPGFSMGGAPKKGEALKEYSVDLTEMAKNGKLDPVIGRDEEIRRTIQILSRRTKSNPVLIGPPGVGKTAILEGLASRIVAKEVPESLQNKRVLSIDLSAIMAGSGIRGQFEEKFKALIRDIEDEARNVICFIDEVHTLFNLGKAEGSIDAGQMIKPALARGLQLVGATTRDEYRKTIGKDAALERRFQPVQIDEPSVEATVSILRGLKSRYEVHHGVEISDAALVTAALYSARYIADRFLPDKAIDLVDEAASALRLAQESKPDELEQLDREIVTLQIELESLKKESDVFSVERRQNVESELAAKKEKAARLNTIWQEERTRLDKIKALKERLEDA…
DN1044_c0_g1_i51	MLSTKLPRLTTPSRANSLLQRRAYYLVPNPRRLRVPSSFLNARPSGLVSIRHYAQPPSGGGGGFPGFSMGGAPKKGEALKEYSVDLTEMAKNGKLDPVIGRDEEIRRDRKSVV
DN1044_c0_g1_i77	MKSVSDPFLFSTVCILEQLTDYLDLDTLFNLGKAEGSIDAGQMIKPALARGLQLVGATTRDEYRKTIGKDAALERRFQPVQIDEPSVEATVSILRGLKSRYEVHHGVEISDAALVTAALYSARYIADRFLPDKAIDLVDEAASALRLAQESKPDELEQLDREIVTLQIELESLKKESDVFSVERRQNVESELAAKKEKAARLNTIWQEERTRLDKIKALKERLEDAKHQLEVAQRQGHFELASRLRFSTIPELEKQLPEEQSETPEDEESPTMMMLHDRVTSNDISRVVAKATGIPVQNLLKGERDKLIHMDDDLRNRVVGQDHVVQAVSEAVRISRAGLQAPNRPIASFLFLGPTGVGKTELCKALAAFLFNDEQRGLININMSEYHDRHTISRLIGA…
DN1044_c0_g1_i88	MAAMLSTKLPRLTTPSRANSLLQRRAYYLVPNPRRLRVPSSFLNARPSGLVSIRHYAQPPSGGGGGFPGFSMGGAPKKGEALKEYSVDLTEMAKKRQIGPCHWPR
DN10456_c0_g1_i12	MASVPAPPCACRLPSGRALKAKIQVHGRVNGTGKYEDVARVTDLQIARRHNFSQTHTDESIFTVICSTPRQFPTMFDISAPMATKDSERHVESVEAGYWQKSLFV
DN10458_c0_g3_i1	MLFNGSIASHHHPSTKSSALLVLHVDHDQSLVICVQVSTGGGIEDWSAATRGPLTFKRKGKHPEDPSDFPEMPSLAACRASNATFHPSYVPVGVFVGGTSGVGEAMVKAIASHLGGNIHLIIVGRNRSAAEKTFATIPRPTGEDGKPVRRDFIYCDAFLMRNIKATCAELNQKLTKINFLVLSAGYFEVTSRIETEEGLDKMVVMRYYNRFKFTLELLPLLKNARALGEEANVMSILGPALFTIKVNIDDLDMKKSYGSIRAGIVTGVYNDIMVEQFSKRHPEVTFTHIYPGMVDTPAIAHVWAWWPLIVLKPLIRVIMYFMGETAEEAAEYMLYGLLNAKDGWYRKDEHGDDRGTSKFGHTEEEKLALWDHSCSITDL
DN10458_c0_g3_i4	MLFNGSIASHHHPSTKSSALLVLHVDHDQSLVICVQVSTGGGIEDWSAATRGPLTFKRKGKHPEDPSDFPEMPSLAACRASNATFHPSYVPVGVFVGGTSGVGEAMVKAIASHLGGNIHLIIVGRNRSAAEKTFATIPRPTGEDGKPVRRDFIYCDAFLMRNIKATCAELNQKLTKINFLVLSAGYFEVTSRIETEEGLDKMVVMRYYNRFKFTLELLPLLKNARALGEEANVMSILGPALFTIKVNIDDLDMKKSYGSIRAGIVTGVYNDIMVEVSNT
DN1045_c0_g1_i10	MLSGYVKVIHSSSRAFHNSSPASGDIRTLVQTVNNLPRNYRGKFDVLMNDIDPVVVNRNLVILFAVLGAGPSIDEAAELATHLMYSAVLPPGGASYLQRCIDFVYGFQPTDGDMAYRVALNTRGSARLFSMQSSVSMRQPLEMFQSKLDFHTALKSMRGKYAEISNADEHERFLSKLQPAHRLAFGRYRKTGVLAPFAFETNHFTQSNRLLFTSRGDWIPENTSPLSGWAMSAVIESGQRHSLETNDIFGCLFVHVKSQLREFAKRMKDMNIHVHLTQFDAQVLSKGISAGVLPAFRGAYFDRVDVGHMMDRDSAGGLRSSLGDWAGLIDRENRHAAVLMHSRMWHAGRPDASAQAHPRTAEWLMKKCCNVPGLRLDAEHLFNQGLQSPMLYRLIESLD…
DN1045_c0_g1_i100	MLSGYVKVIHSSSRAFHNSSPASGDIRTLVQTVNNLPRNYRGKFDVLMNDIDPVVVNRNLVILFAVLGAGPSIDEAAELATHLMYSAVLPPGGASYLQRCIDFVYGFQPTDGDMAYRVALNTRGSARLFSMQSSVSMRQPLEMFQSKLDFHTALKSMRGKYAEISNADEHERFLSKLQPAHRLAFGRYRKTGVLAPFAFETNHFTQSNRLLFTSRGDWIPENTSPLSGWAMSAVIESGQRHSLETNDIFGCLFVHVKSQLREFAKRMKDMNIHVHLTQFDAQVLSKGISAGVLPAFRGAYFDRVDVGHMMDRDSAGGLRSSLGDWAGLIDRENRHAAVLMHSRMWHAGRPDASAQAHPRTAEWLMKKCCNVPGLRLDAEHLFNQGLQSPMLYRLIESLD…
DN1045_c0_g1_i9	MQRAKSLVVRFRTPAASLQLDSPTSSANSSSNNGLPRRSRLLSLESLMSFGLGSNTDGSTISEPTCANQSSKTSSCSQRGVLACSACFLVMYCTERCQKQHWQRHRRSCGHPYMKPDWEPGWIADKRVPTFRSKNAQTCHVWGDMPAMDILRLSYNEGHDAYDMDFKICLAASGDIRTLVQTVNNLPRNYRGKFDVLMNDIDPVVVNRNLVILFAVLGAGPSIDEAAELATHLMYSAVLPPGGASYLQRCIDFVYGFQPTDGDMAYRVALNTRGSARLFSMQSSVSMRQPLEMFQSKLDFHTALKSMRGKYAEISNADEHERFLSKLQPAHRLAFGRYRKTGVLAPFAFETNHFTQSNRLLFTSRGDWIPENTSPLSGWAMSAVIESGQRHSLETNDIF…
DN1046_c0_g1_i2	MSSNIPIRRPAPQRSVRNTVKDIENATSRAARIAARTKALAEGDLKPVAPKKALEPTTDTAAGKRKRGVLAEVAGPNAHKDASGKGKEREKLEETSKANPSSRPLARRPLQTTAGGRIAPSATSTIKTAGLRRKFTVASSEEPSESSAAPAIRRQASVHERVHASTSTSRATSVTDDEESARALKKRHTTPYDDHLPPISEAQVRLIEQSQLDADAVAAELDDEVEEVQDWKDLDGEDADDPLMVAEYATEIYKYIKEIENKSLPNANYIELHEDIDWTKRMVLLDWMLQVHSMYRCLPETWFLFVNLFDRFLSLRATISVSKLQLVGLSCFYVATKFEESVAPSVNDIVKLAGDQYKVSERSEERRVGKECRLRCRSRWSPYH
DN1046_c0_g1_i5	MSSNIPVRRPSSFTASSSTDITQIRRPAPQRSVRNTVKDIENATSRAARIAARTKALAEGDLKPVAPKKALEPTTDTAAGKRKRGVLAEVAGPNAHKDASGKGKEREKLEETSKANPSSRPLARRPLQTTAGGRIAPSATSTIKTAGLRRKFTVASSEEPSESSAAPAIRRQASVHERVHASTSTSRATSVTDDEESARALKKRHTTPYDDHLPPISEAQVRLIEQSQLDADAVAAELDDEVEEVQDWKDLDGEDADDPLMVAEYATEIYKYIKEIENKSLPNANYIELHEDIDWTKRMVLLDWMLQVHSMYRCLPETWFLFVNLFDRFLSLRATISVSKLQLVGLSCFYVATKFEESVAPSVNDIVKLAGDQYKVSELLKAEQYVLKTVEWNLSFAGP…
DN10476_c0_g2_i11	MVSSLNFMYLYTTDSLRRGGPLQIPDMLLSSLLVLTTYALKASSLFHKANLDIHNYYALHHDPTSDVPLHEIAALLDIQIVEPIGSLENHWLARANASVNALGVQNNDTDRVIETHEKLYCDTLLSARRDISSAVRHLSRLTPVPFVRRAPPGVKRGSIAFRDDSEARKRLNIADPYFTQQWSIFNRHSPENTLNVIRVWDELKITGQGVTVSVIDDGINWRHEDLIGNFVRVLSLPLYSSISIIKVLLLILKSFQDAESSADFLDNKESPIPEYIERDNHGTHAAGVIASAKNHLCGVGIAYNAKIAGVRLFNDDVVARSDQTATAFTFKNQKVDIYSCSFGTLDDGRSLVYPNYLIEQAMIEGVNDGRGTKGNIFVFGAGNGGLDGDNCSFDEYANR…
DN10476_c0_g2_i18	MVSSLNFMYLYTTDSLRRGGPLQIPDMLLSSLLVLTTYALKASSLFHKANLDIHNYYALHHDPTSDVPLHEIAALLDIQIVEPIGSLENHWLARANASVNALGVQNNDTDRVIETHEKLYCDTLLSARRDISSAVRHLSRLTPVPFVRRAPPGVKRGSIAFRDDSEARKRLNIADPYFTQQWSIFNRHSPENTLNVIRVWDELKITGQGVTVSVIDDGINWRHEDLIGNFVRVLSLPLYSSISIIKVLLLILKSFQDAESSADFLDNKESPIPEYIERDNHGTHAAGVIASAKNHLCGVGIAYNAKIAGLRLFNDDVVPRSDQTATAFTFKNQKVDIYSCSFGTLDDGRSLVYPNYLIEQAMIEGVNDGRGTKGNIFVFGAGNGGLDGDNCSFDEYANS…
DN10476_c0_g2_i28	MVSSLNFMYLYTTDSLRRGGPLQIPDMLLSSLLVLTTYALKASSLFHKANLDIHNYYALHHDPTSDVPLHEIAALLDIQIVEPIGSLENHWLARANASVNALGVQNNDTDRVIETHEKLYCDTLLSARRDISSAVRHLSRLTPVPFVRRAPPGVKRGSIAFRDDSEARKRLNIADPYFTQQWSIFNRHSPENTLNVIRVWDELKITGQGVTVSVIDDGINWRHEDLIGNFVRVLSLPLYSSISIIKVLLLILKSFQDAESSADFLDNKESPIPEYIERDNHGTHAAGVIASAKNHLCGVGIAYNAKIAGLRLFNDDVVPRSDQTATAFTFKNQKVDIYSCSFGTLDDGRSLVYPNYLIEQAMIEGVNDGRGTKGNIFVFGAGNGGLDGDNCSFDEYANS…
DN10476_c0_g2_i7	MKPVQLKRGKMDKNGKFSGGTSLSKDGVAEKVVVTQKMVAAADFGTIEHVQVKVWVEHSRRGDIEVEIVSPGPKNIVSLLAMKRPNDDDTTGLQGWTFTTLKHWGEIGRASCRERVCMFV
DN1047_c0_g1_i2	MSSRRLAISSLLNQGGQQDDDAPDGTPANAASASHHATGLDALVQAATSAPHMLPSISTFDGSQPQPKKRRHSDTQHEQPAALNAPQYREREPQRPMSTDAKRPNHYPDPRMLIDQYPRQPDQHARSPIFSRPVQERILSPSNDRMAQTAEPHRFALPPPIMPSTSRDFVSPKLSAREFARGEHDYRSHSRERSEQPRDRRDPSASREHAHQLPREHQFALPPMDRDHAIIGPRDHLSPTLPFTYLRDSQSPSTSRDPLREQLAREREHHGRTISPFVPLSEHRPPPTPRESPNSYSQFAQPLVGPGTSTQSQAGFRQLPSPFSREPPLPPTPAHESYHREPPSPFHREAPSSPFTREGHAPTQDPYSRDRYSREPIAFANHYPPSIERETSTRSQPSM…
DN10487_c0_g1_i10	MSSSSVMTSRSTLMHAALAYLSDEINTLDTLISSRSSLCVSSSPLLSLPSELLYIIRSHLILAITAQLMDRSVSALKRYESTLRVLLCPECIQYNQDVYGKDVWSWEQFSGACGCLQRGWRLKNASSITQPSLSTINPKQFIDRTHWLEYYLSRKSLRFLHGRRIPSSSKSPEIIWDAVSMVLADFNCKLVRAKERQRRLLSREVLVVPHDVENVPVHDEWIDGVTIHRVDRDLGLSLRHSNAIEDASPSSSPPSPRASYFLPDFHKITSREYYPEVALIQPTLDSISSVLATLFAVPVACATLILTIVCLYSRPGAFRVM
DN1048_c0_g1_i17	MDNLVHPMIHIGYGLEFGLPGLVVEGLALAATLSGKRVEPLFPSTQPASYTGTVLRGIGSLIFSASGPQTTKRVHAFDVLARIIEDTAFDGPLNPETSFEDTISAHATTLVAYAREWASGSWTTTQQVEQLQWTCSLIYAVTGVNKAPAGQTIHADFFLMHLVTSSLFLPSYIPYLSAASQTIFLQSYMTAVLTWWISRGRRALDIESFYSTTTTTPTLPSSTTTPPPWALSQDSDNPWFAIMQHAIFHPDDHLCKIQRAFARYAEAYGDWGKGHFADTKLKGAELLDGTLFVRAAGLTAQRTSRASDEGKSFVWDVSWVA
DN1048_c0_g1_i28	MIAEFIDTFVDSLANPGEPKHCTRYYISCMHLFNIEPSVYAEFRCVRPDIFAAILRFLTIQRPDTDIPSLEKCLSTCRCAETDKKHPLKSTHILDVVQALHSSSLREGRIRPTLT
DN1048_c0_g1_i3	MTELFPFPARLPATFSLPGYDADSTLALQEILKDNHTRHHGYFNRTLKFQNHITHHVLAIWAFGARRKVLKAAYAHELHEQEPAFDSPSPITPSNYHEHLGDDNYFKAYVNFFSSQLEEKDTAQVLEEFIFSSSIDKTSNSNAISRFMDNLVHPMIHIGYGLEFGLPGLVVEGKLLYFMLSNFLYLTLSQD
DN1048_c0_g1_i31	MVSAVSKALFIFDALPGPKLSTDPQNPTQMQLLSRCGHILVQISRRDPEVQANLRRYHPMIITETRLFETKLTHQDLIVVYDKIYRLVTSDRCHAPGCFETFSKQSRRFQACSGCKVVSYCSKECQTSARQRGSTPTFLTNRSVPLWCRTRRRSALIGGRLRLSLSWTQRESLRCLWKEASRGRNRQRYSILIWS
DN1048_c0_g1_i33	MTELFPFPARLPATFSLPGYDADSTLALQEILKDNHTRHHGYFNRTLKFQNHITHHVLAIWAFGARRKVLKAAYAHELHEQEPAFDSPSPITQIGRASCRERVLLIV
DN1048_c0_g1_i8	MTELFPFPARLPATFSLPGYDADSTLALQEILKDNHTRHHGYFNRTLKFQNHITHHVLAIWAFGARRKVLKAAYAHELHEQEPAFDSPSPITPSNYHEHLGDDNYFKAYVNFFSSQLEEKDTAQVLEEFIFSSSIDKTSNSNAISRFMDNLVHPMIHIGYGLEFGLPGLVVEGLALAATLSGKHVEPLFPSTLFSKPASYTGTVLRGIGSLIFSGPQTTKRTHAFDILARIIEDTAFDGPLNPETSFEDTISAHATTLVAYAREWASGSWTTTQQVEQLQWTCSLIYAVTGVNKAPAGQTIHADFFLMHLVTSSLFLPSYIPYLSAASQTIFLQSYMTAVLTWWISRGRRALDIESFYSTTTTTPTLPSSTTTPPPWALSQDSDNPWFAIMQHAIFHPD…
DN10490_c0_g1_i13	MAANISKKRKFVADGVFRAELNEFFTRELAEEGYSGCDVRVTHARTEIIIRATHTQEVLGEKGRRIRELTALVQKRFKFPENSLELYAEKVQYRGLSAIAQCESLRYKLLGGLAVRRACYGVLRFVMESGAKGCEVVVSGKLRAARAKSMKFTDGFMIHSGQPSVDFVDFAVRHVMLKQGVLGIKVKIMKGWDPEGITGPKKPLPDSVQILDPPVDKIISEPQSEQREPVSIPVAAAPAAEEYQAQEPYAAEPYAEAQQGF
DN10490_c0_g1_i2	MAANISKKRKFVADGVFRAELNEFFTRELAEEGYSGCDVRVTHARTEIIIRATHTQEVLGEKGRRIRELTALVQKRFKFPENSLELYAEKVQYRGLSAIAQCESLRYKLLGGLAVRRACYGVLRFVMESGAKGCEVVVSGKLRAARAKSMKFTDGFMIHSGQPSVDFVDFAVRHVMLKQGVLGIKVKIMKGWDPEGITGPKKPLPDSVQILDPPVDKIISEQIGRASCRERVFDIV
DN10491_c0_g1_i13	MEDIQRTPRPTHKRHGPSISARTVSLGRLGDYDDNSMLASSSTSPVPSSGFRFMSSVKRSLSVSHGPTVKRKQTGVRAERQVPARFRQHDASTAPPSIEQIAMGLHLSRTPHLMGLHLSRTPHLHQAGSTYSPYGRTSQGSQHHHERPAATVPLPPPPARSSLKKPSTIVSASSSSVDPGLSTASSTTITSTAPSTPQSTRSGLSLKTRMSRFLPGARTVSAPASAAPSSPQGSTDSIPQKKAVRFLAVDTI
DN10491_c0_g1_i15	MEDIQRTPRPTHKRHGPSISARTVSLGRLGDYDDNSMLASSSTSPVPSSGFRFMSSVKRSLSVSHGPTVKRKQTGVRAERQVPARFRQHDASTAPPSIEQIAMGLHLSRTPHLHQAGSTYSPGTQLWIPLYVFCQTLTVGIARAHRETQTDGSARRTPSSSAVSPARRVDGATVHRADSHGPAFVSHPTSVLICTRLAQRTRLMVGLRRGLSITTSVPLRQCHCPRSEERRVGKECRLRCRSRWSPYH
DN10491_c0_g1_i4	MQGVRAERQVPARFRQHDASTAPPSIEQIAMGLHLSRTPHLHQAGSTYSPYGRTSQGSQHHHERPAATVPLPPPPARSSLKKPSTIVSASSSSVDPGLSTASSTTITSTAPSTPQSTRSGLSLKTRMSRFLPGARTVSAPASAAPSSPQGSTDSIPQKKAVRFLAVDTI
DN10494_c0_g2_i2	MLARQLLSVTRRLPAFARYASTTTSVARRSAIVTGSAQGIGRAIALRLAHDGFDVCVNDLKVHEKLLGGVVEEIQALGRRSVAAFADVSKLKDVEALVSTSVDALGPLSLMVANAGIAHAKPILDITEQDLQRILDINIGGVFHCNSTAAKQFIKQGTGGKILNAASGTSFRTDPLLAHYSATKAAVRSLTQSFAITLGPHGITVNAYAPGIVDTGMWEEIDSGMAEVNGMKKGENFNKFDIPLGRTSVPQDPAKLVSWLASPEADYITEIGRASCRERVLLIV
DN10494_c0_g2_i7	MLARQLLSVTRRLPAFARYASTTTSVARRSAIVTGSAQGIGRAIALRLAHDGFDVCVNDLKVHEKLLGGVVEEIQALGRRSVAAFADVSKLKDVEALVSTSVDALGPLSLMVANAGIAHAKPILDITEQDLQRILDINIGGVFHCNSTAAKQFIKQGTGGKILNAASGTSFRTDPLLAHYSATKAAVRSLTQSFAITLGPHGITVNAYAPGIVDTGMWEEIDSGMAEVNGMKKGENFNKFDIPLGRTSVPQDPAKLVSWLASPEADYITGQTIIIDGGLVFA
DN10494_c0_g3_i13	MNASYFNVASFDMDIHRSLPKKKSFTAEDDADCSDCCTGAVCPDGDAEVTEHCTDKCVVIACEDSSHHIDAAGCAPDPCDFLCDLDPCRGCHPLDDFFEKCCEPDFHHSFPEKHSIFHPTFHWDPSSICRSCDEPEELPLSSSSSHFPDPHLPDMNRFSHQQPLHPHVFQQPHGPQACLWGNCGQQFEDSDQLIKHVNEVHFLLPSSPSVSIPQSNTLPCLWGDCHQSLPVTPQAYGHALSQMMANHLLNDHLNSQWPVHSHPSTPILDYSLPSSESESVPTPPHVHTPCSGTHVCHWKDCDQAFVTCSDLTTHLTVAHVGAGKAHYDCHWKECNRNGNHGFASKQKICRHLQSHTGHRPFQCRICKQHFSEAATLQQHMRRHTLEKPYACDHPGCEKK…
DN10494_c0_g3_i18	MNASYFNVASFDMDIHRSLPKKKSFTAEDDADCSDCCTGAVCPDGDAEVTEHCTDKCVVIACEDSSHHIDAAGCAPDPCDFLCDLDPCRGCHPLDDFVRLFLFLSPHLIQLLLQFEKCCEPDFHHSFPEKHSIFHPTFHWDPSSICRSCDEPEELPLSSSSSHFPDPHLPDMNRFSHQQPLHPHVFQQPHGPQACLWGNCGQQFEDSDQLIKHVNEVHFLLPSSPSVSIPQSNTLPCLWGDCHQSLPVTPQAYGHALSQMMANHLLNDHLNSQWPVHSHPSTPILDYSLPSSESESVPTPPHVHTPCSGTHVCHWKDCDQAFVTCSDLTTHLTVAHVGAGKAHYDCHWKECNRNGNHGFASKQKICRHLQSHTGHRPFQCRICKQHFSEAATLQQHMRR…
DN10494_c0_g3_i5	MNASYFNVASFDMDIHRSLPKKKSFTAEDDADCSDCCTGAVCPDGDAEVTEHCTDKCVVIACEDSSHHIDAAGCAPDPCDFLCDLDPCRGCHPLDDFVRLFLFLSPHLIQLLLQFEKCCEPDFHHSFPEKHSIFHPTFHWDPSSICRSCDEPEELPLSSSSSHFPDPHLPDMNRFSHQQPLHPHVFQQPHGPQACLWGNCGQQFEDSDQLIKHVNEVHFLLPSSPSVSIPQSNTLPCLWGDCHQSLPVTPQAYGHALSQMMANHLLNDHLNSQWPVHSHPSTPILDYSLPSSESESVPTPPHVHTPCSGTHVCHWKDCDQAFVTCSDLTTHLTVAHVGAGKAHYDCHWKECNRNGNHGFASKQKICRHLQVYLLL
DN10494_c0_g3_i7	MNASYFNVASFDMDIHRSLPKKKSFTAEDDADCSDCCTGAVCPDGDAEVTEHCTDKCVVIACEDSSHHIDAAGCAPDPCDFLCDLDPCRGCHPLDDFFEKCCEPDFHHSFPEKHSIFHPTFHWDPSSICRSCDEPEELPLSSSSSHFPDPHLPDMNRFSHQQPLHPHVFQQPHGPQACLWGNCGQQFEDSDQLIKHVNEVHFLLPSSPSVSIPQSNTLPCLWGDCHQSLPVTPQAYGHALSQMMANHLLNDHLNSQWPVHSHPSTPILDYSLPSSESESVPTPPHVHTPCSGTHVCHWKDCDQAFVTCSDLTTHLTVAHVGAGKAHYDCHWKECNRNGNHGFASKQKICRHLQVYLLL
DN10494_c0_g3_i8	MNASYFNVASFDMDIHRSLPKKKSFTAEDDADCSDCCTGAVCPDGDAEVTEHCTDKCVVIACEDSSHHIDAAGCAPDPCDFLCDLDPCRGCHPLDDFFEKCCEPDFHHSFPEKHSIFHPTFHWDPSSICRSCDEPEELPLSSSSSHFPDPHLPDMNRFSHQQPLHPHVFQQPHGPQACLWGNCGQQFEDSDQLIKHVNEVHFLLPSSPSVSIPQSNTLPCLWGDCHQSLPVTPQAYGHALSQMMANHLLNDHLNSQWPVHSHPSTPILDYSLPSSESESVPTPPHVHTPCSGTHVCHWKDCDQAFVTCSDLTTHLTVAHVGAGKAHYDCHWKECNRNGNHGFASKQKICRHLQSHTGHRPFQCRICKQHFSEAATLQQHMRRHTLEKPYACDHPGCEKK…
DN1049_c0_g1_i1	MLFSHIAFVALSVFGFVQAIPSPLAKEGVVARATNADVAGVMNTLKGRTDTILPQIDALVASGTANNRNVKPLFDQLSSALKTADGSLGKFKAQGLVSRQSQDEVAAVSADIIKNINTTLTSFPFDFSLINAITLLLFNLLISLNFLLPGLIVVVVALVNELVGVVLTILLSLIVILT
DN1049_c0_g3_i1	MLFSHIVFVALSVFGLVQAIPSPLAKEGVVERATNADVTGVLNTLKGRTDTILPQINALVASGNVNDRNVKPLFDQLSSALKTADGSLGKFKAQGLVSRQNQDEVAAVSADIIKNINATLTSFPFDISLISAIGLLLFNLIISLNFLVPGLIAVVVGLLNAVSGVLLTVILALISILV
DN1049_c0_g3_i2	MLFSHIVFVALSVFGLVQAIPSPLAKEGVVERATNADVTGVLNTLKGRTDTILPQINALVASGNVNDRNVKPLFDQLSSALKTADGSLGKFKAQGLVSRQNQDEVAAVSADIIKVCLISRLPPLQQALNFYAIEHQRHSHVVPLRHLVDQRHRTPPVQLDYQLELLGPGIDRCSCRVVECCLWGSSYSHFGPDLYPSMIYHLKSVR
DN104_c0_g1_i10	MALLERLKRDAPNLPESSSRPSKSKKPENQLVSLIKALEERVPVIDAETVRKEKVRRKAEQKLQLFAQAELRETRTRRQAKKPDYRDVPEAESDDGNNDDGDDYTAQNGQGYDDEDEEFINDAEDSDGRPAKARRGGVVLDDRRRSTRTSARNANGKRASSSEDDPWAGLRDEPRRSTRFGNADVAPLPERPAKRARTVESNTSMTSGDAGPSSIPENGQSSKKGLLLKTSGAAALKPTEVAVAEIPGKKKSKFWVYAVEPAVGSVPVNTEKESLMDVDAGVGNGNLPKVNGYESISTQSCKEEDGNVKMEQSI
DN104_c0_g1_i19	MALLERLKRDAPNLPESSSRPSKSKKPENQLVSLIKALEERVPVIDAETVRKEKVRRKAEQKLQLFAQAELRETRTRRQAKKPDYRDVPEAESDDGNNDDGDDYTAQNGQGYDDEDEEFINDAEDSDGRPAKARRGGVVLDDRRRSTRTSARNANGKRASSSEDDPWAGLRDEPRRSTRFGNADVAPLPERPAKRARTVESNTSMTSGDAGPSSIPENGQSSKKGLLLKTSGAAALKPTEVAVAEIPEIGRASCRERVLLIV
DN10508_c0_g2_i3	MTTDLVTAAQGITLMEANDILRDSKKGKLPIVDSQGRLVSLLARSDLLKNQSYPLASKDPVTKQLYAAAAVGTRPSDRERLAVLVDAGLDIVVLDSSQGNSVFQIDMIKHIKQTHPKLDVIAGNVVTRDQAASLIAAGADGLRVGMGSGSICITQEVMAVGRPQATGVYAVAEFAAKFGVPVIADGGIGNVGHIVKAMSLGASAVMMGGLLARDGQLGGHGAEQTCGEPGQGWICV
DN10508_c0_g3_i2	MAISPSVTVSIGLLVNGVFSVTLRVIRLSTDTADAGKSILPGSNLSKNQHTTLVFSQSISQEIVISQPAVDAGIHEFLDREAILSLVRLEDVKRRRSIEEIRLCCCWHEGKSAKTTSKIFGVYILR
DN1050_c0_g1_i10	MAPKGGNAKKEGGRAKKAENEAVKKSAAALEAERKEAEKWSDGPAKGKGKKESAEEKRKAELERKAENARLLAEEEASAPAKVKVAPKAAKKVAPKPAGPGAIAAGGVAGADKDKEFEKEEPESFSATGLDNALDLLEVVTAKMDKASVGSQAAGLERHPERRFKAAYEAYQERELPILRKDHPGLRLQQYKDLLYKQFQKSPDNPFNQTTVSYDASKEDRVDALNKKKTQVEERLRA
DN1050_c0_g1_i15	MTASLPASPSASTPSGALTNTLVVTSMPTTFFHPNILAVLKDHFEAHGEINQWVPLPGFGRIIVVFVSDHAAEAAKVECDPIVLRGSSTDTSQTVLRVYRADRNPLVTAFGALVPAAAYLRPPEVEKNFLISPPGSPPVGWEPIKEDPPNATPLADDLMAALKLLKLQERGPSVEVLLDPMEAGVGVFVEDCDREHSGGDGSDDEPDWVYGHTAPARAKWRPMATALPPIAA
DN10515_c0_g1_i11	MTTRSVVSEEKNPRGIPRAPFIDDVEKYVGGPDGDTEGALKAFGDAISKYRYMESNLGQRRRGLEDKIPDFRKTLDMVEVLGGRGLVSLVSFFSWLG
DN10515_c0_g1_i3	MTTRMVASEEKNPRGIPRAPFIDDVEKYVGGPDGDTEGALKAFGDAISKYRYMESNLGQRRRGLEDKIPDFRKTLDMVEVLGGRGLVSLVSFFSWLG
DN10519_c0_g1_i23	MSSVDHILKHVLGLLDSKESGKPLFIALQGPQGSGKSYLTELTYKLLSNPPHSLRVVTLSIDDLYLPHEGLVKLSADHPDNPLWRGRGQPGTHDIPLGLDILKALKECDTSEVEIPQFEKSLFNGEGDRLPMSGNSVRTPVDVVIMEGWCTGFYPISSTELDKRWDGVWMEQKSALGLSDAIIGSKKNLEDVNQALQQYLELWSYFDAFVQVTRFSYRKSTFF
DN10519_c0_g1_i28	MSSVDHILKHVLGLLDSKESGKPLFIALQGPQGSGKSYLTELTYKLLSNPPHSLRVVTLSIDDLYLPHEGLVKLSADHPDNPLWRGRGQPGTHDIPLGLDILKALKECDTSEVEIPQFEKSLFNGEGDRLPMSGNSVRTPVDVVIMEGWCTGFYPISSTELDKRWDGVWMEQKSALGLSDAIIGSKKNLEDVNQALQQYLELWSYFDAFVQLQPSPTDASISPYSVIYQWRLQQEHNMKARNGGLGMSDDAVKLFVDRYIPGYIFFGDGVTDGYQVGSVASAPPWIDKGLRIYIDERREVVNVGRL
DN10519_c0_g1_i29	MSAYGAIVSAKFGSILPSTKWHSSSKQGSITVHHATLQTARPLHGLIEYLYSIFAQVVEEGMTYPQEGPIDQVAFESYFFAADVFVAILGAQSEESQTEARGPVESPLEIQDAAAGRSWEECVMGMYYVCFLDNSATNLRKVLTLLPD
DN10519_c0_g1_i4	MSAYGAIVSAKFGSILPSTKWHSSSKQGSITVHHATLQTARPLHGLIEYLYSIFAQVVEEGMTYPQEGPIDQVAFESYFFAADVFVAILGAQSEESQTEARGPVESPWEIGRASCRERVCMFV
DN1051_c0_g1_i1	MASLLDILAAVAEKEQESPSVQPRIARTPLSVISAQHIESQSTPTTTSSTSASHEHNAETFHTQPKRAASPTTPTPAPSPKKLKEMDEAPVKRGRGRPRKTDTKPEIGRASCRERVSSAV
DN1051_c0_g1_i3	MASLLDILAAVAEKEQESPSVQPRIARTPLSVISAQHIESQSTPTTTSSTSASHEHNAETFHTQPKRAASPTTPTPAPSPKKLKEMDEAPVKRGRGRPRKTDTKPNPNKQSTTRASRQTKTPAPAPKPKKSGKKDGQGQSAEGLIQDGVKDEGEDGSTRTFTDDERGEIAEFMLGVDSDWYWKRLQVSSNRIWNIVQEKLVLSGGPATAKQIQRQYNSMLDTYKLFYAFRNFTGRGADADDYDYDNLEAVNNHLANSRRLGCAVGNLTAETCHKWQQRGWYDLFLSRYVLPLSIEISKHLTSDYSYEYNPKISRTIERSSASAISDPEDVIEVDEESGDSELDGSDIIISHTKKGQTKPSKPSKGPLKVSKDVTKEVKQEKATPHKNEKGSRFRAINNA…
DN1051_c0_g1_i4	MASLLDILAAVAEKEQESPSVQPRIARTPLSVISAQHIESQSTPTTTSSTSASHEHNAETFHTQPKRAASPTTPTPAPSPKKLKEMDEAPVKRGRGRPRKTDTKPNPNKQSTTRASRQTKTPAPAPKPKKSGKKDGQGQSAEGLIQDGVKDEGEDGSTRTFTDDERGEIAEFMLGVDSDWYWKRLQVSSNRIWNIVQEKLVLSGGPATAKQIQRQYNSMLDTYKLFYAFRNFTGRGADADDYDYDNLEAVNNHLANSRRLGCAVGNLTAETCHKWQQRGWYDLFLSRYEYNPKISRTIERSSASAISDPEDVIEVDEESGDSELDGSDIIISHTKKGQTKPSKPSKGPLKVSKDVTKEVKQEKATPHKNEKGSRFRAINNAKTDSLDRYFETMAKRAEG…
DN10525_c0_g1_i11	MTGVIDLYDIALLINYERGTTEPRFRHSKLREIVRKNDQFKTILMFPDQPWFQYQGKEKVAFVFDRTTPKDETERDTPQNILPNPIPADDLNLKGLTPKELETIFWQVRAHDACYASVGILQHFFDLYPPDTKLRVRTGTGEEYITTVSTRVILELQLIEPITMTYGIVMPENKAYVTGGQPNMEHAVFGFARSTDGNIDTILDLASMQFGDAGRGLGGKSLFAVENMDRLNHYSVPGQSV
DN10525_c0_g1_i12	MTGVIDLYDIALLINYERGTTEPRFRHSKLREIVRKNDQFKTILMFPDQPWFQYQGKEKVAFVFDRTTPKDETERDTPQNILPNPIPADDLNLKGLTPKELETIFWQVRAHDACYASVGILQHFFDLYPPDTKLRVRTGTGEEYITTVSTRVILELQLIEPITMTYGIVMPENKAYVTGGQPNMEHAVFGFARSTDGNIDTILDLASMQFGDAGRGLGGKSLFAVENMDRFYDRIEKIARGADTENARTSQIIIPSQDKAFETRLRDIAKKVKQRWEKRALEHWCGHCGSPAEKLRCSLCQVAFYCDKDHQVAAWPFHKRFCIARK
DN10525_c0_g1_i6	MQSLTDVRHKNAIPPPRCFDTPRHNRPMGYGIALTHQNVRWSRFFEEFLKGRSEEERNMQYPELSKVTAIAARKMEIEALKIWEPSEIHLSNTTGYILAFADNTGANPSIPPPDIVAKIRKQLTLEDDSTVGWYTIR
DN10525_c0_g2_i3	MTGVVDLYDIALLINYERGTTEPRFRHAKLREIVRKNDQFKTILMFPDQPWFQYQGKEKVAFVFDRTTPKDETERDTPQNILPNPIPADDLNLKGLTPKELETIFWQVRAHDACYPSVGILQHFFDLYPPDTKLRVRTGAGEEYITTVSTRVILELQLIEPITMTYGIVMPENKAYVTGGQPNMEHAVFGFARSTDGNIDTILDLASMQFGDAGRGLGGKSLFAVENMDRFYDRIEKIARGADTENARISQIIIPSQDKAFETRLTDIAKKVKQRWEKRALEHWCGHCGSPAEKLRCSLCQVAFYCDKDHQVAAWPFHKRFCIARK
DN10528_c0_g1_i11	MTSQPPPLVVTPLGADLMNTAITYTNGPFSGKTIRTQLQELQSPKLGRKYASAERNYKHASADRRAVDPPAVVTVRYFEQLGPGTEREIQDYSSVDTSYTLCSVLLYKVDEKHVPSPNETPLFTEPETGIPVYESCLQNSDEVLYGSTSENPNLIKYNGKEMIVFAFPDISVRHEGMFLLSYKTFDTSAQMLNPSIPGGATTLMQAQCFGGVFKIYASKKTPALPRSTSLTRTVATYNNRVHVRHEMRVRTPKKRGRTDDLEDEDGARSDSD
DN10528_c0_g1_i121	MTSQPPPLVVTPLGADLMNTAITYTNGPFSGKTIRTQLQELQSPKLGRKYASAERNYKHASADRRAVDPPAVVTVRYFEQLGPGTEREIQDYRCEPNRSSHHPDSILVFSSVDTSYTLCSVLLYKVDEKHVPSPNGKGNPDCLCGGGSRRGWYSCMTSRNTLVH
DN10528_c0_g1_i46	MTSQPPPLVVTPLGADLMNTAITYTNGPFSGKTIRTQLQELQSPKLGRKYASAERNYKHASADRRAVDPPAVVTVRYFEQLGPGTEREIQDYSSVDTSYTLCSVLLYKVDEKHVPSPNETPLFTEPETGIPVYESCLQNSDEVLYGSTSENPNLIKYNGKEMIVFAFPVLFIIAFISTCADREPLGYIRPTRRNVPPQLQDV
DN10529_c0_g1_i10	MCSTNEVRSLETSQCHTLPNGSQECPISHFAALEIPKVPDALQTALSTVYPLDDTVQQSLLTGLDATRSVSDDIDKCMSAIQAIFEQMRSAKDSCALTIEKYEAALHPIHSLPDDILLVIFHWHVFLEFEAHVDYNSISVHSSPLTLSRVCRRWRALTLSSPLLWRNITVHSDYRPSAENLPEFETKVHMWKLLLERSADCDLWLRITGYGPVSDDKLLDELVHFLMPTTIRWKSVEIISTSMSVLAPLNTCSFERLTDLTWRWFPGEMDENVEESDVVSSMFKNAPNISRLTLRGPVGVDLKWEGIREYSCGVHGILNLRYLSAMDRLTLDLTPPTNITGVRYLITANSIPFSLPNLRSLFMAELCNRCSYIRQVSQPLHLPSLTTLVINAKEEARLP…
DN10529_c0_g1_i11	MGDIPSDHPTCCTNEVPSLETSQSHTLPNGQEECPVCHFAALEIPKVPDVLQTVLSTANPVDDTVRHSLLAGLDATRSVSDDIDKCMSAMQAIFEQMQSVKDSCALTIEKYEAAMHPIRSLPDDILLAIFQWHILLPPVIYYANHNCICLQPSTWTLSRVCRRWRALTLSSPLLWRDIIISPGNDHLESSVPFDVTVQRWKTQLERSGNCDLSIRIIGRGTTVWVDGIIQLFMPAMSRCQSLDIVSTSIDILAPLVTCSFERLTALTWRWDFIDWKSYEDGSTEVLSLFKHASNIRCLTLHTPVKVDLKWEGIRKYSCGIHGIQNLHNLTALECLTLDLTPPLDRTGAPHLITTDTVPFSLPNLCSLYMMESSSKFSYMRQISRLLRLPSLTSLVIISE…
DN10529_c0_g1_i4	MQYFIEPFSQCHTLPNGSQECPISHFAALEIPKVPDALQTALSTVYPLDDTVQQSLLTGLDATRSVSDDIDKCMSAIQAIFEQMRSAKDSCALTIEKYEAALHPIHSLPDDILLVIFHWHVFLEFEAHVDYNSISVHSSPLTLSRVCRRWRALTLSSPLLWRNITVHSDYRPPAENLPKLETTVQMWKLLLERSADCDLWLRITGYGPVSDDKLLDELVHFLMPTTIRWKSVEIISTSMSVLAPLNTCSFERLTDLAWRWFPGEMDENVEESDVVSSMFKNAPNISRLTLRGPVGVDLKWEGIREYSCGVHGILNLRYLSAMDRLTLDLTPPTNITGVRYLITANSIPFSLPNLRSLFMAELCNRCSYIRQVSQPLHLPDRKSVV
DN10529_c0_g1_i5	MEDISSDPQMSSTNEIPSIATSQCHTLPNGSQECPISHFAALEIPKVPDALQTALSTVYPLDDTVQQSLLTGLDATRSVSDDIDKCMSAIQAIFEQMRSAKDSCALTIEKYEAALHPIHSLPDDILLVIFHWHVFLEFEAHVDYNSISVHSSPLTLSRVCRRWRALTLSSPLLWRNITVHSDYRPPAENLPKLETTVQMWKLLLERSADCDLWLRITGYGPVSDDKLLDELVHFLMPTTIRWKSVEIISTSMSVLAPLNTCSFERLTDLAWRWFPGEMDENVEESDVVSSMFKNAPNISRLTLRGPVGVDLKWEGIREYSCGVHGILNLRYLSAMDRLTLDLTPPTNITGVRYLITANSIPFSLPNLRSLFMAELCNRCSYIRQVSQPLHLPSLTTLVI…
DN10529_c0_g1_i6	MEDISSDPQMSSTNEIPSIATSQCHTLPNGSQECPISHFAALEIPKVPDALQTALSTVYPLDDTVQQSLLTGLDATRSVSDDIDKCMSAIQAIFEQMRSAKDSCALTIEKYEAALHPIHSLPDDILLVIFHWHVFLEFEAHVDYNSISVHSSPLTLSRVCRRWRALTLSSPLLWRNITVHSDYRPPAENLPKLETTVQMWKLLLERSADCDLWLRITGYGPVSDDKLLDELVHFLMPTTIRWKSVEIISTSMSVLAPLNTCSFERLTDLAWRWFPGEMDENVEESDVVSSMFKNAPNISRLTLRGPVGVDLKWEGIREYSCGVHGILNLRYLSAMDRLTLDLTPPTNITGVRYLITANSIPFSLPNLRSLFMAELCNRCSYIRQVSQPLHLPDRKSVV
DN1052_c0_g1_i28	MCPQMILFLAVPIFNIDGRPFALLCAYNSAEESTRFLEGHELSYLRAIGVIILSAVLKRRMILADKAKSLFISNISHELRTPLHGILAAAELLDESNLNPSQCSFLQTIQACGTSLVETVNHVLDFTKLSGNSKSGGVENVIVPAKVNLMQLVEEAVDGCWVGHRARQAISDDTGIGSVYSPPQVTESSRKQNHVETVVDIGRRPGGWTLKCEKGGIRRVLMNLFGNSLKFTTNGYVHVGLRQLPHAEDDPPSRFKIELSVLDTGKGISRNFQRNQLFHPFSQENPLQTGTGLGLAIVNSIIRSDSVEGRIDVWSEEGVGTEIKVIFNADKAEEEGDSSCVDMEPFKFDDPEHPPTVSLIEFDTEHPGVQLLASTLRTYLTSWWGFELQDPRGSLGMIV…
DN1052_c0_g1_i37	MKSKRPSTAPAREQHSLIPNGMQTLVEDDDANDAEQLVPTISATCSPSTDADACDWDTFIAAYSAGRWDPHKIPNPPLGISSVDDDLTDEFEMTFIPHRKPARTSSTAHRMRNSFSSSSVPPPVTTSRIKPDLYLPITSTKTAATPSSVVSAATLRLAGTHVNLSPLALPSPEHELTDPMRGVSVVVPGVHPDESPNEFVMTPGGTRRIMLKNFWKGVSQPGNDVLEDKEDDEEALTNTPSDYFSHHDALPPPSDSVGSTTTTPKRINLTRQSSAPLPVPLAPSLPIGLGIGFSDRETFAALGYLTPPNPPDEMERRRALYKFNLWGTASDVNFDRIAHLAKLVFNTKGVYISLIDGNELYFKSEWGIKVSSCSRARSFCGHAILQRDDEPLIVLDTHL…
DN10537_c0_g1_i3	MFGVGSGFAFIPAVCIPSQWVSAGFQFINGSRVINSSSLLVLEVSRPCYGVSCERLWFDFISFLVIHSKLSKGVGGLVLSPFTQWLIDRYGFRWALRVTGLMTLVGQNVFSPFSA
DN1053_c0_g1_i10	MNINIRGLPDIVTKYDVTKELAKVIHSNEFHPTHDEQSPDVQRLMNFQVVLNINEHYGGFRNDGTGTLTMPNAEVGKRFLDWVKTRPIHMKGEQKRQKLRFHSAGFPPKHTAMTLERTPYIDPDIEIEHEAILEKLHDEIRVDTVQFGVYYYSVYFPKGPAPSREFSIEWQGHYITDSKSAWLSFRYDHKLIRIRLTAGDNEAYDIHINFSSIRKIGGGYDGKPYLCFDLITPPTFECINIYHEDGEKAKLRVGSVHPGHEAVAPYASQLRLLLFDDKAYLPKFKNLCDVANLSSLFRILPSKFLIAASAQLQFFSAKTLYKIRKTIAKFDWAVAFQLEALLLNGRLITRDFHVLLPRIDEICKQHSSAYAGDLLIKFSVELEQRDTPGKVAQDAPLVF…
DN1053_c0_g1_i2	MARSAALNPASMPFFPGSVRPNDDDNNFPFKHHSRALRSDEIQRSSVSSVSISPTEYRTARSSPSPPQEDSMTFRTPFDGQRRSPSFRQVDSTRPYPQLETRIPRESTLLGTLEVLPEDNASTPGRSVPDNSAPLFAPQQHARTPFATAPVNGSFVPPMSSSPVSSSSINSSSDHAQSFEAQIKASPMVHDLLDRLIRCEYTTRDIQQNLVDLNRKVNVLLERSLANNSPLPAQPEFKDPFSGNALRRGSYNQLPGGAHLGPRPSIGNIAPNQTPPNDDITTISQRLNTLTSSVGQLLALQTQQAQAPALTPISGLPNMSHNGIMGSKSHTPPSLDFGPPSGALSRGLPNRPDIRPSPRLPNPPMRTWSTGNIDLPVRPLDNVGRGDNFLGIRPPPDGN…
DN10543_c0_g1_i42	MSKCRSLEDAYRNRYWVGVSAFTWCHSRRSSWSICVSFSMDSFLTNSQANVLIDREQIAKISDFGLSKVVEECGEDMSISPARWAAPELFRPGGSYSTQSDVWSFGMVMYELLTGKVPFHSDAKGKLPEKVAVSQEHWEELWVVMKSCWRKKPSARPSMSVLKNKLLEIRGLSPAVRKSRLPLISFGGTKHG
DN10543_c0_g1_i45	MTISPARWAAPELFRTGGSYSTQSDVWSFGMVMYELLTGKVPFHSDAKGKLPEKVAVSQEHWEELWVVMKSCWRKKPSARPSMNVLKNKMLEIRGLSAAVRKSRLPLITFGVTR
DN10543_c0_g1_i8	MSKCRSLEDAYRNRYWVGVSAFTWCHSRRSSWSICVSFSMDSFLTNSQANVLIDREQIAKISDFGLSKVVEECGEDMSISPARWAAPELFRPGGSYSTQSDVWSFGMVMYELLTGKVPFHSDAKGKLPEKVAVSQEHWEELWVVMKSCWRKKPSARPSMNVLKNKMLEIRGLSAAVRKSRLPLITFGVTR
DN10545_c0_g2_i3	MRMDNWLASPTSSPPPLDSIPKVLRVPLRRRLILAPQLDTIDEEDEPSPSTRPLSPTKTKTHFKSAFQQSRSDTKEALQRATRVLLRKTTLISTAVKPRAEKPFDSSTTSSSSKRVLRRWPTVLDNSRWRF
DN10546_c0_g1_i8	MAVLRQSESLHHLTYNDIVDSLPAIHSQKPQCEGVNKNLIFLHNHSPGFRPILHKLTRVGKDYQINAGEAHGVTLGAEFGVHTTKACTNEIARLVVKKTESFHSILRPVSEGNIPPTGDTFALQIRRGVTRSLRLLVKNDHVFENALNTFRQNMPATSASFEIVATLDDKPDLVITTNKGTARIEVRDSLCREAGLYEIYHKPTTGEDNMGNAIHGASRFYRNLRHTTASNNRISSKIRLACYELSSKGIDDDLCPVMQPIDIDRNLFVAQVTNSDLLVQGHITVSIDDSERSYGFRIENTSRIPLFVSVFYFNMSDLSVGGLTSIVEDICLTHLLLDAYYQPPGARGKDVFPSIQPKSSLTIGYGSGGFLPQTFYLREGQNVDVGYIKLFLTTEYVDY…
DN10546_c0_g1_i9	MAVLRQSESLHHLTYNDIVDSLPAIHSQKPQCEGVNKNLIFLHNHSPGFRPILHKLTRVGKDYQINAGEAHGVTLGAEFGVHTTKACTNEIARLVVKKTESFHSILRPVSEGNIPPTGDTFALQIRRGVTRSLRLLVKNDHVFENALNTFRQNMPATSASFEIVATLDDKPDLVITTNKGTARIEVRDSLCREAGLYEIYHKPTTGEDNMGNAIHGASRFYRNLRHTTASNNRISSKIRLACYELSSKGIDDDLCPVMQPIDIDRNLFVAQVTNSDLLVQGHITVSIDDSERSYGFRIENTSRIPLFVSVFYFNMSDLSVDAYYQPPGARGKDVFPSIQPKSSLTIGYGSGGFLPQTFYLREGQNVDVGYIKLFLTTEYVDYSSVLQRSPFEVDSGRGF…
DN10547_c0_g2_i1	MSQFVHVPKSELDEAQLRQLEEHEISQGPLSVLQQAVRNHTQVLISLRNDKKLLARVKAFDRHSNMVLENVKEMWTEIPKGKNKKPVNKDRFISKMFLRGDSVILVLRNQA
DN1054_c0_g1_i16	MAVIDDEIEYMGTNRLPTFSRPFTGTQQPTGVILHIEDKDEPSTVTITRPKSNIISLGRRPGSELEQEKKYLEEGTATFRCPVVSRKHAQIIMEDDGKVFIRDLGSHHGTYLRRPDEPISTTLFPQMRRQLHSNDIITLGKVVARDDDLVPPVVARVEFLYTPLTPAKTPPKALRLPPLHKLQSKQPRLSPSSSGRYGLQWLAASDDSSSSSSDHDSDLEEIPALQPTRKAELISASSLISRASQVIKKLIPPTETPDHILSPSPQPPSDICSPSSPSYNSMYEYMDDDLIFGRNEMQSPTPASTGEPVIIGGWPTADDHDEFLPGLMPVSHTSLTIPTWGQDLANGLKEVKAELHNLDHFNGDRLNDLERRLDESTSLCTTLVEQLETVAHLDMPDMQ…
DN1054_c0_g1_i26	MAVIDDEIEYMGTNRLPTFSRPFTGTQQPTGEVLCSLVSSALMRAITGVILHIEDKDEPSTVTITRPKSNIISLGRRPGSELEQEKKYLEEGTATFRCPVVSRKHAQIIMEDDGKVFIRDLGSHHGTYLRRPDEPISTTLFPQMRRQLHSNDIITLGKVVARDDDLVPPVVARVEFLYTPLTPAKTPPKALRLPPLHKLQSKQPRLSPSSSGRYGLQWLAASDDSSSSSSDHDSDLEEIPALQPTRKAELISASSLISRASQVIKKLIPPTETPDHILSPSPQPPSDICSPSSPSYNSMYEYMDDDLIFGRNEMQSPTPASTGEPVIIGGWPTADDHDEFLPGLMPVSHTSLTIPTWGQDLANGLKEVKVE
DN1054_c0_g1_i28	MSRCQPQACPDHYGRRWQGDFLLSFMGWATVLIVRCDQVFIRDLGSHHGTYLRRPDEPISTTLFPQMRRQLHSNDIITLGKVVARDDDLVPPVVARVEFLYTPLTPAKTPPKALRLPPLHKLQSKQPRLSPSSSGRYGLQWLAASDDSSSSSSDHDSDLEEIPALQPTRKAELISASSLISRASQVIKKLIPPTETPDHILSPSPQPPSDICSPSSPSYNSMYEYMDDDLIFGRNEMQSPTPASTGEPVIIGGWPTADDHDEFLPGLMPVSHTSLTIPTWGQDLANGLKEVKAELHNLDHFNGDRLNDLERRLDESTSLCTTLVEQLETVAHLDMPDMQAQIEALQDEQKKANEKFEAHLSDVQALKEIVRGLCNFFLTQSMWLNRYRQISKLKRRTTM…
DN1054_c0_g1_i3	MSRCQPQACPDHYGRRWQGDFLLSFMGWATVLIVRCDQVFIRDLGSHHGTYLRRPDEPISTTLFPQMRRQLHSNDIITLGKVVARDDDLVPPVVARVEFLYTPLTPAKTPPKALRLPPLHKLQSKQPRLSPSSSGRYGLQWLAASDDSSSSSSDHDSDLEEIPALQPTRKAELISASSLISRASQVIKKLIPPTETPDHILSPSPQPPSDICSPSSPSYNSMYEYMDDDLIFGRNEMQSPTPASTGEPVIIGGWPTADDHDEFLPGLMPVSHTSLTIPTWGQDLANGLKEVKAELHNLDHFNGDRLNDLERRLDESTSLCTTLVEQLETVAHLDMPDMQAQIEALQDEQKKANEKFEAHLSDVQALKEIVRDIKAEKEDHDAQMKDSLKRFREAATEIE…
DN1055_c0_g1_i11	MAATVVKSNKKRSAPSQSGPAAKKAHLESSQKKKRSQPVTRAPSGSDTGSDSDELAEDVPNDDQDEMDVDEEVQKPPKDPQATREAHKAQKVLQDQRRAAKPHSSLLVDAKRVWSLARQKNIPTAERQKHIQDLMNVIRGNIKDIVLKHDASRIVQTVVKHGKQKERDEIAVELKGKFRELAQNKYSKFLVTKLIKHCPSHRAAILLEFQSHVLRLLLHREATSVLADAFELHANAYERSILLRDFYGKEASMFSVTSGSTEDKERAKKGLAGVLDGADKERRRRILEATKTGLVSIFDNPDKGAVSHAIVHRALWEYIIAVNESLDEAERDKQFREIYEASQEVLAELVHTKDGSRVVREFIARGSAKDRKQILKILKPHIPKMCPNDEAQLVLFTAI…
DN1055_c0_g1_i22	MHPEADTATREAHKAQKVLQDQRRAAKPHSSLLVDAKRVWSLARQKNIPTAERQKHIQDLMNVIRGNIKDIVLKHDASRIVQTVVKHGKQKERDEIAVELKGKFRELAQNKYSKFLVTKLIKHCPSHRAAILLEFQSHVLRLLLHREATSVLADAFELHANAYERSILLRDFYGKEASMFSVTSGSTEDKERAKKGLAGVLDGADKERRRRILEATKTGLVSIFDNPDKGAVSHAIVHRALWEYIIAVNESLDEAERDKQFREIYEASQEVLAELVHTKDGSRVVREFIARGSAKDRKQILKILKPHIPKMCPNDEAQLVLFTAIDVVDDTKLVLKTILPEITQSLDDLYTSPQGRRVLMYLLEPRTRRHFTPAQIASISETDEIRAKTSKKDTQARES…
DN10560_c0_g2_i1	MFGWVLRMREASGMEMRGWVLGDMGESYSVFFLWAQLAHWLIVRLLNPELFGAIAPGVLKEILTLPGLKREGEMRRFVEERNGSRVQQYVDVKGDVVPFPDSLKVRYGK
DN10564_c0_g1_i36	MGIMCVFIQYTRRAKSPRLTRLFYSVSSYNLGCFFGCVLTFMIGDYLGRKNAMWLAMVLITIGAVLQSTAYTVPHMIFARVFTGLGTGMETSTVPMYQSELCDASVRGRIVASEPLFVGVGIVIAYWFDYGMNFISPTSSIASVAWRLPIACQIIFALVVSVIIFGVPESPRYLYQKGRNEEALQVLCDIHDALPSDPKVQKESNDILEAIRLEQDSNFKWMQIFKPDSLQTGRRVLLAWGMQFMNQVGGINLVVYYVPTVLTTNVGVSREMSLILGGCINIMFPLGSLIPAFFLDQLGRRRPMMVLSFILACCMAGVAALLSFKGTSVEKSTASASIVFFFLYMFFFGAGPNCIPWVYVPEILPLHARAKGTAIAISSNWIWNFTIVHHVPSRLSNPC…
DN10564_c0_g1_i42	MKPWFGKGKPLQLAVSACCSFAFVLFGYDQGVFSGIIGNEDFLNVVNHPDDTLMGIIVSSYNLGCFFGCVLTFMIGDYLGRKNAMWLAMVLITIGAVLQSTAYTVPHMIFARVFTGLGTGMETSTVPMYQSELCDASVRGRIVASEPLFVGVGIVIAYWFDYGMNFISPTSSIASVAWRLPIACQIIFALVVSVIIFGVPESPRYLYQKGRNEEALQVLCDIHDALPSDPKVQKESNDILEAIRLEQDSNFKWMQIFKPDSLQTGRRVLLAWGMQFMNQVGGINLVVYYVPTVLTTNVGVSREMSLILGGCINIMFPLGSLIPAFFLDQLGRRRPMMVLSFILACCMAGVAALLSFKGTSVEKSTASASIVFFFLYMFFFGAGPNCIPWVYVPEILPLH…
DN10566_c0_g1_i1	MSHQTTAPLPHKGQSSSPTLGVGDIIAEGDTSLVENLLAPELAESALERLKEEVQWETMYHRGGEVPRRVAVQGAIEADGSIPLYRHPADKSPSLRPFTPTVALIAQRVSAHLQHPVNHVLIQHYRSGADYISEHSDKTIDVVRDSSIVNVSLGAQRTMFLRTKRDAGPKQAQRVPLPDNSMFVLGLKSNRIWVHGIHTDNRPERIKDSKERGERISLTFRWIGTFLTSDSKQIWGQGATGKTREEAKPVVNGEKEAVPLIEAFGHENRSSNFDWDAAYGDGYDVLHFNT
DN10566_c0_g1_i11	MSQQTTAPLPHKGQSSSPTLGVGDIIAEGDTSLVENLLAPELAESALERLKEEVQWETMYHRGKQSRSLFYQSLSNALITGGEVPRRVAVQGAIEADGSIPLYRHPADKSPSLRPFTPTVALIAQRVSAHLQHPVNHVLIQHYRSGADYISEHSDKTIDVVRDSSIVNVSLGAQRTMFLRTKRDAGPKQAQRVPLPDNSMFVLGLKSNRIWVHGIHTDNRPERIKDSKERGERISLTFRWIGTFLTSDSKQIWGQGATGKTREEAKPVVNGEKEAVPLIEAFGHENRSSNFDWDAAYGDGYDVLHFNT
DN10566_c0_g1_i12	MSHQTTAPLPHKGQSSSPTLGVGDIIAEGDTSLVENLLAPELAESALERLKEEVQWETMYHRGGEVPRRVAVQGAIEADGSIPLYRHPADKSPSLRPFTPTVALIAQRVSAHLQHPVNHVLIQHYRSGADYISEHSDKTIDVVRDSSIVNVSLGAQRTMFLRTKRDAGPKQAQRVPLPDNSMFVLGLKSNRIWVHGIHTDNRPERIKDSKERGERISLTFRWIGTFLTSDSKQIWGQGATGKTREEAKPVVNGEKEAVPLIEAFGHENRSSNFDWDAAYGEIGRASCRERVSLCV
DN10569_c0_g1_i4	MALAQNTASLLIFRFIGGTFAAAPLTNSGALISDIWDARTRGKALAIFTVAPFAGPALGPTIAGFISVAGVSWRWLFWVLTIFVSCLRPSDEGRALIATTGWFLLARHCFHSSRDLCVSYAPLVGVPR
DN1056_c0_g1_i13	MTTLSEAQFIALRQTLRTETQRKWSNHFLKDSNILVHREDPSSMSPRYIEVWFKTLVDSAPLYVKIIDTPNQLSGNIIRGTAALPKLHTHTEITGDTLKPIPPQPPFESEPLSDIIPEDVSPDLATLPIVAFDQKTHFAKFPKFRREVQNLIKCRGASPHIVELLGRTEDGQIVFPYLYPMLAMATMDITYALYRSWALQFAEALCHLHSLSIIHRDVAFRNVMVSRDLQRLVLIDLESYYGSNEAPELYQLWRDDPNADPDTLPYTEKTDVFEFGLVLKSIFLGRVQHHSWECEFGMPAPFDEIVARCMADKVEDRPTMAEVKEMIERVEIPGRDRKSVV
DN1056_c0_g1_i21	MTTLSEAQFIALRQSLRTETQRKWSNHFLKDPNILVHREDPSSMSPRYIEVWFKTIVDGAPLYVKLIDTPNQLSGNIIRGTAALPKLHTHTEITGDTLKPIPPQPPFESEPLSDIIPEDVSPDLATLPIVAFDQKTHFAKFPKFRREVQNLIKCRGASPHIVEILGRTEDGRIVFPYLYPMLAMATMDITYALYRSWALQFAEALCHLHSLSIIHRDVAFRNVMVSRDLQRLVLIDLESYYGSNEAPELYQLWRDDPNADPDTLPYTEKTDVFEFGLVLKSIFLGRVQHHSWECEFGMPAPFDEIVARCMADKVEDRPTMAEVKEMIERVEIPGRLYDIVVPKTE
DN1056_c0_g1_i23	MTTLSEAQFIALRQSLRTETQRKWSNHFLKDPNILVHREDPSSMSPRYIEVWFKTIVDGAPLYVKLIDTPNQLSGNIIRGTAALPKLHTHTEITGDTLKPIPPQPPFESEPLSDIIPEDVSPDLATLPIVAFDQKTHFAKFPKFRREVQNLIKCRGASPHIVEILGRTEDGRIVFPYLYPMLAMATMDITYALYRSWALQFAEALCHLHSLSIIHRDVAFRNVMVSRDLQRLVLIDLESYYGSNEAPELYQLWRDDPNADPDTLPYTEKTDVFEFGLVLKSIFLGRVQHHSWECEFGMPAPFDEIVARCMADKVEDRPTMAEVKEMIERVEIPGRDRKSVV
DN10570_c0_g2_i3	MVLVSTYWIVLPSGRTSWGLDWHGPSAKDAWASVDALSHILNNSPSWETWGYPESTPVVLMGHSNGGQGAWYSASRYPDKVIGVIPAAGYIKSQSYVPLTLSR
DN1057_c0_g1_i16	MSTQETEAGNDANDNTVPNGSTPPTLTRTNTEEAIEDPLSLYIRSSRIIEDNENISSATDALQNPIPKCSSLETVITVPDNDDDVPVSLPSCHKTKRSNQILPPAEPQKEPSIPVRYPPSFFQQGFYSNPESSNLFLGYGDPEVIIDSLNLLAHDTDLERYLVDAQASGDDTPLSVTSTLYAHDLVNPQDKGKGNADPLDHDTKNGSPSPSLNEADYDRGLLYQVSSRSSNFADLEIAAGWKMGEIARMQLGEAGPSRMPYTSQVEDEEGMSDLEELDDRQPSKRKRSDDDDFVASSDEEYSKSQDSDWSLSKSLSPPPVKCGKAPKRKFNDSSSDENEQPTRRKRSKKEVHPSPRRAKYFRGKKIEEEDYVDSEESISSPRIVAGPSKSSLGKRKRKP…
DN1057_c0_g1_i17	MSTQETEAENDANDNIVPNESSPESPPPTLTRTNTEDALNEAFSLYLRSSQCLDDKGKSSSALVSQNPIPKCSSLETVITVPDNGDDKELNQVLPTAEPQREPSIPFGYPPSFFQQGFYSSPEPSNPPLGYGDPEVTIESLNLPALDTDLERYPVDAQASGNDTGHLMINAVEQSTFTTPLSVTSTLYAHDLVNPQDKGKGNADPLDHDTKNGSPSPSLNEADYDRGLLYQVSSRSSNFADLEIAAGWKMGEIARMQLGEAGPSRMPYTSQVEDEEGMSDLEELDDRQPSKRKRSDDDDFVASSDEEYSKSQDSDWSLSKSLSPPPVKCGKAPKRKFNDSSSDENEQPTRRKRSKKEVHPSPRRAKYFRGKKIEEEDYVDSEESISSPRIVAGPSKSSL…
DN1057_c0_g1_i41	MSTQETEAENDAQDNTVPNGSTPPTLTRTNTEEAIEDPLSLYIRSSRIIEDNENTSSAPDALQNPIPKCSSLETVITVPDNGDDKELNQVLPTAEPQREPSIPFGYPPSFFQQGFYSSPEPSNPPLGYGDPEVTIESLNLPALDTDLERYPVDAQASGNDTGHLMINAVEQSTFTTPLSVTSTLYAHDLVNPQDKGKGNADPLDHDTKNGSPSPSLNEADYDRGLLYQVSSRSSNFADLEIAAGWKMGEIARMQLGEAGPSRMPYTSQVEDEEGMSDLEELDDRQPSKRKRSDDDDFVASSDEEYSKSQDSDWSLSKSLSPPPVKCGKAPKRKFNDSSSDENEQPTRRKRSKKEVHPSPRRAKYFRGKKIEEEDYVDSEESISSPRIVAGPSKSSLGKR…
DN10581_c0_g2_i3	MRLCYVRILSTFFRACTHPYYLAVWLRPSKQIRAPVYSLKQKKTRRNIVSTHGPLLFLVLKACQILKYGLVYTLAFVLFVALIAIRKPSFLFPSTPGLIVRIAAAFRTILNFDCSICNSI
DN1058_c0_g1_i12	MFSPADPSSSEVHKAIHKPTQRMVALKRILMHNEKEGMPVTALREIKILKALKHPNIIQLLDMLVVRSNDKDPLTVTMVFPYMDHDLAGLLDNDRVKLQPSQIKLYMKQLLEGTEYMHRNHILHRDMKAANLLISNDGNLRIADFGLARAFDSKPDFKGRERKYTNCVVTRWYRPPELLLGARQYGGEVDIWGIGCVLGEMFTRRPILPGSSDVDQLERIWHLCGTPSQHSWPNYDHLPGCEGLAQIVPGLHSRIATQFNTLDSLDSVTIDLLEQLLTLNPVHRITAAKALDHDYFWTDPLPADPKSLIAYEASHELDKRGQRMPYQAPQHHQPRPPQHGPPNGRVWGAPPPGVPNGPAAQRGPPQHFPGNNNPHHNPGYPQNVRYPNHNHNHNQGHNR…
DN1058_c0_g1_i5	MSSSLVLGKRPAPTSPNDARPSKRRGQSPEEGEVDDSRQHAATSKATESDAVDGTKKAGVKFPFKKKLTASTIGPTSILNPLGSAKDKVQTSERGSSPKAPVDAEDGRGRGVDAGSSQSDKINRHRSSRTKGDHWEPSLDNSTYPHRRRDSPSGSEDGRHERDRKSFAGRERSRERDRPPYDSRDADRPYKRLGYDDRGRGHRQSDNYRPDNYWSNERYDSRERHAPREYYSDRNRHDYRGSRYDDRDRHRPYSYRPSSPGRARPRSPPNQTPHIPISPPPPRPRSPPPRRNSRERSTPVLPVEPSEPPPKNPTPPPPPHSPPKNLPPPPPPPEEKIKEPPRPLLLRPGAPNQGHAPPSISLPKPVPNLPPKPLVNVFEQQHKPAPPTAPASKIKPKRT…
DN1058_c0_g1_i6	MSSSLVLGKRPAPTSPNDARPSKRRGQSPEEGEVDDSRQHAATSKATESDAVDGTKKAGVKFPFKKKLTASTIGPTSILNPLGSAKDKVQTSERGSSPKAPVDAEDGRGRGVDAGSSQSDKINRHRSSRTKGDHWEPSLDNSTYPHRRRDSPSGSEDGRHERDRKSFAGRERSRERDRPPYDSRDADRPYKRLGYDDRGRGHRQSDNYRPDNYWSNERYDSRERHAPREYYSDRNRHDYRGSRYDDRDRHRPYSYRPSSPGRARPRSPPNQTPHIPISPPPPRPRSPPPRRNSRERSTPVLPVEPSEPPPKNPTPPPPPHSPPKNLPPPPPPPEEKIKEPPRPLLLRPGAPNQGHAPPSISLPKPVPNLPPKPLVNVFEQQHKPAPPTAPASKIKPKRT…
DN10594_c0_g1_i24	MDLTPFLSPCYIHHFISQGTPQAELLASPFFPWLSICRAQRGRVVRKTISTAGIGRALPTEDIDGQFEPLPKRRFPVLLPLNRTISTNAHRLARISGNSSKNKTSSSIHHVSDIENTPYTGDLRLWSVPLRLRLPLRWCLSSQ
DN10594_c0_g1_i3	MKTLVLLRVPRDSSPRSSNALIGIVRLSGSNTGDRLLGRGSNFPGSTSLFVSVLPTVLHFERGKIFINRNTNEVLVPCRTILFPVERCISKAKERKETWEK
DN10598_c0_g1_i13	MFNKSSLIVFLTVALGATSALASPIRTNSREVDSSGHVEEARSILPASAARAKREANVARAFQGTNTVSREIKEKRRAISLGLSKRKGKKTGEIGRASCRERVLLIV
DN10598_c0_g1_i2	MFRRVLFVATGSGIGPIAPCLFEKRQPSRLLWTGSNIRKTFGDDLVNSVVEAEPGVGSDTRVHGRPDMVKLTYKVARDFDAEAVVIISNEPLTRKVVYGLMSRGIPAFGAIWDS
DN1059_c0_g1_i17	MGYIPQESLDNLKKYSYKGVDKSLLSRYVLNPFWNWFVTLWPKTVAPNTITFSGLCIVFANFLTMLYYDPNYLTEKGGVVTPHWVYFTYGVGLFMYQSFDAIDGKQARRTGMAGPLGEMFDHGCDALNTTLEAVIAAHALNLGRSWWTVASQVATLANFYLTTWEEYHTGQLFLGVFSGPVEGILLIVIIYFVTGVYGPSFWDTGFLTFLHLDTVPALAKVPNVGLNEVFMIFASFGLAFNIITSYSNVRQAVKSTAKPLFYLLPFPFAAAIQIAWLAQPQWNNSAIIKSSLFVPFLCAWGLQFAHQVGRMILAHVTSTPFPVWDWMWIWSIIGAVDANLPRILGIAPIIQYSPQNTTFLVYMTLVASFFAYFRFCTLVINDITEHLGIACFTVRKKDA…
DN1059_c0_g1_i46	MVSAYLCTRVLTRSTGTLNRGNIIASTHACDRKQARRTGMAGPLGEMFDHGCDALNTTLEAVIAAHALNLGRSWWTVASQVATLANFYLTTWEEYHTGQLFLGVFSGPVEGILLIVIIYFVTGVYGPSFWDTGFLTFLHLDTVPALAKVPNVGLNEVFMIFASFGLAFNIITSYSNVRQAVKSTAKPLFYLLPFPFAAAIQIAWLAQPQWNNSAIIKSSLFVPFLCAWGLQFAHQVGRMILAHVTSTPFPVWDWMWIWSIIGAVDANLPRILGIAPIIQYSPQNTTFLVYMTLVASFFAYFRFCTLVINDITEHLGIACFTVRKKDAAGIWRDAAAKEKKV
DN1059_c0_g1_i5	MFYACSTFFLNRWDVKITFSGLCIVFANFLTMLYYDPNYLTEKGGVVTPHWVYFTYGVGLFMYQSFDAIDGKQARRTGMAGPLGEMFDHGCDALNTTLEAVIAAHALNLGRSWWTVASQVATLANFYLTTWEEYHTGQLFLGVFSGPVEGILLIVIIYFVTGVYGPSFWDTGFLTFLHLDTVPALAKVPNVGLNEVFMIFASFGLAFNIITSYSNVRQAVKSTAKPLFYLLPFPFAAAIQIAWLAQPQWNNSAIIKSSLFVPFLCAWGLQFAHQVGRMILAHVTSTPFPVWDWMWIWSIIGAVDANLPRILGIAPIIQYSPQNTTFLVYMTLVASFFAYFRFCTLVINDITEHLGIACFTVRKKDAAGIWRDAAAKEKKLPL
DN105_c0_g1_i29	MAMTNTKKSRGSILDMVQDPTIAMVQNHGLPSNALSIVKDGVSHFAETSTVLLNVLVQVGNIHPFLQATVSVFKTAITLEITRRENDQKVQTLDCAMCDMMEALIRLKDVEDSNMRAVEQRLQSRMVKIQKSIKDWGRICDSYRKRHVCFRFFASQHWQFKFQTVMEEFTEHRTGIQFDLQIQAHVEISTIKTMLYEVRDNVKSLMDLVFEHLPTSEEREVRAFVSDKGGIETVLGDDKLLEETLTTIDSRDEKQQGKSTTARTSARSLRDEIMQGVDQIIADNREFDLKFDAMKQQLEEVKETVKHESDRVIEKVLSGPHDRIIDRDIYHVWKDMGWKGSVKARHLVLALHDHFLEEDRKGSTQNQSSDAIRKKIAEDKWALKYISVYRVHALIEAID…
DN105_c0_g1_i4	MCWSKSETSIRSSKVRSLLISLPQVHQFRPATVSVFKTAITLEITRRENDQKVQTLDCAMCDMMEALIRLKDVEDSNMRAVEQRLQSRMVKIQKSIKDWGRICDSYRKRHVCFRFFASQHWQFKFQTVMEEFTEHRTGIQFDLQIQAHVEISTIKTMLYEVRDNVKSLMDLVFEHLPTSEEREVRAFVSDKGGIETVLGDDKLLEETLTTIDSRDEKQQGKSTTARTSARSLRDEIMQGVDQIIADNREFDLKFDAMKQQLEEVKETVKHESDRVIEKVLSGPHDRIIDRDIYHVWKDMGWKGSVKARHLVLALHDHFLEEDRKGSTQNQSSDAIRKKIAEDKWALKYISVYRVHALIEAIDNDVSGFVTIAEVNKFTSARPQSWSLPHWIAYWTIGFE…
DN105_c0_g1_i42	MLLHFTVSENFHIGFEMTNHWYFRRIRRLLAEIQVASSRILPTNRLVVSEFAHGVPMIFVADLLAGLRNVDLYDQVHWDHSILFARFKNYILMEEEKLERTLHNVNYFVDDVNTLVMVTGIDKRVEAYLLPLLYLILRRTLWIIHQAEFVVLNRQELQQVIHSLRVIRKTVWDRAQELKSLISLKTFNTRETLKDYFYGMFYFVREPTTVNGVWMRTATTDASFVDTSFDRYTARYSLSITQSKDLDYKEALARREISHRGTIWCDACSKRVEHTIRLVCISCTPDDISRMDFCAARETDRTYRNPSGVVHLPSHNVVQFRNILLATYLPSQLKSAQAVVNRVQVNDEDLTMRSSMSSESPEVIPTICVVCERSVTRPVWYCLTCKEHHDSDSLVCWDC…
DN105_c0_g1_i7	MLSNVCSWLSTRLKDVEDSNMRAVEQRLQSRMVKIQKSIKDWGRICDSYRKRHVCFRFFASQHWQFKFQTVMEEFTEHRTGIQFDLQIQAHVEISTIKTMLYEVRDNVKSLMDLVFEHLPTSEEREVRAFVSDKGGIETVLGDDKLLEETLTTIDSRDEKQQGKSTTARTSARSLRDEIMQGVDQIIADNREFDLKFDAMKQQLEEVKETVKHESDRVIEKVLSGPHDRIIDRDIYHVWKDMGWKGSVKARHLVLALHDHFLEEDRKGSTQNQSSDAIRKKIAEDKWALKYISVYRVHALIEAIDNDVSGFVTIAEVNKFTSARPQSWSLPHWIAYWTIGFEMTNHWYFRRIRRLLAEIQVASSRILPTNRLVVSEFAHGVPMIFVADLLAGLRNVDLY…
DN105_c0_g1_i75	MYIALISLKTFNTRETLKDYFYGMFYFVREPTTVNGVWMRTATTDASFVDTSFDRYTARYSLSITQSKDLDYKEALARREISHRGTIWCDACSKRVEHTIRLVCISCTPDDISRMDFCAARETDRTYRNPSGVVHLPSHNVVQFRNILLATYLPSQLKSAQAVVNRVQVNDEDLTMRSSMSSESPEVIPTICVVCERSVTRPVWYCLTCKEHHDSDSLVCWDCNQNIERDRPWLFESEAVTENATHNWAHTLVLLPKPPVTTKDIVSVEKQLTTLQTRLDEQIKLADARFEGFVAEMRSRMERLEGLLTHRLPETDIGSCSMVGPTDK
DN10600_c0_g1_i35	MVDQSPTVYPPTHLFPLQLVLSYILRTMSTFTPRNAIVTGAADGIGKGIALRLAADGLNVVVNDLPEKQALLDELVKELEAKGVKATSFACDITGKNENIAIVEKCVNDFGSLDVMVCNAGTAFIKPLLDTSFEEVQNLLDVNLKSVFHGYKAAAEQMIKQGNGGRIIGLSLCGSLPNVLLTYPDRRCLCSR
DN10600_c0_g1_i48	MVDQSPTVYPPTHLFPLQLVLSYILRTMSTFTPRNAIVTGAADGIGKGIALRLAADGLNVVVNDLPEKQALLDELVKELEAKGVKATSFACDITGKNENIAIVEKCVNDFGSLDVMVCNAGTAFIKPLLDTSFEEVQNLLDVNLKSVFHGYKAAAEQMIKQGNGGRIIGAASAVAKKGFPFMSAYSASKFAVRGLTQSAAQELGEHGIIVNAYCPGIIWTPLIQTLGAQLSSVVGQPGADPREMWAKSCALRRVGAPSDVAGLVSWLASADNGFITGQSFNIDGGSLFD
DN10606_c0_g1_i70	MQRELSSRTVARAVVSINSPMCFAVQFFYYIGAAYCSPEHQKQDWSEKHKSECKLSTKRRTINKNEKPSTILVPLTGGGTSFSPASGQKSFSIYHNPIDRIKPPSRSSGKARCAKTIYGTGERFLVRARWGGHVESMFGISENERHTDGFKNLGSGSMYDSFVQTMMNVIHFIDRAQSLGSLLQRRTGMSGGMMIHPPNMSTQGMNEDNSVVFDTIVDIMRKHSVARDKTQVFYFWAVRRGDCLEIDLEDLPDQGLGW
DN10606_c0_g1_i73	MPISSSIGDPEYHILLALQKMGVYMERDKSALAALSAEDQALRLQFAFDKTVETCCILPLLFNKKELKPGKLKLSHRNKWRGWDEDRRAVYLSDSNHMRGLVRAIGEHSLWGAFRIARHSVEASAKIQGASVRWGNDVKYLETLIVRFCLGFLTQIDIAGRAAGLGGAFWSLTDIPANNNDDTKHLPRPIQSSAVFAMQVLDVIEIELEYDVDTREDEKDVRETEFQKYGYRGNINRRAIPVVVVRYASSLPGFGTKEDVAALVGHAAMHIGMDSAYITKTHLSMFTRLLASNARFLAPGEKTYYKRDLPAHLRARTNVSFVSPIFCPSPAVADRIELGGKHLLTCAVCGKEQDNAAGVKLSYCSSCCGAAYCSPEHQKQDWSEKHKSECKLSTKRRTI…
DN10606_c0_g1_i79	MSSVDDPEYHIILALQKMGIYMERDKTALAALSAKDQATRLQSAFDKAVETCCILPLLFNKKELRPGKLKLSHRKKWTGWDESRRATYLSDTDRFRGSVKAIGDHSLWGPFRIARYSVEASAKIQGASVRWGDDVKALETLIMRFCLTPAIHIDISGRAAGLNGCYWSLTDIPAYNNGDTMHLPLPPQSSAVFALQSLDVIEVELDCDIDTREDEKCVKEPEFQMHGYNGNANRRAMPVIVVRYASSLPGFGTKDDVTSLVSYARMKRPDPGSSYVTKTHLSMFTRLLASNARLLPPGEQNHYKRDLPAHLRAKTTVSFISPIFCPSSAVADRIEVGGKHLLSCALCGKEQDASAGVKLSYCSSCCGVAYCSPEHQKQDWNKKHKSECKLSSKRRTVNK…
DN10606_c0_g1_i81	MPISSSIGDPEYHILLALQKMGVYMERDKSALAALSAEDQALRLQFAFDKTVETCCILPLLFNKKELKPGKLKLSHRNKWRGWDEDRRAVYLSDSNHMRGLVRAIGEHSLWGAFRIARHSVEASAKIQGASVRWGNDVKYLETLIVRFCLGFLTQIDIAGRAAGLGGAFWSLTDIPANNNDDTKHLPRPIQSSAVFAMQVLDVIEIELEYDVDTREDEKDVRETEFQKYGYRGNINRRAIPVVVVRYASSLPGFGTKEDVAALVGHAAMHIGMDSAYITKTHLSMFTRLLASNARFLAPGEKTYYKRDLPAHLRARTNVSFVSPIFCPSPAVADRIELGGKHLLTCAVCGKEQDNAAGVKLSYCSSCCGAAYCSPEHQKQDWSEKHKSECKLSTKRRTI…
DN1060_c0_g1_i19	MSTLVFVLFLQFWLIAATKANIRRLSDVTCPPSYEWTFNSLGQSPCEVAAYAMSPCYAGELLYVNALPSDVPYYTGPTLEEANICRCTSVLYSLFSACAACQGKDSGSWSAWKAQCLFPYISAYDVLSHPILIA
DN1060_c0_g1_i26	MKLTLWIWIFTALFLASDVFSQVELATCPTTDDWAYNSLNQSVCSVASNLAAVCNSRRVYTIPALSNPGDRYGGPPSQDDCRCNTVFYSLLSACALCQGYRYVTWTVFTANCTDPTVGSYLEDIPEGTAVFDWAYAGLSVNDDFNQTLATSSSDDAESTHIPSPTSTLPSAPSTVSATAPVTGEDNKSSSNAGAIAGGVVGGLAFIAIVTASVFWLLSRRRIRRTQEVHTKEDSQAMTDYSSPFVYGGYTPATTPSVLPLYNPSDPSTFPSTPAPPSTIYTTQPSDAFSVIDRRSHLAPSVSYSGAAEI
DN1060_c0_g1_i38	MGKYIRRAHQQVSRKLNALIRRSIHSGKAHAKWRHMQCPHVTLENVCPSSFSFLCGLIHCPVLYVNALPSDVPYYTGPTLEEANICRCTSVLYSLFSACAACQGKDSGSWSAWKAQCLFPYISALPAGVPEGTAIPAWAFSFYAENDVFNVTAVKLLADSGQPDVTRNSDILQQRPPTRSTLMSSTSSMPKTYKSNSRVVDTATSIPTSNTFSASPDVRERALTTAAWVVIGIVILLVIGLAIAIMIRLRRYYRHTRAYRDLQKEDGVTATSIGRGSRPVLRNGYSPVESVLDPELQYVPYNAQAQNLNGQ
DN1060_c0_g1_i40	MSTLVFVLFLQFWLIAATKANIRRLSDVTCPPSYEWTFNSLGQSPCEVAAYAMSPCYAGELLYVNALPSDVPYYTGPTLEEANICRCTSVLYSLFSACAACQGKDSGSWSAWKAQCLFPYISALPAGVPEGTAIPAWAFSFYAENDVFNVTAVKLLADSGQPDVTPDSDILQQRPPTRSTLMSSTSSMPKTYKSNSRVVDTATSIPTSNTFSASPDVRERALTTAAWVVIGIVILLVIGLAIAIMIRLRRYYRHTRAYRDLQKEDGVTATSPLQIGRGSRPVLRNGYSPVESVLDPELQYVPYNAQAQNLNGQ
DN1060_c0_g1_i44	MIALTLNDGSTIPWLGFGTGTALFGKDAANSVTVAIENGITHLDGAQIYRNEESLGSGIKASGKPRSELFITTKLKELDGVNLPVVKDTLVESLAKLGTDYVDLFLIHSPYRANEAGLLKALWKQMEEIKESGLARSIGVSNFRVQDLEDILETATIVPAVNQIELHPYVWKAAKPIYDLCKSKGIVVASYGGLTPVLRAPGGPVDPVLLTIATRLEKVSGKTVAPSHVLTKWLIQQGVVVLTTTSKPERIINTLEVTALPDLTQEDIAAIETEGSKIHKRVFMKHVFGE
DN10612_c0_g1_i1	MRGETRINERTCISSRLVRLNTSLLATSLDVVVAIGNTAHLDAITLSPASNGIVVVCLRLTSVGESMGIDGNGEMYLKALSRSHLAPSSVILCLSFVCGV
DN10616_c0_g1_i2	MFFVALHLTLSRGTDRPRVGSAVLITIIWTLVTVRTGLNWALFDEFAIIHPDGVFFRGFPWFLVAEIVGFITSFLGVLLADGIMIWRCWVLCGQRRLVISIPALSFLLSIIAFCYYCSDITLGPNWKFIFYATTVVINVFCLMIIVYRIVSVAGFVKSFKTYHGLLEILIESSVLYTATYIVLIGMEAYSTYVTHGLDERYRYARALADVFTGVAPTLVIARVAAGHARPNDSWTRTSLPHIRTEMQSTAESMRFAQPVTTTGTDFDLEGSSRPGNVSDA
DN10616_c0_g1_i9	MFFVALHLTLSRGTDRPRVGSTVLITIIWTLVTVRTGLNWALFDEFAIIHPDGVFFGGLPWFCVAEIVGFITSFLGVLLADGIMIWRCWVLCGQRWLVISIPALSFLLSIIAFSYYCSDITRGPDWEFIFYATTVVINVFCLMIIVYRIVSVAGFVKSFKTYHGLLEILIESSVLYAATYIVLIGMEAYSTYGTNGLDERYCYARVLADVLTGVAPTLVIARVAAGHARPNDSWTRTSLPHIRTEMQSTAESMRFAQPVTTTGTDFDLEGSSRLDSVSGA
DN10618_c0_g1_i8	MSTPQVAFFKKGKSRPTTTRKRSASPPPTASTSAKSQVILPNKKAATNLLSAGTKRKISDRERDEQEDTRDGPDVKWSSSASHQQAALDILAGDELDALPDDGQYHGQSAYRTHLKKNKEVPKAMREIGRAHV
DN10619_c0_g1_i4	MDILSAAARALTNFQRLYESTSPLKANTEARVREFTTTNEDLPYVDALPLQKALNTSRETLSALEEVVNTVQDALEKLKALRPSLEESISNLRTVLHPIRSIPDEILAEVFGWCMPRAYDSTLKSFASLQGDSLAPSSPPWTLSQVSRRWRAITLSRPRLWSVVDLPFLSYRMIPHMKIIYRLLLQLKRSSPCCLSVRLRRPHVDFDDILHILQTETDRWESLTTFLSPEDLQSFSGCNFSRLQYLTLNFELADSRARIDTFQHAHSLSCVRRQSGREVDVVFPTHRLKSYATRGYGIDVLPRLTSLQALKIRYTRHVLDPCLSLISPSSPLTLSSLEDMTLEDYSARDIGFVRYLSERINAPRLVRLNVHFHGDTLVQPPVLYHPDVLTHLDIHHEGT…
DN1061_c0_g1_i11	MPSSRRDVFLKFLDVLGASLREDILALLADDLEWVFKPSSLAMPTIGKTGIDGLLSKLGDILPKGSFKFTTNSVHETTDGIFIYQAQSDGISKFGSTWHNEYIFIVKLTLEGDKISRIEEFMDSKAVADFGEAEKVKASKAI
DN10620_c0_g1_i4	MGDGFELDTCEREAQPSYCILDGWLGNGSVLWIVGSWVSWDRLKRAVSSCRLLLGVLLPRSKVDVAPYTKLPPPPPSNAFIRRHKDNVEFWDKKEKELKRVAPPPVAGRKLVRAVLEQREETGRVVKGVLEELAYHDDLIRTIA
DN10620_c0_g1_i8	MDCWLLGWDRLKRAVSSCRLLLGVLLPRSKVDVAPYTKLPPPPPSNAFIRRHKDNVEFWDKKEKELKRVAPPPVAGRKLVRAVLEQREETGRVVKGVLEELAYHDDLIRTIA
DN10621_c0_g1_i19	MIVLLLPYYLLGRLPLPENIIRSEGLACGFSLQMSRFPTTSISSSTSLGLKDVCEWKRGERERQMAALSASYSAPLTSDEEKIHALSLATLVRQCRSGALGPSDVMRAYAKKVFVAQKESNCVSDVLVEEALSSALSQWGPGQDTDSDRVCHQRPLLGVPISVKGGLSRRFFQRSLDVSRTV
DN10621_c0_g1_i25	MIVLLLPYYLLGRLPLPENIIRSEGLACGFSLQMSRFPTTSISSSTSLGLKDVCEWKRGERERQMAALSASYSAPLTSDEEKIHALSLATLVRQCRSGALGPSDVMRAYAKKVFVAQKESNCVSDVLVEEALSSALSQWGPGQDTDSDRVCHQRPLLGVPISVKDSIDIAGHDTTIGLARNCRKPVPKSAAIVRLLQDAGAMIHAKSTVPVALFAMETDSAIFGRTSNPYNSEYGVGASTGGGGAMVAWGASKIEIGSDVAGSVRIPAHTCGLWSLKGSVGRFPSIGNNSAMPGLESIPTLTGPLAGSLDDLHEFYRRVVEMEPWMYDHTCVPLPWRPVNLLEDGRRLKWGIIWTDHTLPPSPACRRALSTVADALKSEGHEVVNFSAPILPVLEVGYQ…
DN10621_c0_g2_i1	MRTITPTLVPRRLPNNCVNRMATLGIWTQFSLRTLAWRKDGKGTALCFGHFRQRGKDFHFLIALKDEGLADDIWLKTGWVLGFLFRALTMLRTLACGTTSIRDLRYNRPV
DN1062_c0_g1_i1	MDLTDLWADLAQYVSLGSLKKDDPVRFFIRRPSSDEARKEAIIRVARALAHSIERRIDEKLKLVPNPDASAEEFRAAGVVEGALFSTEFVERVVAHAQGSAAQDRPDFFFYLFSKGWELYGMRHRDTFIHAALILNGLANPENAAQHFSSLIYLAQRPRGLLSVAFGFGELVSKDPDGGIMRYLQLTIRQYIFMNLLLALGGPGILEYDAARKMECFPVGDGDVCPIFHYLDDQLPGFLDDVDEEKVWRDGAHWFAPLGDPLHNPFWNLRITQDERLETYEGARNSYLTRCFDVIAAFFAVYREMWETIAQTEPGCSFDSEHEELLSSIITAFHSFDDAFLFSYQIDDYPQLAQSNGDYPNEPIPTRPPSNTMAKPSLFLELPPEVIFHIHAFLPFSSL…
DN1062_c0_g1_i10	MDLTDLWADLAQYVSLGSLKKDDPVRFFIRRPSSDEARKEAIIRVARALAHSIERRIDEKLKLVPNPDASAEEFRAAGVVEGALFSTEFVERVVAHAQGSAAQDRPDFFFYLFSKGWELYGMRHRDTFIHAALILNGLANPENAAQHFSSLIYLAQRPRGLLSVAFGFGELVSKDPDGGIMRYLQLTIRQYIFMNLLLALGGPGILEYDAARKMECFPVGDGDVCPIFHYLDDQLPGFLDDVDEEKVWRDGAHWFAPLGDPLHNPFWNLRITQDERLETYEGARNSYLTRCFDVIAAFFAVYREMWETIAQTEPGCSFDSEHEELLSSIITAFHSFDDAFLFSYQIDDYPQLAQSNGDYPNEPIPTRPPSNTMAKPSLFLELPPEVIFHIHAFLPFSSL…
DN1062_c0_g1_i14	MPPRKRNILEQENTDPTEQETVAKKRKVQFAARTTATSLGRADAAAATKAKGRPQRTTVLHRQQVAENEMLRKSNKQKERENRRLVKALKESQQVTNATVHDNDSDGGNDSQGPESEDDVSQFSSSFTALPTHSSSTRGMNEFDPAPLRRLSRTKAQAPCPVRLHKFVKSPTPSREDPRPPSTILSEPVIPDTSTHPVPSTTATQTTSQTATATSVENTTAREPKLKSNIAGRPKIGHYESPDNAIIQAACKAFEARVIANGGFPDPAQSLSWTEESWQKACMSAGEDIRLADPIRTIIRSKSSHVRNELLQCVRHVIASAYDFEEDITKAAEKHNKQLYLHLKQNFPFKDQDEASPVQYMEASIFPLVLRDWGFSKDHKPAAIYKSLFDPVSVPTLAL…
DN1062_c0_g1_i16	MPPRKRNILEQENTDPTEQETVAKKRKVQFAARTTATSLGRADAAAATKAKGRPQRTTVLHRQQVAENEMLRKSNKQKERENRRLVKALKESQQVTNATVHDNDSDGGNDSQGPESEDDVSQFSSSFTALPTHSSSTRGMNEFDPAPLRRLSRTKAQAPCPVRLHKFVKSPTPSREDPRPPSTILSEPVIPDTSTHPVPSTTATQTTSQTATATSVENTTAREPKLKSNIAGRPKIGHYESPDNAIIQAACKAFEARVIANGGFPDPAQSLSWTEESWQKACMSAGEDIRLADPIRTIGSILCHYVGAYNSHTFLDSLEVISCAQ
DN1062_c0_g1_i6	MDLTDLWADLAQYVSLGSLKKDDPVRFFIRRPSSDEARKEAIIRVARALAHSIERRIDEKLKLVPNPDASAEEFRAAGVVEGALFSAELVEQVVSRASGIGATEIRRDVSFYLDSKGWELFGISSYHPIVHAALVLNALADQEHASQHFSSLIYLAQRPRGSLYQVLKPCQPLFGGADLHREIIQYVQLTLRHYVFMNILLALGGPGIFEGDAVRKMACFPTGDGMFLILHYLDDQLPGILNDVHETNMLYQHFDWFSSGDPLHNSFWNLRETQDERLETIERARNSYLERSFDIITSFYAFLRTIQETEVAINMRHIHTGIQPIFILLTTIITAFSSFDDAFLVKYETAECSQHHHSNDTAETAVSLPNTNPSIARGRSLYLELPLDVILLIHASLPF…
DN1062_c0_g1_i7	MNILLALGGPGIFEGDAVRKMACFPTGDGMFLILHYLDDQLPGILNDVHETNMLYQHFDWFSSGDPLHNSFWNLRETQDERLETIERARNSYLERSFDIITSFYAFLRTIQETEVAINMRHIHTGIQPIFILLTTIITAFSSFDDAFLVKYETAECSQHHHSNDTAETAVSLPNTNPSIARGRSLYLELPLDVILLIHASLPFDSLFSLSKVCRRLKELCVESIYAYALSLAITPTWSLSVPTELRPNREHLCTLLESRDDLRQHIRYVPLFYDHCRMIDDEPPTPKLSSSDCCDGIPLLHPDRKSVV
DN10631_c0_g2_i1	MEAIHEPKCGSTSVSNTNASSDSDSDSERCLGLGNQLGEIIKRYMATLLVYPIPKPLNLIIIVPPCPSQLDVEQVEDIIKSTAGHLDAMNAPPNQIGIHFIVIGETSNWMASANFFATLSDLRNFEPLRRSTRQAMVHISYNAGDTGIWTPTSLIDSLVDGVRRWTSVKKPLYVRYMRTNVVPAGSQIRRKPSVTHDT
DN10631_c0_g2_i2	MEAIHEPKCGSTSVSNTNASSDSDSDSERCLGLGNQLGEIIKRYMATLLVYPIPKPLNLIIIVPPCPSQLDVEQVEDIIKSTAGHLDAMNAPPNQVGLCLPFHAYALIVSFPQIGIHFIVIGETSNWMASANFFATLSDLRNFEPLRRSTRQAMVHISYNAGDTGIWTPTSLIDSLVDGVRRWTSVKKPLYVRYMRTNVVPAGSQIRRKPSVTHDT
DN1063_c0_g1_i16	MPSISTSFPANALHDDTIGLPDLVLCSSDDILFYVHRKVLHSASSNAFGGLLGSTVVTDAVLRVSEQSTLLCVILHVVYNMAFPTATLEQPTLETIFSAASRMRAFGLVPARLIVQSSALHSLLLSYAPQHALDVYTFAGNHDIEDLAIPVSEFLLSLDPGSIPDQIADGMNANYLKRLLLLQVSRINDMKEILKPLPAYHVSDSCKFPSSKTWRFAAGSTVLWATPGESKLHCAASSKLKTIIKDMSVTSLVSSMKKHANYGDIPCDKCKENFDKNVSKAATRWSQAKATI
DN1063_c0_g1_i19	MRDFIISLVSLKLSICSSSFTGYTRLVSDSMPTFPLSTAINKRLLSHCSGQRPLPIWSEIYHTMPSISTGFAATDLHDGVKGPPDLIICSADDFLFYVHRELLHDASSNAFGGLLGSTVATDAVLRVSEQSTLLCVILHVVYNMAFPTATLEQPTLETIFSAASRMRAFGLVPARLIVQSSALHSLLLSYAPQHALDVYTFAGNHDIEDLAIPVSEFLLSLDPGSIPDQIADGMNANYLKRLLLLQVSRINDMKEILKPLPAYHVSDSCKFPSSKTWRFAAGSTVLWATPGESKLHCAASSKLKTIIKDMSVTSLVSSMKKHANYGDIPCDKCKENFDKNVSKAASRWSQAKVFLSTSLRPQLAFDHSS
DN1063_c0_g1_i20	MRDFIISLVSLKLSICSSSFTGYTRLVSDSMPTFPLSTAINKRLLSHCSGQRPLPIWSEIYHTMPSISTGFAATDLHDGVKGPPDLIICSADDFLFYVHRELLHDASSNAFGGLLGSTVATDAVLRVSEQSTLLCVILHVVYNMAFPTATLEQPTLETIFSAASRMRAFGLVPARLIVQSSALHSLLLSYAPQHALDVYTFAGNHDIEDLAIPVSEFLLSLDPGSIPDQIADGMNANYLKRLLLLQVSRINDMKEILKPLPAYHVSDSCKFPSSKTWRFAAGSTALWATPDMSVTSLVSSMKKHANYGDIPCDKCKENFDKNVSKAATRWSQAKATI
DN1063_c0_g1_i22	MSSAFQISVSDEQLHLLHKKLELAVFPDELENAGKKYGVPLADVKRLVARWKNGFDWRAQEAALNAELPQFTTDIEVAGFGSLNIHYVHQKSAVVDAIPLLFVHGRQ
DN1063_c0_g1_i3	MPSISTSFPANALHDDTIGLPDLVLCSSDDILFYVHRKVLHSASSNAFGGLLGSTVVTDAVLRVSEQSTLLCVILHVVYNMAFPTATLEQPTLETIFSAASRMRAFGLVPARLIVQSSALHSLLLSYAPQHALDVYTFAGNHDIEDLAIPVSEFLLSLDPGSIPDQIADGMNANYLKRLLLLQVSRINDMKEILKPLPAYHVSDSCKFPSSKTWRFAAGSTALWATPDMSVTSLVSSMKKHANYGDIPCDKCKENFDKNVSKAATRWSQAKATI
DN1063_c0_g1_i5	MPSISTGFAATDLHDGVKGPPDLIICSADDFLFYVHRELLHDASSNAFGGLLGSTVATDAVLRVSEQSTLLCVILHVVYNMAFPTATLEQPTLETIFSAASRMRAFGLVPARLIVQSSALHSLLLSYAPQHALDVYTFAGNHDIEDLAIPVSEFLLSLDPGSIPDQIADGMNANYLKRLLLLQVSRINDMKEILKPLPAYHVSDSCKFPSSKTWRFAAGSTALWATPDMSVTSLVSSMKKHANYGDIPCDKCKENFDKNVSKAASRWSQAKVFLSTSLRPQLAFDHSS
DN10644_c0_g2_i6	MLSKSLAKVRHKHFKLPGAHNLFFPWHPPPLPLEVLLDLEKKALQRLLGMIRIERGICETSTSSPATSHTEDPSGEVGQKAERAMMLEMVRRTAEWASNS
DN10644_c0_g2_i9	MALLRTSVDNLVSTHSQRNVLYATFNSTALNRFLSLIPSSFWTPSLDIALSNILTPELSEIAVAEFTETWIPFQGGRRPGPPRNQQACLILFRSVDSLTVWTTSAISLATSRFAKSSMRLDYTLLDLPHHPPQIDVSSIPDTIKEFVKTLGLHADENQTKLQKIWDENFQPDQISGSCHCEAGIMASTVINDIVATEVCQHEVNHLISLILVAQDAPFIIGVAKKSCPFCWMLSESLAKVQHKHFKLPGAHNLFFPWHPPPLPLEVLLDLEKKALQRLLGMIRIERGICETSTSSPATSHTEDPSGEVGQKAERAMMLEMVRRTAEWASNS
DN1064_c0_g1_i1	MLHKVLLYCTYPIPEAKLSSLLGTFNASPYCPQQDNITPSAPADATHGMTPAEIYTHHWSKIPETAGISGDPIVVLDEQTIVDDTVLVVSQGEDDEPLMLRFIPEQAPLAVSNLQIGNQELTTVHSTILAYVPY
DN1064_c0_g1_i3	MRIQHIKEVSGRVLQVDLGHPDPSLSRMFSPAFVVVATLATMISAQAPIFTLNCNSYPDVCDNQCNAAYCHGFDNPNTYFHYDPGSNTDRPNPKTQQTAATLRRQAIGCGSGNYCPSGTDCDEVPYASTYDGGLGVCLIDLSPYCVLTMLYSSVVHRCSLHWNRPHCSERYDALC
DN10655_c0_g2_i4	MVQKLCMVEVLCRLLSSLVRLLHSFPQYPRIDSVIIASRLQKVVSAALPSDAVNLPFDRKRNSLRIATMSSDIILMVCPFRSIEELVLMHDQESSACMSVPFPLKNTQIGRASCRERVCMFV
DN1065_c0_g1_i20	MLLNTRVIFFTSLLAGYAVNTMVIHALPISFTNSVSVSPRGIIPKVEFLDVEGEEYRMKFIMPMDDNPDVKSLYELIDLFKKERALVKKTKRQDGPEDSQRLKKEASYAKAAKIYLHHQADDSYDYMVIRDVRKGFPREESPPLNFFHEWYLEDFSMNAKNRLADLQDLIDRQLTGWAVDFSIANPNIYLWSVVVDISFQSIVVIDWSVADGNEMGVEQLPNGNRKAPALGDFYDDMGIFLPERFNVNTLKSMLDFFGKDLREADGGPIDEIKLNGNYYDLELLPKANQGTGSTTYSILDGFPSQTGHKVSAILKVIQKDGNNSGAGAEKEEEYLKKVGLHLFTKINSVASFIVMRDIRNLMVPLKPYHEWYLEDSDRNLNADLEKLRTNIERRLMKYA…
DN1065_c0_g1_i23	MLLNTRVIFFTSLLAGYAVNTMVIHALPISFTNSVSVSPRGIIPKVEFLDVEGEEYRMKFIMPMDDNPDVKSLYELIDLFKKERALVKKTKRQNRPGDSQRLKKEASYAKAAKIYLHHQADDSYDYMVIRDVRKGFPREESPPLNFFHEWYLEDFSMNAKNRLADLQDLIDRQLTGWAVDFSIANPNIYLWSVVVDISFQSIVVIDWSVADGNEMGVEQLPNGNRKAPALGDFYDDMGIFLPERFNVNTLKSMLDFFGKDLREYDFD
DN10660_c0_g1_i4	MVASVAENSGSLVIACIMGTSPFKAIRVELSRFYNLDDNLPAERSCIICTFDTYDTMDWMKPVLNSIGIGDTGRRALVDNAPRSTLVIQPITPPLFQLQDNLDVVSPS
DN10667_c0_g1_i1	MARPFIAAYKAGESSVNRHITSDQLIYWYRPTLASINCDSTDSTMGPADNSSGNYFNGRPNGWESMSDSVFVVPLLTSAGTLTINSGGTLYTIEAPAGASAWSLPMGLGSQSFALSRGGVEVISATSLKEIRAECPCGIYTFNPYVGVVPEGEGDPLGPDGLALFSSGLKVACEARPSLPATPPQAAVVTATGLATPGPTSV
DN10667_c0_g2_i11	MKVLISFDFNWWSPSNAVGVGSKVAPYGSRPAQLKIDGKVFVSLFAGDGLDVAAVRAVAGMASYVVHNFHPGQGDFSNLDRMTDTIKRLVMASDQTYRSILGGKSYMAPEFLILTYSL
DN10667_c0_g2_i9	MKVLISFDFNWWSASNAAGVGSEVAQYGSRPAQLKVDGKVFVSSFAGDVLDIAAVRAVAGMALYVVPNFHPGQGDFSNLDGGFNWMGWQNDGNNKAPRNGVTVTVAEGDRAYRSILGGKSYMAPASPWFFTHFGSEVSYSKNWVFPGDFLWYSRWNDILASSPNYVEIVTWNDYGESHYVGPLSSKHTDDGGSKWVNDMPHNGWLDMARPFIAAYKAGESSVNRHIISDQLIYWYRPTLASINCDSTDSTMGPADNSSGNYFNGRPNGWESMSDSVFVVPC
DN1066_c0_g1_i11	MMDLASRAPSAPPIQIATPSSLSFAFYTSPAFHELNTSHFPPNMTVASQTPEILPILRPSASKLDSLVSFYQRERVWVDQTRAEFQLQDEDESESADSPPSPPPLVAEKDAVTSDSPSIPHDEGSPRPTCKSLSPRPSSSKWTRRKKGFELNANLPHATKSARTHMSAEAARPVIRVLDMYESIMQSRMESCERINRLIRTANRSQIPRVTKRYAVERSHVLSDHTNSSDDSA
DN1066_c0_g1_i13	MMDLASRAPSAPPIQIATPSSLSFAFYTSPAFHELNTSHFPPNMTVASQTPEILPILRPSASKLDSLVSFYQRERVWVDQTRAEFQLQDEDESESADSPPSPPPLVAEKDAVTSDSPSIPHDEGSPRPTCKSLSPRPSSSKWTRRKKGFELNANLPHATKSARTHMSAEAARPVIRVLDMYESIMQSRMESCERINRLIRTANRSQIPRVTKCVRPFDIVHMGD
DN10673_c0_g2_i1	MTSGRRCTRAIMPTNPKWTTTILVYARTWLPMDNVGRQVESFSIHFKYHADPNFMVIACSDSRVAPETVFSALPGTVFSERVVANQFDPEDLPENVPIFYSIEHLQAHHVVVMGHYGCGGVAAAIASPPPEPMSDADKGIQKWVRPIRETLASSDREEIVEFRKSHAGNETIGEPQLHDPAFRALVEENVKKNVLNVADSDFMERHWANSTNPPVFVYGLVYDIENGEIFDLNVTMGPTGVSPPLSRFPIRSS
DN10673_c0_g2_i17	MPPVSESQNCAQVAGPQALILQLSTSSSLRHWLARFTETGTISCFNQTHRICVMSWFYQDRSLRFLRMSSRLPPLIVASVPSFETFTNYHHTRQVQALLFWNL
DN10673_c0_g2_i19	MTSGRRCTRAIMPTNPKWTTTILVYARTWLPMDNVGRQVESFSIHFKYHADPNFMVIACSDSRVAPETVFSALPGTVFSERVVANQFDPEDLPENVPIFYSIEHLQAHHVVVMGHYGCGGVAAAIASPPPEPMSDADKGIQKWVRPIRETLASSDREEIVEFRKSHAGNETIGEPQLHDPAFRALVEENVKKNVLNVADSDFMERVSFYDHLMTTAENSNMHD
DN10677_c0_g1_i27	MSRGGRGFGRGRGGFAGGSTLPPMGLTHADIQAMSREATAMYPPMRAPVLSDVTDEEKKIARYQTAFATRLRHSQYYVIEVTKSTELPRYSDRYSAHATTQPKLKRKELHEPFFPKDILADYFNPKRKKVSKKQTTTSQNVNMSDFEEESEKSEGEASVADSAEASDYDVDEEYDNDYADNYFDNGEGDDNDHLDVADNDGGGGGDYD
DN10677_c0_g1_i37	MTELASPMLRFPDVLESWPWPRRINPYFHEVKAESDAWIESFQCFDAQDTKAFNKCNFCLLSAQAYPLMSKDHLRTACDMMNLFFVIEGYTDAADPETVQALATVVMDALRHPQLPRPTDENVLGEISKQFWQRGMKSASQPSARRFVDAFDAYVKAVTDESKDRDHEHIRDVNTYMSLRRFTIGGRPSFALLELGMELPDSIIEHPIMEKLTETALDLIILGNVSILRSLT
DN10677_c0_g1_i38	MSRGGRGFGRGRGGFAGGSTLPPMGLTHADIQAMSREATAMYPPMRAPVLSDVTDEEKKIARYQTGFATRLRHSQYYVIEVTKSTELPRYSDRYSAHATTQPKLKRKELHEPFFPKDILADYFNPKRKKVSKKQTTTSQNVNMSDFEEESVRSLYELLADHLLCYRKSLKERHLLLIQLRPPTTMSTKNTTMTTPTTTLITARATTTIISTLQIMMEVEVEIMTR
DN10678_c0_g1_i25	MPLLKRKADGEFEQWSASGSSPAHGAPPPAKRAKAPEQPQVPTPSQPQRIITDAQRELADKPLYAVMVARLGKRPGWPDPVSQPIATTSQPPVPVVKPKPKAKSKEKRQGRYRSSASTAIMQRLQRVKHQRFFMIHRERDGDELEETFSVLGSTGNVYTVVVDSTPRCNCPDFQKGNHCKHIIFIFIKVLQVPEHSPHWYQKGLLTEELEEVFRGAPAAPNAVASERVREAHAKATGKAPIPSASSSSSSQPKRKIPEAEDDCPICYESMHNQPEAKLTWCEACGNALHKECFQQWQTTLRTQGKKLTCVFCRADWIVPGGSGAGSGGARVGAGGYLNLSQVAGLSPQRDTSTYYSGPRRGSRYGYDYEDED
DN10678_c0_g1_i32	MPLLKRKADGEFEQWSASGSSPSHGAPPPAKRPKAPEQPPPLQVPTPSQSPRTTTDAQRELADKPLYAVMVARLGKRPGWPDPVSQPIATTSQPPVPVVKPKPKAKSKEKRQGRYRSSASTAIMQRLQRVKHQRFFMIHRERDGDELEETFSVLGSTGNVYTVVVDSTPRCNCPDFQKGNHCKHIIFIFIKVLQVPEHSPHWYQKGLLTEELEEVFRGAPAAPNAVASERVREAHAKATGKAPIPSASSSSSSQPKRKIPEAEDDCPICYESMHNQPEAKLTWCEACGNALHKECFQQWQTTLRTQGKKLTCVFCRADWIVPGGSGAGSGGARVGAGGYLNLSQVAGLSPQRDTSTYYSGPRRGSRYGYDYEDED
DN10678_c0_g1_i33	MPLLKRKADGEFEQWSASGSSPAHGAPPPAKRAKAPEQPQVPTPSQPQRIITDAQRELADKPLYAVMVARLGKRPGWPDPVSQPIATTSQPPVPVVKPKPKAKSKEKRQGRYRSSASTAIMQRLQRVKHQRFFMIHRERDGDELEETFSVLGSTGNVYTVVVDSTPRCNCPDFQKGNHCKHIIFIFIKGSHIIITFSYPIHASSPVLQVPEHSPHWYQKGLLTEELEEVFRGAPAAPNAVASERVREAHAKATGKAPIPSASSSSSSQPKRKIPEAEDDCPICYESMHNQPEAKLTWCEACGNALHKECFQQWQTTLRTQGKKLTCVFCRADWIVPGGSGAGSGGARVGAGGYLNLSQVAGLSPQRDTSTYYSGPRRGSRYGYDYEDED
DN10678_c0_g1_i36	MPLLKRKADGEFEQWSASGSSPAHGAPPPAKRAKAPEQPQVPTPSQPQRIITDAQRELADKPLYAVMVARLGKRPGWPDPVSQPIATTSQPPVPVVKPKPKAKSKEKRQGRYRSSASTAIMQRLQRVKHQRFFMIHRERDGDELEETFSVLGSTGNVRFMSFVASRSHLAIGLHCGC
DN1067_c0_g1_i13	MYHRPPPTIRTSPSLSSLSQVGSTGQHSPRLTPLLPSAAMTYPAKGGFGTDLSIASPNAGRDVSNSPSICGMPLKYVSLVTLAVQNAALSIVMHYSRVSTPPALAYSPASAVLLNELLKGSISFIVALYRVREVSAHPWRRMSWWSIICALPYPWTSPFWYLCGEIFSPDCWKLSIPAILYVVQNSLQYVAISNLPVASFQVTYQMKILTTAAFSVALLRRKLTSTKWLSLFFLAIGVGIVQIQTASVGHVAPKNTPVGSAHESAPLHIHVMSPLKGFGAVTAACFTSGLAGVYFEMVLKNSKADLWVRNVQLSLFSLIPALLPILYHSPPTSSRGLLPDLLRNFGGWAWATVMIQVFGGLVTAIVIKYSDNIMKGFATSLSIVLSFLASVVLFDFRIT…
DN1068_c0_g1_i1	MYSQTLYSHYSSAASAPRQQLNFATQRFADGGDERDEGYGYMEDVQTSAYKNNVTAGHDTSIRPAFGQDDMEAGLDVYLISNVANVAGNDIQFQNYVASEDYRGEINYPFDNNTVINGYNTMLERGQTDVDADLDYILNMPTKVGEKVAGNKLQDNPVEATTDPLNNSTNTEQLNRSQKSDTPSTGENAPPVQQSASQRSGVDEDKPDAKGNVKGKGKAKAPAEPSSGGKRRKRTNSTEIHPDVGDSKKRRVAPADFPMPVMAVESSASAQIYTYASHVAAPQQAVSTIIPQATQYDQPFAYIHAPVPVMHQAPTFWSTEGFGSQFVSPDPYAEQFAYGQAPGPIMPQAPTYGSEDAMSSTIDNSVPYFQAHAYKEAMILQASRYAYESPYGQSFDTYM…
DN1068_c0_g1_i2	MYSQTLSSRSSSATSAPHEQPTFVTENVAVGGVDSDEDDEDMVEVFIPVNKNPDTAGHDTNTVPASGQDKVEAGLDVNFISNPANVAGNDIQLQDESKDDMEEVITPVVNETVTTTYNTSTGFEGDRTDADDDLAIILNPTKVVEKVAGNNDVQLKDKSVEATADAAAPLNNSTNTEQLNRSQKSDTPSTGENAPPVQQSASQRSGVDEDKPDAKGNVKGKGKAKAPAEPSSGGKRRKRTNSTEIHPDVGDSKKRRVAPADFPMPVMAVESSASAQIYTYASHVAAPQQAVSTIIPQATQYDQPFAYIHAPVPVMHQAPTFWSTEGFGSQFVSPDPYAEQFAYGQAPGPIMPQAPTYGSEDAMSSTIDNSVPYFQAHAYKEAMILQASRYAYESPYGQS…
DN10693_c0_g1_i9	MSSSSEFGLSEEQVVYELASVLHSSILDIFGYGIYTSIYFVAVYLILSGKTERPRIGSAVLVTIMWILLTIHASLRWARLDNIYIRHGETRATQLKSHVLSRFEEFFLQYVADAAVTFISLLLADITMIWRCWALYGRRWLVIMIDRKSVV
DN10693_c0_g2_i1	MQCASTSTRTLYAAGGWLYEKLVFLRDSVPFFDRRPPSLPRRPVIYSTIKFPQLHGFVDSYAMVSRSFPHGFIPEARPWRLIHDIRFRREIPSLALVEASWILCLRDSSGLRYETSTHQPPRMFSHSMALCASSINATLTYPM
DN1069_c0_g1_i1	MLACLRVRCFHSYSDCRNAVSSGALCRRALSTATVTSTPKPITDGPNEDVLRMLAECRHHHTTNAYKLRFFQSAYAQVAALDTRVDANDERLTLMAGVGEGIRQRIRSVVEGTWKGEEAHQALQEKRRAASDKHGKPPKTPKKKKKELTQVELAKAATVSEIARVPWIGIIKAQELVDLGCKGVDHLNQSPELQSRLSPRQKISLTYYNHTKIAVSREESDLVRERIAKILATEDMQYRAQAEKYTHIPHLYKSYLSKAGDWEVHSVGPHRRNFPLSERIDILLFSPHFNSIPTPAPIPPTESSTLPASSGRAGRKDLLFYDYWELRSRMLVSPLLSSVIPALRRHSLAIDSLRESACRYLGIIRMGMGSDAVYRQLDVVLAPWGSRGTALLAMTGDRT…
DN106_c0_g1_i11	MSSPPLELQPVNKFYDQEDGSTRTVYDGAGSEVVQLARTITNASIANQHLAEGDNPFEGSADPRLNPLSGKFDYHLWIRSVLGLSQRDLNRTHRTAGISYQGLSAYGFGKPTDHQMTVGNILLDIPSMLFGLRGSSGRRIDILRDFEGLVKQGEMLVVLGRPGSGCTTLLKTIAGETHGYNVDKNAKINYQGITWETMHKDFRGEVMYNAETDVHFPNLTVGQTLSFAASARTPRTRLPGISREAWAEHMKDVIMAVFGLTHTINTKVGNDFIRGVSGGERKRVSIAEAALSGSPLQCWDNSTRGLDSATALEFVKTLRLSANYTGAGAVVAIYQASQDIYDIFDKVVVLYEGRQIYFGPIGKAKEFFVDMGFHCPPRQTTADFLTSLTNPSEREVRPG…
DN106_c0_g1_i2	MSSPPLELQPVNKFYDQEDGSTRTVYDGAGSEVVQLARTITNASIANQHLAEGDNPFEGSADPRLNPLSGKFDYHLWIRSVLGLSQRDLNRTHRTAGISYQGLSAYGFGKPTDHQMTVGNILLDIPSMLFGLRGSSGRRIDILRDFEGLVKQGEMLVVLGRPGSGCTTLLKTIAGETHGYNVDKNAKINYQGITWETMHKDFRGEVMYNAETDVHFPNLTVGQTLSFAASARTPRTRLPGISREAWAEHMKDVIMAVFGLSHTVNTKVGNDFIRGVSGGERKRVSIAEAALSGSPLQCWDNSTRGLDSATALEFVKTLRLSANYTGAGAVVAIYQASQDIYDIFDKVAVLYEGRQIFFGPINTAKEFFVDMGFHCPDRQTTADFLTSLTNPLERQTRPG…
DN106_c0_g1_i6	MSSPPLELQPVNKFYDQEDGSTRTVYDGAGSEVVQLARTITNASIANQHLAEGDNPFEGSTDPRLDPLSGKFDYHLWIRSVLGLAQRDLNRPRRTAGISYRGLSAYGFGKPTDYQATVGNYLMGVISGIRSLQGNKGRRIDILRDFEGLVKQGEMLVVLGRPGSGCTTLLKSIAGETHGYYIDEGAKLNYQGIPWETMHKDFRGEVIYNAETDVHFPNLTVGQTLSFAASARTPRARLAGISREAWAEHMKDVIMAVFGLSHTVNTKVGNDFIRGVSGGERKRVSIAEAALSGSPLQCWDNSTRGLDSATALEFVKTLRLSANYTGAGAVVAIYQASQDIYDIFDKVVVLYEGRQIYFGPIGKAKEFFVDMGFHCPPRQTTADFLTSLTNPSEREVRPG…
DN10703_c0_g2_i2	MRQIPRPELPNPRRLTISRIPTHSNTVAQRCTFPAAPSAVTKIDLTVAISHFIPILVLNLRTTQLSIYHTCDYCSKNTSFNRSEERRVGKECRLRCRSRWSPYH
DN1070_c0_g1_i1	MSTATRRTVSKKHVLLSEILSVTSAMRKNSRWASTTHFMITRDSALGSNLGLRISSPAYDAQSRRGLNREIDLMAGFQELKRTMRDVEDISRVSLTSVLAPFFAIIRSPLSTGPITSAALSSLHKFFACGLISTNCVDLDIALVELSSTVSHCKFEPSDSSGDEVVLLKIMAIIEDCLCGFGGVLGDVEVCEMLETVLTTSCQMRLSETLRKSAENTMNKLVQTCFARLHVLDPVEEELKLQTNVEEADGEIKMSVSTDDAHISIDDAASVSVLEEPPMSAAPRLPYGLPSILELLRVLVNVLDPSDKKHTDSTRLTVLGILNTAFEEAGPLIPSFPSLKALVIDPACKFLFQLARSDNMSVLHAALRTISTMFDTMRKHLKLQQELFLAFTIDRLAPP…
DN1070_c0_g1_i3	MYRSLYLLYFFSLTPLFRAQSHGTRQVLCYSDLSVRTDYALQSYPSPDSILQTKSQKKLILSAASKFNTKPKLGLAFAEENGLIYHDLSEGVTKAQSLARFLKSCSRLDKRLLGDFISKPDNIELLRAFIGLFAFKNKPMAEAMRELLESFRLPGEAQQISRITETFASIYFATEPAEIQSEDAVFVLAFSIIMLNTDQHNPQVRKRMSFEDYQKNLRGVNNGHDFSPAYLQNIYDSIRKNEIVMPEEHTGHLGFEYAWKELLARSRQAGDLMEANTAHFDIEIFKSVWKPTISAIAYAFISFDNDYVIERAVAGFRQCATLAGIFLLPDVFDFVVVSLSQATGLLSEMLPAQVPNYPVIDIEGQSITVSNLSVKFGTNFKGQLAAVVLFNIVNGNGNA…
DN1071_c0_g1_i10	MADADEHGERKLFSMFDQYDEFLNYQTQFLAHELDVEPSSDEDNEEERLFRKLCSILDSYQEQSYLLDPHLEGLVVPVVNALKQYATLSVLHPDKVFSMKRITRTSQLLYQYIKCRGHKTIIRFFPHEISDLSIVLGYMQKAGNFQSDIEQWALRYVFLLWLSLICMLPFDLAQFDETEGDNRTAMAIESMGKSYLISAGLERHGAALLLSRLYMRKDTIEIFGGFVRWSTEVVSSSTELFSVIGCLQVLCEILKSTPMAQAKIILADLFSIADALESSPFISNTVVRKYKTKLISRAALRMVPGKTISSDEDADVPEEIETILEQLFAALQDKDTVVRWSAAKGVARVANPLPGDFADQILSTVMGLFSIHSLAAATIYDIPALAESTWHGACLACAE…
DN1071_c0_g1_i7	MADADEHGERKLFSMFDQYDEFLNYQTQFLAHELDVEPSSDEDNEEERLFRKLCSILDSYQEQSYLLDPHLEGLVVPVVNALKQYATLSVLHPDKVFSMKRITRTSQLLYQYIKCRGHKTIIRFFPHEISDLSIVLGYMQKAGNFQSDIEQWALRYVFLLWLSLICMLPFDLAQFDETEGDNRTAMAIESMGKSYLISAGLERHGAALLLSRLYMRKDTIEIFGGFVRWSTEVVSSSTELFSVIGCLQVLCEILKSTPMAQAKIILADLFSIADALESSPFISNTVVRKYKTKLISRAALRMVPGKTISSDEDADVPEEIETILEQLFAALQDKDTVVRWSAAKGVARVANPLPGDFADQILSTVMGLFSIHSLAAATIYDIPALAESTWHGACLACAE…
DN1072_c0_g1_i123	MRSDFFTALFLLSGTITSLASPLAPLNTSPSGTGASRCPSELSPEHRLSAENHFREAKSQADQRVDLKDAPPIPVFWNVIYATASYEGGLLTADDVEAQVNVLNQDYSLTGLSFDLQNISYIQNPDWFESLSPGTQMEIDMKEELRQGDAQTLNVYSVGWVLQCLLVMMSSLTRFGRFFDDGLLGFATFPYDYEGAPLMDGIVIKWDSLPNGASLNYNLGKTLTHETGHWVGLFHTFSVSFFPSLLLLFPNFSIGRMRGD
DN10732_c0_g1_i2	MSDAQSSSSSVSVPKDSDKLVDSLSQKLVALDTVPEQSELRDSTPSPSGRYHRVHEGYGFRPPSGISTPLMITQPTNQTLVPDVHGLGWPAKDTYSRLNATPEERRQREQRMAAAVRTILEGIGEDPDREGLLRTPDRYAQAIMWMTRGYEERLADVINDAVFAEDHDEMVLVRNVDISSLCEHHLVPFTGKVSRHWLCSALAHDASQVAIAYIPNKLVLGLSKLARIAETFSRRLQVQERLTKQIAIAIQEAIKPRGVAVVMEATHLCMTMRGVQKPGAVTVTSCMLGCFREHQKIREEFLTLMKG
DN10732_c0_g1_i3	MSDAQSSSSSVSVPKDSDKLVDSLSQKLVALDTVPEQSELRDSTPSPSGRYHRVHEGYGFRPPSGISTPLMITQPTNQTLVPDVHGLGWPAKDTYSRLNATPEERRQREQRMAAAVRTILEGIGEDPDREGLLRTPDRYAQAIMWMTRGYEERLADVINDAVFAEDHDEMVLVRNVDISSLCEHHLVPFTGKVAIAYIPNKLVLGLSKLARIAETFSRRLQVQERLTKQIAIAIQEAIKPRGVAVVMEATHLCMTMRGVQKPGAVTVTSCMLGCFREHQKIREEFLTLMKG
DN10735_c0_g1_i1	MDVDDPNAFHEPITVQTKLKSTNKGFAMLAKLGWSEGQPLGLSGDGMLLCQRVTLKADTILSRPCRPRTIPLEGRFHRRRKDHTGRRNDRNHRFSASWSRL
DN10738_c0_g1_i2	MLVDALKICRIQRSPLVEDVRPHHVHSRHCPFNFVSIVFHAMYFVGLLMAFRRRIIYMAYWYWYAYRCTSEPFNIQYSILASPTLETSKHWVVRSALSTSVVPLSYLALDALWPYQLTPTTCAVIALMTHIFLIRR
DN1073_c0_g1_i15	MVAVSSVQVNGQGLRDIFARARDQTIEPRKHLRQSPSRPKSAPPHRERLSSSTLSNSKAARLCFMLSAPPPLDLTFDNDEWAPQQRLYRTASVGSWGVTSMGRGAATTRTHRAPLA
DN1073_c0_g1_i35	MYIFLKDSISVIVRTAVTGFLLLSRSMPRKSSDEVRLATHAGSWYSSDGKKLSQELDGWLANVGDTEDTYPIQGCKAVIAPHAGYSYSGPAAAWAYKSIDVTKMYVSYKWNSPANLPSQ
DN1073_c0_g1_i43	MYIFLKDSISVIVRTAVTGFLLLSRSMPRKSSDEVRLATHAGSWYSSDGKKLSQELDGWLANVGDTEDTYPIQGCKAVIAPHAGYSYSGPAAAWAYKSIDVTKIKRVFILGPSHHLYIQGCALSACKEYETPIGNLPLDLDTIKELRDTNRFDILDIEDDEAEHSLEMHLPYVRKIFEGRDISIVPIVVGAISKQSEASFGELLAPYLAREDTFCVVSSDFCHWGTRFSYTYYYPEPAPSDTPAFKLTSSISPKSTHPIHESISRLDHEAMDILTIPPSSAAESHTHFAAYLSKTHNTICGRHPIGVLLGALSTLQNQEGLKPTLKWVRYEQSSACVNIRDSSVSYASAWAKF
DN1073_c0_g2_i2	MLLLAAFSLGAAWTVWSAVRHNEAKTDCINDFYDKSDSMQADQADKLCEIFPWVDIGIMGGLLALFGIMHIYLYFVLSSYSSGQVRDHAKYDAINESATAFNDGIPMRTRGQTWDTPVNNADQTVYGHRRQDSSISMSDVMAQPVHKQVDDYSDYRSAYPPQPAHLMEDNTTPKYSENFYGGPSPHGERPPNAQVHPGQ
DN1073_c0_g2_i20	MKPRDYCCCAIPIVNAGVYATLLEQLVAGAVIGVLALATPDIVGAATPSFASWVFGIVCIALAAVQVLGFIAVAREKSILFRRFLSLHLMLLLAAFSLGAAWTVWSAVRHNEAKTDCINDFYDKSDSMQADQADKLCEIFPWVDIGIMGGLLALFGIMHIYLYFVLSSYSSGQVRDHAKYDAINESATAFNDGIPMRTRGQTWDTPVNNADQTVYGHRRQDSSISMSDVMAQPVHKQVDDYSDYRSAYPPQPAHLMEDNTTPKYSENFYGGPSPHGERPPNAQVHPAEGSFRRKTPRAHPWGYS
DN1073_c0_g2_i21	MKPRDYCCCAIPIVNAGVYATLLEQLVAGAVIGVLALATPDIVGAATPSFASWVFGIVCIALAAVQVLGFIAVAREKSILFRRFLSLHLMLLLAAFSLGAAWTVWSAVRHNEAKTDCINDFYDKSDSMQADQADKLCEIFPWVDIGIMGGLLALFGIMHVSSHPSRAFAVW
DN10741_c0_g1_i28	MNITDIDDKIILRARQNHLFDKFRSEVTVLSSELVDRVFEAWATFVQERVSKGLPVAERPSPGQEDLQWPHLENLIQNPQWKLDCLRREEKFDMYFSSAKRTLAALHTARSELAAGRTNIEIAHSLIDASQDVLAQALDKQYGSTVTDPAVSRSLATYWEGRFFDDMARLKVRDPDTVTRVTEYVPEIVAFVEKIVSNGYGYEVDGSVYFDTQAFDSADNHDYAKLEPWSKGNRELLEGGEGMATNKSGRRSASDFALWKASKDGEPSWPSKWGPGRPGWHIECSVMASAILGDNMDIHSGGIDLAFPHHDNEMAQSEAYHECGAWVNYFLHTGHLHIEGLKMSKSLKNFITIDEILEKHSARQLRLAFLTQLWNAKVDFSESLMTGEVRNVETTLNVN…
DN10741_c0_g1_i29	MSVQQPRWTVPVPERPEPVLKVYNSLTKSKQEFVPRNGRHIKWYNCGPTVYDASHMGHARNYVTQDVLRRILSDYFGYDIHFVMNITDIDDKIILRARQNHLFDKFRSEVTVLSSELVDRVFEAWATFVQERVSKGLPVAERPSPGQEDLQWPHLENLIQNPQWKLDCLRREEKFDMYFSSAKRTLAALHTARSELAAGRTNIEIAHSLIDASQDVLAQALDKQYGSTVTDPAVSRSLATYWEGRFFDDMARLKVRDPDTVTRVTEYVPEIVAFVEKIVSNGYGYEVDGSVYFDTQAFDSADNHDYAKLEPWSKGNRELLEGGEGMATNKSGRRSASDFALWKASKDGEPSWPSKWGPGRPGWHIECSVMASAILGDNMDIHSGGIDLAFPHHDNEMAQ…
DN10741_c0_g1_i38	MSDLLFQGMATNKSGRRSASDFALWKASKDGEPSWPSKWGPGRPGWHIECSVMASAILGDNMDIHSGGIDLAFPHHDNEMAQSEAYHECGAWVNYFLHTGHLHIEGLKMSKSLKNFITIDEILEKHSARQLRLAFLTQLWNAKVDFSESLMTGEVRNVETTLNNFFVNVKAIVSQARSNSSSSDGYHHYDAPERELTASFYEHQYSFRSALCDSFNTPVALDTLRELVSQTNVYINSEGKNLNVGLVENIARWVGQMLRMFGLGEGESTELGWGQESQGDRNFNKDEVLMPYLRTLSTFRDGVRQLAMKKGDSAFKDILALCDKLRDQDLVPLGVALDDQEDGKALVKLVPPADLIKARDEKRAIVEAKAAKKAAQAEVERQKRVQKLEKGRVSPTSMF…
DN10741_c0_g4_i2	MPHADSSLVPADITTKALFWEHVHTQLDLLIDGETNWVSNLANASSLVYHSLLAFPKYFGKEDKAVNWCGFYLDASMFPIPRGETPPQANNKLLLGPFCGKPACQFINVAPGKARGVCAGAFTQQQTLVVSNVDEYPGHIACDGETKSEIVCPLVLTQEDGSKLALGVLDLDCLALGGFNEEDQKGLEKIVDLLVKSCRW
DN10742_c0_g1_i1	MTSTSRRPCVDLCANHEYSSNPYSPIPVPSLLRTSQPACLAMRTPPSPPKPSTPTRPWTVKLSPSKSHARRQTLRISPTRQRVYHREPFPYSPTTADFASVVDSLAPPVCASPSKASNTAPPVSQAFWLILYFCFNLGLTLYNKGVLVSFPFPYTLTAIHALFGTIGGAVLLYNGSFKAPTLNTTEKLVILAFSFLYSVNIVVSNASLGLVTIPFHQVVRAATPIFTIMLTAFLFGKHCSYAKRISLIPVVFGVGFATYGDYYYTRWGFLLTLSGTFLASLKTIFTNVLQSPKTNTSPTWRPQLPSLALLFILSPLALIQCVWLAWYTGEMGHVRVFAAKEMTRGWALALAVNGCIAFGLNVVSFTANRHVGALGMTVAADRKSVV
DN10742_c0_g1_i12	MTSTSRRPCVDLCANHEYSSNPYSPIPVPSLLRTSQPACLAMRTPPSPPKPSTPTRPWTVKLSPSKSHARRQTLRISPTRQRVYHREPFPYSPTTADFASVVDSLAPPVCASPSKASNTAPPVSQAFWLILYFCFNLGLTLYNKGVLVSFPFPYTLTAIHALFGTIGGAVLLYNGSFKAPTLNTTEKLVILAFSFLYSVNIVVSNASLGLVTIPVSPLSELVASFL
DN10742_c0_g1_i16	MTSTSRRPCVDLCANHEYSSNPYSPIPVPSLLRTSQPACLAMRTPPSPPKPSTPTRPWTVKLSPSKSHARRQTLRISPTRQRVYHREPFPYSPTTADFASVVDSLAPPVCASPSKASNTAPPVSQAFWLILYFCFNLGLTLYNKGVLVSFPFPYTLTAIHALFGTIGGAVLLYNGSFKAPTLNTTEKLVILAFSFLYSVNIVVSNASLGLVTIPFHQVVRAATPIFTIMLTAFLFGKHCSYAKRISLIPVVFGVGFATYGDYYYTRWGFLLTLSGTFLASLKTIFTNVLQSPKTNTSPTWRPQLPSLALLFILSPLALIQCVWLAWYTGEMGHVRVFAAKEMTRGWALALAVNGCIAFGLNVVSFTANRHVGALGMTVAANIKQVLTILLAVLIFDLSI…
DN10746_c0_g1_i16	MRPSMRVQRCSAFYGFLDFFFFFLTPPAAAVGTGVGITGAVADAEATGSSREASTSAGRDVWFCIFSINDWLRASKRLRNMDEYVLNFMHWQTAIDSKSSRETGETHSGIIGDFEDKLFLRCFPFRYISRLVGRLCIKRLCSILEFLPG
DN10746_c0_g1_i32	MFEEDTPMRVQRCSAFYGFLDFFFFFLTPPAAAVGTGVGITGAVADAEATGSSREASTSAGRDVWFCIFSINDWLRASKRLRNMDEYVLNFMHWQTAIDSKSSRETGETHSGIIGDFEDKLFLRCFPFRYISRLVGRLCIKRLCSILEFLPG
DN10748_c0_g1_i11	MSISLLPSTHTTSLPASSVYDSLCLQLTTDKWQERWRSMCIGSGSPKSGSENEEVAERWRASPVYDADELNDMDKIPHNTILLVSPWMELDAPDAWVRHDVVMALRQELAFASYLSIHTAIIPAPQPSNRAHAPAFARALHAALSSSATLNLVVRIPIYYASNDFHQPWQTWDLIRSMCEYHPRLSVALDLSPLLPPALSALVEAWQAEPISHVFLPASSFISNAKGYPVLPKSTQGLVRNLMTHQPALTFILSGTEAGIHTKGGSAAYPQYIHHLQRNTVAKEGSMEYWARGYGDLLQAPLQPLMDNLQNVTYETFEQDPVKYAHYEEAVYRALMDRKHLERVVICVAGAGRGPLVKRALNALGRSKTINAKVYVVEKNPNVWVGLQRTFKQEDRVQL…
DN10748_c0_g2_i1	MQTSSTTWIKSHTTRYCSSLHGWKFASYLSIHTAIIPAPQPSNRAHAPAFARALHAALSSSATLNLVVRIPIYYASNDFHQPWQTWDLIRSMCEYHPRLSVALDLSPLLPPALSALVEAWQAEPISHVFLPASSFISNAKGYPVLPKSTQGLVRNLMTHQPALTFILSGTEAGIHTKGGSAAYPQYIHHLQRNTVAKEGSMEYWARGYGDLLQAPLQPLMDNLQNVTYETFEQDPVKYAHYEEAVYRALMDRKHLERVVICVAGAGRGPLVKRALNALGRSKTINAKVYVVEKNPNVWVGLQRTFKQEDRVQLIFGDMRTVNVPEPVDMVVSELLGSFGDNELSPECLDGIETCLKRASCHLPPPST
DN1074_c0_g1_i11	MFSRITPLLTLATLALASTPTDIIGDIGSIDNVATAFQGALALVPLSPTVANAGLSHIEAAALGSILQSATANAKDLGPLSPSDIADICDKFTSDFAPTVTNLLKQVNVSKESFEAVDAEEELCSDIINMKDTINVYTNTLMEKAKGLGCANANDLAAQVNAQVADTAAKVCAN
DN1074_c0_g1_i2	MFSRITPLLTLATLALASTPTDIIGDIGSIDNVATAFQGALALVPLSPTVANAGLSHIEAAALGSILQSATANAKDLGPLSPSDIADICDKFTSDFAPTVTNLLKQVDVSKESFEAVDAEEELCSDIINMKDTINVYTNTLMEKATVFLSLIYGR
DN1074_c0_g1_i3	MPRFVVFVLCVTDMMLIMHQDLGPLSPSDIADICDKFTSDFAPTVTNLLKQVDVSKESFEAVDAEEELCSDIINMKDTINVYTNTLMEKATGLGCANANDLAAQVNAQVADTAAKVCAN
DN10756_c0_g2_i1	MVLSTRPSTLEQVRAGCKSYMTQLRSNAFITDGREYFASTYPAKKHLVDHECILAWCIPGSAPGRIPAACIQYRFLEDELVPSFPVSAHALVTGIAVDESFRRRGYGRALLLSVIASLPRHTELWVEVGEENEAAKALYRSCGFVERWKQQSLCLRSVT
DN1075_c0_g1_i9	MKLTVSISSSSQSRKTDNRPHQLFPRLLCASIPKDPNTVNDEPWFCFSENFVHSTVTCQPFMATHRSYRDHQPQHAIPREETLNAATYSHGMVDVIDDVRRQYGIEHLVKRTRIVWHLPVGPFDCIFGGNVGLEVGEDV
DN10769_c0_g1_i15	MLTSIEQVVVTEPVPDGALVALYSRYCLPVDDHDPRERVTLLLHHCLGLHKETWEPTISHISRIQSETDVSTVVSEVWSVEAPNHGHSSVYNEGHFLRPPLSAGLPPRLSAANIQSFLQSGRIATNKVIAVGHSAGGAAIVLSTMGYSLSKLPFSSIILIEPPWMTRDILAKISRYPKQLKRAIESTRTRTDIWQSREACREWMAHREPYKKWHPRVLDLFVTHALRQLPTANYPDIREGVTLACTKEQEASLYTAPPEAHLGPLKRLSELCPIIPVHCIFANTETDLLSEEIRRGICDEKENRVMASTTTIQGAGHLVVQEKPDEVAIAIMKTLQLNTPGGTKARL
DN10769_c0_g1_i30	MLTSIEQVVVTEPVPDGALVALYSRYCLPVDDHDPRERVTLLLHHCLGLHKETWEPTISHISRIQSETDVSTVVSEVWSVEAPNHGHSSVYNEGHFLRPPLSAGLPPRLSAANIQSFLQSGRIATNKVIAVGHSAGGAAIVLSTMGYSLSKLPFSSIILIEPPWMTRDILAKISRYPKQLKRAIESTRTRTDIWQSREACREWMAHREPYKKWHPRVLDLFVTHALRQLPTANYPDIREGVTLACTKEQEASLYTAPPEAHLGPLKRLSELCPIIPVHCIFANTETDLLSEEIRRGICDEKENRVMASTTTIQGAGHLVVQEKPDEVAIAIMKTLQLNTPGEIGRASCRERVFDIV
DN10769_c0_g1_i32	MLTSIEQVVVTEPVPDGALVALYSRYCLPVDDHDPRERVTLLLHHCLGLHKETWEPTISHISRIQSETDVSTVVSEVWSVEAPNHGHSSVYNEGHFLRPPLSAGLPPRLSAANIQSFLQSGRIATNKVIAVGHSAGGAAMYVISPGPISSLMIVLTMHQQSAINHGILTFEASVLVNYPY
DN10769_c0_g1_i35	MLTSIEQVVVTEPVPDGALVALYSRYCLPVDDHDPRERVTLLLHHCLGLHKETWEPTISHISRIQSETDVSTVVSEVWSVEAPNHGHSSVYNEGHFLRPPLSAGLRKYTYLIDPNTL
DN1076_c0_g1_i46	MDEILRIKYRADVALTIMPLPYDLCARLQNAFRARHNRVPVPHTTQNLGILNILLRHGFVASLTRGTIAEASPTQFATVPEDERRIWVDLKYRDDLPALNRMSLISKPSKKIHMELSELRLLCSGRRAQTVKPLGMGEIAIVKTRSKENEWLEAREALQMKLGDRKSVV
DN10777_c0_g1_i2	MIASAHRASVTRDIANMPLHRFYVPPGLYTAEDKAKLSEAITAVYASIPRFYVVVVFIEVDKDSYYVGGKPTDNFVRVVIHHLARQFPNDQRKKQFMDTYEKAIEPFTKERGVDWEVEISDEDVRIICLFMRPKLTPVQPLLWRENGLIPPHAVRDKEGEDLWFKENRPVPYQIKSAL
DN10777_c0_g1_i4	MIASAHRASVTRDIANMPLHRFYVPPGLYTAEDKAKLSEAITAVYASIPRFYVVVVFIEVDKDSYYVGGKPTDNFVRVVIHHLARQFPNDQRKKQFMDTYEKAIEPFTKERGVDWEVEISDEDPLLWRENGLIPPHAVRDKEGEDLWFKENRPVPYQIKSAL
DN10778_c0_g1_i56	MKPTLMTDAEIYEQDIPLKRRRLSGACDQCRKRKIKCDSATRPNQRCTNCIAFDAECTHAAPPKKRGPKSAYVEGLEERVIELEKLLEAAQACNQNPPSGPSALPPSATASLAASPTGMIHSSSSDGSSPGQTSSTNDDETDDLEHVDLVQQMERLSMYNSPRFFGSSSMFAMANNVLRMKTAILGDEPAPERGPPQFWYLQPWEQETADHQTQLYIFPPHDLMMTLIALYFEYIGPFIPILHKPTFLYLVGTAEHLRNQQFGATLLIVLAIASRYTDDPRVLADVYGSKLSSGWKYFEQVTLQKNAVWDIASLYELQAYALSVVYAQGTSVPQTSWSLLGIGLRYAIEIGVHRRKPEGYKPTADDELKKRAFWCMLCLDRMISIFLGRPSLVRDEDFD…
DN10778_c0_g1_i72	MIRDWLLVSDAEMSNRYVEGLEERVIELEKLLEAAQACNQNPPSGPSALPPSATASASPTGMIHSSSSDGSSPGQTSSTNDDETDDLEHVDLVQQMERLSMYNSPRFFGSSSMFAMANNVLRMKTAILGDEPAPERGPPQFWYLQPWEQETADHQTQLYIFPPHDLMMTLIALYFEYIGPFIPILHKPTFLYLVGTAEHLRNQQFGATLLIVLAIASRYTDDPRVLADVYGSKLSSGWKYFEQVTLQKNAVWDIASLYELQAYALSVVYAQGTSVPQTSWSLLGIGLRYAIEIGVHRRKPEGYKPTADDELKKRAFWCMLCLDRMISIFLGRPSLVRDEDFDLELPVECDDEYWDISADGGVTFRQPQDVPSRLAFFTRHIKLCEVLSFVSRTLYCIKK…
DN1077_c0_g1_i1	MDNLDNAKDRGASSLLLPVANVIILTIAVSGDNFGVQVQDECLSELHRAHESALNLRDLARQAYIARGKLCSKLLKYPNVEDYTLSLKEHDEKQLFYARKHIVDMRNLYASLMDLIQKNITKIRTPKANNSGGLY
DN1077_c0_g1_i16	MDNLDNAKDRGASSLLLPVANVIILTIAVSGDNFGVQVQDGMGFLGHSSCEKMTTSPECLSELHRAHESALNLRDLARQAYIARGKLCSKLLKYPNVEDYTARLGIISHESF
DN1077_c0_g1_i28	MYGLVRGLCQAETSTLIGRSSRRALFLTIIMDANTAAKIESFRLDVAKAGENVVYNVFPKKILSSFSHLHCQRPPSILRTQSPLIPMYIPPTRQKNPHRRNAD
DN1077_c0_g1_i37	MYGLVRGLCQAETSTLIGRSSRRALFLTIIMDANTAAKIESFRLDVAKAGENVVYNVFPKKILELQELIQSFALPTSPFHPSNAVPTDSHVYPSNTSEEPASKKRRLEDGVTARYSDTVVANKHIVSLYEILKQECQEFSFNTDKVIVWITLTMPKIEDGDNFGVQVQDECLSELHRAHESALNLRDLARQAYIARGKLCSKLLKYPNVEDYTLSLKEHDEKQLFYARKHIVDMRNLYASLMDLIQKNITKIRTPKANNSGGLY
DN10780_c0_g1_i3	MSLRFVRTYATRWPRPKPGTSERPPYRAPDPLTHPSVTQVPLPDLDLTFIHRPPPTAPTPHSLTTNPSSPLLRPHTATATGALPPLAHPRTSPEKKSKTLDQPTIEKLRALRLADPARWTRGRLASMFGVSQNFVGSVAPLKTSVRKQRLAVREEEHARERRAWSNRHSLVVDMRARRRVHW
DN10780_c0_g1_i5	MEFFDDDDVDLYDVLGVPPTCGAADIRKAYRQLALRWHPDKNSGDAGASRKFQQIGYAYAVLADAERRKRYDATGSTEEGLEPGEGGWDAYFAAMFERVTNARLDEMKSGYQGSQEELDDLKRAYVDSHGDIAGILSRIPHCTVIDDEQRFVDIINGCILSRIPHCTVIDDEQRFVDIINGWVESGEVDKLKGWERSVADDKARRKRRRKAEKEAKEADKAAKELGSREQDSLQALILKKKANADSFLDGLAAKYASKPKKGKRKRDDDPLDDAEFERIQSSLKRSK
DN10780_c0_g1_i8	MSLRFVRTYATRWPRPKPGTSERPPYRAPDPLTHPSVTQVPLPDLDLTFIHRPPPTAPTPHSLTTNPSSPLLRPHTVTATSALPPLAHPRTSPEKKSKTLDQPTIEKLRALRLADPARWTRGRLASMFGVSQNFVGSVAPLKTSVRKQRLAVREEEHARERRAWSNRHSLVVDMRARRRVHW
DN10780_c0_g2_i2	MIFFLLDHTNVITIFLAGALLVYTRSLAVLFFCGAAGVCTLSVKHILKRLIRQPRPPGGIKVSYGMPSTHSATIAFFAAYNALAVTYTPIAAPLAIPVVTAYAVFVAASRLWLGHHTVPQVIVGALYGIAFAGLAFTWWINDARTRLQNIVDVFGLGLIFT
DN1078_c0_g1_i10	MSEKASVSESIDFGGAPHTVSSEEILSTYKVDPLLGLFEDRAKELLAQHGPNRLKPPSAPSRIKIFISQITNAMTIVLLAAMAVSFGTMDWIAAGVVGALVALNVYVGYSQEWKAARVLSALESVGSPVATVIRHSASVKRGSREGTISTVASEDVVVGDIILVKIGDVVPADARIIDGHISNLECDEALLTGEIGRASCRERVSSAV
DN1078_c0_g1_i4	MSEKASVSESIDFGGAPHTVSSEEILSTYKVDPLLGLFEDRAKELLAQHGPNRLKPPSAPSRIKIFISQITNAMTIVLLAAMAVSFGTMDWIAAGVVGALVALNVYVGYSRKLAS
DN1078_c0_g1_i9	MSEKASVSESIDFGGAPHTVSSEEILSTYKVDPLLGLFEDRAKELLAQHGPNRLKPPSAPSRIKIFISQITNAMTIVLLAAMAVSFGTMDWIAAGVVGALVALNVYVGRSEERRVGKECRLRCRSRWSPYH
DN10795_c0_g2_i10	MRDPVSHSFQKFDSSAHTRAPPGRWDNCHYSLPSAISEAVHKAFMALAAHCPINRLSFSIFKATLPSLDMFSSIEHLDVSGVMYKETIPAFSLTAWPALRTLHLCARTVEDSWSVPYSSISIEDILYQPHAPSLSSLSLSSIILSIDSLPLLIPLLSNITKLQLSSMSIPDEFWNQLRSSNIICRELHLQHVEVTPTILRYISSCVGLVELFLRIPDPEELGTEPYLFLGQHFWANVLPNHSSTIRSLSVLPVMRVNSWCLSETGLQSLTRCKLLTHLNIASHHESILVCALLFVRYFDAHIPSFFFTHRDVFHPCFREESCGLNCMSFRSLALI
DN10795_c0_g2_i6	MNRKSEFYLSQCIQAASKSPMAFTLGSVVVKGGKILSTGYNHQRTHYDELTISSAYGKPVSMHAEMHAIYTLTRGRAPPFRQQVQPEERSQKPRKRQDTNRKQAEWGVLWRET
DN10795_c1_g1_i2	MLLNLSNELLHEVISYLDKSDLKDLRLTASRLGLCAEAFLFDGLTFELLDEHPSRGSWFYGKLNFLRAIAKRKTTLGRHIKRISISATSCGYMKNGRFRRAHNRLLSIAGKAPRTPVELLADAAPYLPSLCEIQWDNCHYSLPSAISEAVHKAFMALAAHCPINRLSFSIFKATLPSLDMFSSIEHLDVSGVMYKETIPAFSLTAWPALRTLHLCARTVEDSWSVPYSSISIEDILYQPHAPSLSSLSLSSIILSIDSLPDRKSVV
DN10795_c1_g1_i8	MLLNLSNELLHEVISYLDKSDLKDLRLTASRLGLCAEAFLFDGLTFELLDEHPSRGSWFYGKLNFLRAIAKRKTTLGRHIKRISISATSCGYMKNGRFRRAHNRLLSIAGKAPRTPVELLADAAPYLPSLCEIQWDNCHYSLPSAISEAVHKAFMALAAHCPINRLSFSIFKATLPSLDMFSSIEHLDVSGVMYKETIPAFSLTAWPALRTLHLCARTVEDSWSVPYSSISIEDILYQPHAPSLSSLSLSSIILSIDSLPLLIPLLSNITKLQLSSMSIPDEFWNQLRNSNIVCRELHLQHVEVTPTILRYISSCVGLVELFLRIPDPEELGTGPYLFLGQHFWANVLPNHSSTIRSLSVLPVMRVNSWCLSETGLQSLTRCKLLTHLNIASHHESILR…
DN10797_c0_g1_i10	MDRHIFSDHQTLVLRSLKGLVASHPSLSLIPNTKTVINAAHDPTKVSLICGGGAGHEPGSTGFVGRGFLSASVSGDTFASPSAKQVYTALKAVPSTAGTILIITNYTGDNLHFGLACQQARANGIDNIAILPVCDDVSVGRTKGALVGRRAMAGTILVCKILGAASEADYTFPTTLSLGKAVTDGLLSIGCTLGHCHVPGRDNSKYGVIEDDTIEIGLGLHNEPGVYVVRPQPPSDKLIERMLDLMLKQDDPERTFVPFRENDGVVLFVNNMGEIGRASCRERVFDIV
DN10797_c0_g1_i12	MDRHIFSDHQTLVLRSLKGLVASHPSLSLIPNTKTVINAAHDPTKVSLICGGGAGHEPGSTGFVGRGFLSASVSGDTFASPSAKQVYTALKAVPSTAGTILIITNYTGDNLHFGLACQQARANGIDNIAILPVCDDVSVGRTKGALVGRRAMAGTILVCKILGAASEADYTFPTTLSLGKAVTDGLLSIGCTLGHCHVPGRDNSKYGVIEDDTIEIGLGLHNEPGVYVVRPQPPSDKLIERMLDLMLKQDDPERTFVPFRENDGVVLFVNNMGGMSTLEMYAVVDEVTNQLEQHYLKPRILRTHCGSFMTSLNAPGFSITLLNVTHTARVFDSGKGEQEILDLIDAPQASAAWPGSSFTSIPETLRARTRQERFIEVTEEPVAAQVEKTGPKVNVDPYV…
DN10797_c0_g1_i3	MDRHIFSDHQTLVLRSLKGLVASHPSLSLIPNTKTVINAAHDPTKVSLICGGGAGHEPGSTGFVGRGFLSASVSGDTFASPSAKQVYTALKAVPSTAGTILIITNYTGDNLHFGLACQQARANGIDNIAILPVCDDVSVGRTKGALVGRRAMAGTILVCKILGAASEADYTFPTTLSLGKAVTDGLLSIGCTLGHCHVPGRDNSKYGVIEDDTIEIGLGLHNEPGVYVVRPQPPSDKLIERMLDLMLKQDDPERTFVPFRENDGVVLFVNNMGGMSTLEMYAVVDEVTNQLEQHYLKPRILRTHCGSFMTSLNAPGFSITLLNVTHTARVFDSGKGEQEILDLIDAPQASAAWPGSSFTSIPETLRARTRQERFIEVTEEPVAAQVEKTGPKVNVDPYV…
DN10797_c0_g1_i8	MDRHIFSDHQTLVLRSLKGLVASHPSLSLIPNTKTVINAAHDPTKVSLICGGGAGHEPGSTGFVGRGFLSASVSGDTFASPSAKQVYTALKAVPSTAGTILIITNYTGDNLHFGLACQQARANGIDNIAILPVCDDVSVGRTKGALVGRRAMAGTILVCKILGAASEADYTFPTTLSLGKAVTDGLLSIGCTLGHCHVPGRDNSKYGVIEDDTIEIGLGLHNEPGVYVVRPQPPSDKLIERMLDLMLKQDDPERTFVPFRENDGVVLFVNNMGGMSTLEMYAVVDEVTNQLEQHYLKPRILRTHCGSFMTSLNAPGFSITLLNVTHTARVFDSGKGEQEILDLIDAPQASAAWPGSSFTSIPETLRARTRQERFIEVTEEPVAAQVEKTGPKVNVDPYV…
DN10797_c0_g2_i2	MDRHIFSDHQTLVLRSLKGLVASHPSLSLIPNTKTVINAAHDPTKVSLICGGGAGHEPGSTGFVGRGFLSASVSGDTFASPSAKQVYTALKAVPSTAGTILIITNYTGDNLHFGLACQQARANGIDNIAILPVCDDVSVGRTKGALVGRRAMAGTILVCKILGAASEADYTFPTTLSLGKAVTDGLLSIGCTLGHCHVPGRDNSKYGVIEDDTIEIGLGLHNEPGVYVVRPQPPSDKLIERMLDLMLKQDDPERTFVPFRENDGVVLFVNNMGGMSTLEMYAVVDEVTNQLGELDCSFSIDFLTFHRRATLPKASYSPDTLRLLHDLTQCSWVLDHASQCHTYRSRF
DN10798_c0_g1_i11	MQDNIIIELKQLRNKIYDLYKYAEKEQTREDRLYALFSAILHHLAETVETVDDSSLSPSPQYRLIPEEEILQGLSLAKFKTAIPDFALLMIRSEDVDVSLMEIKRLTPAGCVYYI
DN10799_c0_g1_i1	MNNIYFSFFKDSNSLNSWSDGLFHFIDVLCVIFPILLAVAFMTIIERKQLAAHQRRVGPNAVGYYGLLQPFSDALKLILKETIIPSHSNKILFFLAPVSTLIFSLLG
DN10799_c0_g1_i2	MNNIYFSFFKDSNSLNSWSDGLFHFIDVLCVIFPILLAVAFMTIIERKQLAAHQRRVGPNAVGYYGLLQPFSDALKLILKETIIQIGRASCRERVFDIV
DN1079_c0_g1_i3	MTGQASAVHGQSGSGNFGRMTGHSGKRVKYGRVLCLPYLPCWRILAFGKLIPWLSLSKYTALWGPSFRRIPLLTTCRKTSWMDWKHLWTTQVRCLLVWFVYKHLNIHLDTGDVRFVCLERMSDEITGSPSPEVNSPTSRRPSSSTSTHNTFSGRTTARKRIIYAHSDILTKRSDYFATMLASSFAENQGVMSGERKLFTIVVEEADFETMYWLLKYCYANWLLFKEHDDPRVAVEGIGAGWSARWLRADGGEWDWKTFHKLGPGEDHYGADAISVTSGESVNSQGSTKGLPQNQTNTIRPSTNSRPIASSSKAGNTTTSTTTSQTSRVNAQGSPAARRPSGMPVNMSNNTSAVRPKPPQPVPLSVPTQNFTPGAHYPISPRSQRVRQGPAMSVDPHAHP…
DN1079_c0_g1_i8	MSSPPCITPAQCPPARTHSVNDIGVDPKLLSLYVTSLALDFAHPDYEMSASMMAAIKCQDDRAGERGARPEWVWEFWQNDWAFRQESEVWACSLPSLSSLLENPRIRETDSLVISVQIHCPLGPFFPSHPSAYYVPKDLLDGLEASLDNPNTGDVRFVCLERMSDEITGSPSPEVNSPTSRRPSSSTSTHNTFSGRTTARKRIIYAHSDILTKRSDYFATMLASSFAENQGVMSGERKLFTIVVEEADFETMYWLLKYCYANWLLFKEHDDPRVAVEGIGAGWSARWLRADGGEWDWKTFHKLGPGEDHYGADAISVTSGESVNSQGSTKGLPQNQTNTIRPSTNSRPIASSSKAGNTTTSTTTSQTSRVNAQGSPAARRPSGMPVNMSNNTSAVRPKP…
DN1079_c2_g1_i4	METVAPRRSARAASNKPPSKAAPSAPKAKVAAKTKGTATKKRTASSESDEIEEEPATKRSKSEELNVDPKDEAASDSKKSRAAPKKTRAKVDVQLKPYLNPLPTPPEPTRPGLQLFAWGAGNFGQFGMGVDLLGELDKPKKHAWVEKQIASGAFGSEGAGLEAVAGGGMHSLFIDESGTIWSCGLNDDAALGRITTEVPDPDNPGSFLDVDELTSLPHPLQSLKDEGFRAVQVVAGDSICAAVSSEGELRVWGSFRANEGALGFASGLRHQFTPVPIAMNLSHKPGDTEKVSSIASGGNHLVVLTTHGNIFTWGAGEQSQLGRKVLERRKIHGTVPEKVTLATRGRKGKVIGAGIYHSFAVDHDGDVWGWGLNTMGQLGTGWETTDDSVVQQPQKIHRL…
DN107_c0_g1_i10	MLFHLNPHRYHLSSFELTVNYDRFIPFSWQFLLFSDGKFPILESFSLHAEAPSYVSVDPPARVLFRHAPRLTRLNIEGINLASFPLPWTHIRKFTGDSITRDDFSVFKLASCLQEAHIISYQLPVLTEAIDLPSLRHLTLSTPDHPFYRNRLRCPNLESLRFVRLKLGYQRDDLRLYLCRGLDTFIADSRIHTLILDIGVHPFPAIQAVIQSCSSRLRVLSLCVSKEMATDLYTELVDNDRSLTCLAPHLEELYIRDMTDPMTDITDPFSTVSLNEVPEVSAFMEPVLVDMVASRVQGDGCLRELVLCARYPCQLSKDTQQVFQRLRDLEGIGGFKCTVHWGYRWTLFGHGEPM
DN107_c0_g1_i14	MMCVAVYQRSSLVYFWMSQRSRISVYKPSHPLTPFPSRYHLDCTPTSYTPLKMFTHTVFQTSINQPTPTLPSVRRKNTLLGLKVKNARKEELSTKNALDVNVRARRPAPIITRAQFVLVEEADREVAAVSADRVQRQMAISLDCLEGRRPENLETSSDWDTLLFLEDIGEMKTAVPVVRSAFSVYVARFKNFVDEL
DN107_c0_g1_i18	MTSLYSKAIDLPSLRHLTLSTPDHPFYRNRLRCPNLESLRFVRLKLGYQRDDLRLYLCRGLDTFIADSRIHTLILDIGVHPFPAIQAVIQSCSSRLRVLSLCVSKEMATDLYTELVDNDRSLTCLAPHLEELYIRDMTDPMTDITDPFSTVSLNEVPEVSAFMEPVLVDMVASRVQGDGCLRELVLCARYPCQLSKDTQQVFQRLRDLEGIGGFKCTVHWGYRWTLFGHGEPM
DN107_c0_g1_i3	MDVESTTSINQPTPTLPSVRRKNTLLGLKVKNARKEELSTKNALDVNVRARRPAPIITRAQFVLVEEADREVAAVSADRVQRQMAISLDCLEGRRPENLETSSDWDTLLFLEDIGEMKTAVPVVRSAFSVYVARFKNFVDEL
DN10800_c0_g1_i1	MNGVDVFNNYARGFGNLLIISNPYLGSVYTPIMGSIMSMIVQLFFCYRIWLISHMPWLGGGISLVSLLQGLCGLAGGIRATFLTTTVDQSHANGQVKLVYIWLIGDAVADILIAAAMSFFLMRGKTSGSFSSNDVMYRIVRMTVETNALSASVALISVILYVSTASPYFTCPTLIIGKLYANTLLLTFNNRAFLGKNMSSHIESSTLPSYHSQYVSGGKNLPFHAGLNPDTILLTETDTIDLGSHQVNSTAKRLSDATQETGASTAKPGASWK
DN10800_c0_g1_i22	MAATVIFLALFVFLYALLKASRRAPRPPYPPGPKGLPLIGNALDIPSSYQWRTYREWRKTYGDLVHLEALGHHLIIINSAQMAEDLLTKRSRIYSDRPQITIMDMNGWDINMGLKHYGDDWRKDRRIMHQRLRQEQTPALFPVQLARTKKLLHDLLNEEQKFERHFQVFPSSVMMYAVYGHNPASDDALIDLTFEVIGLFADALFLGTNLINLFPPLRHIPPWFPMPLIQEVHRRCAHSRQLLSTVQNKPFEAVKKHIAEGTAVPSWIQDLLDSNETGRSQFVEEDKIKALGVICFAAAMETVLSFLLSFALAMVLFPDVQARAQAEIDSVIGSGRLPTFEDRASMPYVEAVMREVLRWHGPFPMGVPHASLQDDLYNDMFIPKGSIIIYNQWAMCRDE…
DN10800_c0_g1_i3	MNRRRTTYGQVKYGEAVETYNITEMSATLAERAFVSTVIRTIRYITSLEEKLPLVLPRINWAGVSVRGKSAENTDIYEERHGSCNEDVSHCITNQPNLPRPSVLSLIRKPNPVRIQA
DN10804_c0_g1_i13	MVYQISVSAALFVLAFDYTAVTASPIVILAPSLARGPIPHRSLNSLRRQDSSTKHAHITWISPTAASTFAPGANFDVRWTVDGGQELVSPSFQLCAKAASAKSVSKRKKDKGDSEDKGDSEDDDEDEWEDDKDDNAHQTAGLSASTTSNSGGQNCGASIWPTVQHSDASDSVQLALPSGGDSGGWYILLEDNFGTKTRSPLFTVGTGGTKGTDSNATTTQTDPGQAGAGAVQAPINAVPSQSPSTWTPDAAASAAPPSSPSTWTPDPVTSANSAATPIPKGKGKGIPDPVPSAAAAPPASGISPSSPLAPPPVVNPGSVPTQMSPNLMATRSSPPVAAFAVPLSLVAAILLLAGIASFRHSRRERVERDGLAAKGTATEEKKGAVDLERDVERIVERRE…
DN10804_c0_g1_i4	MAGHTQVNCGLLVEAILRQPDLTKGKVVPGFVGNSFEETLQLWGKAVGKEVEFVQLPFDDFVNQFPFGPKFGLELALNMAYFDKYGLEGFVKPGVEVVTKEQLGVKGWLGAEEAFHVIDWSSVVAK
DN10806_c0_g1_i10	MPYTLPNPADRPAPKDDDGYPYSRFAQEGAKPKMPTSVRTPYTDARFPKVLIKFKHLIGGLDSVQRETLKAKGDQYLAIVPLGAGPGFVKLVPDARDKILDFIRGIAFDEDMSSDAGTTQAAAANADSLSLVQPSYNGRARAFDKPWTFILEGASQDLRNFLLWQQTFAVSTTIVFHVLPFIQSEKSWVIATYSGEGISPRPEMIKLALENLKLVIWGNVKLRNLVKDVATKRGIQGHAQEMLVDVTDTWRLEYVDCLSGDKPDPFWQLTGKPFADSDEDHATYLKLVRATRFHIGLQAIHGTARKLGCNWCASEMHPSYRCSFPTIDDAWLGPTKEQLAERLKRVTDADSSNPPGRVDVDNRSQRTINRDERNFGWEIARGRGRGHGRGRGRGRGGFK…
DN10806_c0_g1_i14	MPYTLPNPADRPAPRDDDGYPYSRRAQEGTKPKMPTSVRTPYTDAQFPKVLIKFKHLIGGLDSVQRETLKAKGDQYLAIVPLGAGPGFLKLVPDARDKILDFIRGIAFDEDMSSDAGTTQAAAANADSLSLVQPSYSGKARAFDKPWSFILEGASQDLRSFLLWQQTFAISSTIVFHVLPFIQSEKSWVIATYSGEGISPRPETIKLALENLKLVVWGNVRLRNLVKDVATKHGIQGHAQELLVGVTDTWRLEYIDCLSGDKPDPFWQLTGKPFADSDEDHAAYLKLVRATRFHIGLQAIHGTARKLGCNWCASEMHPSYRCSFPTINDAWLGPTQEQLAERLKKIADVDSSHSPDRRDVDNRSNRSLNRDERNGGWEVARGQGRGRGRGRGRGNFRPD…
DN10809_c0_g1_i1	MPTTISALANETLCEIFQYLSHSCTVNQWYKQTLPSLRLVSRHWNDVIEAFPMLWTSILITEKSVFQYGRSPFQTTRMRLSRSLQLPIRIYFNLTFSSEKDCFNNTDAFILAQIIRGVTHRITSIEMIANSHSRTIQRIILSGLDNEPLPLLRSFTHADPKHPLTLDDGGYFQNPSSILQYQGTPESRRVIGSSLYPSLVDLNLAGVSYNLQHIPVIHGLRRLRIAAQPLDKRPSINQMLEILFPARDTLVVLQLEDVIEQSSTDSGQRRTRPIIFKNLKILLFGYYDSCIAQMFMESVRMPALVDLTLTCTIIQTSYPNRRSRLPDVLIKHFPLHQIQQLALNNVMFPPEGKCDMGIFPPTGEEMSEAERKAYEDTLQFSGFRHIMGHWRMPLFMYFL…
DN10809_c0_g1_i2	MPTTISALANETLCEIFQYLSHSCTVNQWYKQTLPSLRLVSRHWNDVIEAFPMLWTSILITEKSVFQYGRSPFQTTRMRLSRSLQLPIRIYFNLTFSSEKDCFNNTDAFILAQIIRGVTHRITSIEMIANSHSRTIQRIILSGLDNEPLPLLRSFTHADPKHPLTLDDGGYFQNPSSILQYQGTPESRRVIGSSLYPSLVDLNLAGVSYNLQHIPVIHGLRRLRIAAQPLDKRPSINQMLEILFPARDTLVVLQLEDVIEQSSTDSGQRRTRPIIFKNLKILLFGYYDSCIAQMFMERVTPTGVADYLMSL
DN10809_c0_g1_i3	MPTTISALANETLCEIFQYLSHSCTVNQWYKQTLPSLRLVSRHWNDVIEAFPMLWTSILITEKSVFQYGRSPFQTTRMRLSRSLQLPIRIYFNLTFSSEKDCFNNTDAFILAQIDRKSVV
DN10809_c0_g1_i9	MPTTISALANETLCEIFQYLSHSCTVNQWYKQTLPSLRLVSRHWNDVIEAFPMLWTSILITEKSVFQYGRSPFQTTRMRLSRSLQLPIRIYFNLTFSSEKDCFNNTDAFILAQIIRGVTHRITSIEMIANSHSRTIQRIILSGLDNEPLPLLRSFTHADPKHPLTLDDGGYFQNPSSILQYQGTPESRRVIGSSLYPSLVDLNLAGVSYNLQHIPEIGRASCRERVSSAV
DN1080_c0_g1_i21	MTGALRLDEEENDLCVFLGYYCDTDEVHRQARLSMWTLLDCAWCHMTTYGYITRHLNNPHLHQTALPPTARVHLEWLLLFLHHLLCSRPSTLRSSLTRTRVLTSDKGEDPDSQPIASNSRWFRAQSHFTGRTASEPFGR
DN1080_c0_g1_i24	MCFSKSSILVVMLSRRVSYGRRRESYVKASELGEFGLDCGLEAGDAEPVGNWNQKGDGGPVNSSYTGACRSGRRGLRRSDARLDGRLQRRTADQTSWLAEGR
DN1080_c0_g1_i8	MTGALRLDEEENDLCVFLGYYCDTDEVHRQARLSMWTLLDCAWCHMTTYGYITRHLNNPHLHQTALPPTARVHLEWLLLFLHHLLCSRPSTLRSSLTRTRVLTSDKGEDPDSQPIASNSRWFRAQIGRASCRERVCMFV
DN10810_c0_g1_i19	MNMTRAEMVSSAFLFSTMTAILKNLWEFARQSLPPSAQWSTDDMPDLAGRVVLVTGGNTGIGKATARALLQHNAKVYIACRSEAKARDAIRELAQDTGKEAIFLRLDLSDITSVRSAAQEFLRNESELHVLFNNGGVMWPPVSQVDTRGYDLQFSTNVMGHFLLTELLLSALTKAATTASPARVINTSSGAIYWPLQYGIDFETLKDGPKRRSRFTETLYQQSKLGNVLITSEMARRYTDMNIISMSLNPGNIASDLTRHVFLPLRVLMSYFLYSTAKGALTQLWAGTAPEAVNCNGMFLVPWARIGPVTTDARDEQLAKKLWEWLEEYTSD
DN10810_c0_g1_i9	MNMTRAEMVSSAFLFSTMTAILKNLWEFARQSLPPSAQWSTDDMPDLAGRVVLVTGGNTGIGKATARALLQHNAKVYIACRSEAKARDAIRELAQDTGKEAIFLRLDLSDITSVRSAAQEFLRNESELHVLFNNGGVMWPPVSQVDTRGYDLQFSTNVMGHFLLTELLLSALTKAATTASPARVINTSSGAIYWPLQYGIDFETLKDGPKRRSRFTETLYQQSKLGNVLITSEMARRYTDMNIISMSLNPGNIASDLTRHVFLPLRVLMSYFLYSTAKGALTQLWAGTAPEAVNCNGMVSGKISRGSIES
DN10813_c0_g2_i3	MDGNYATKPLHVLHNHSISHCTSAIKYVTHECPICVFEELETSNISDTFNDVFSTNDPPNDSLRTSLYTSLGSVRSLSAQIDKHIALLQHTKDLCTLSIKKHEAVFHPIRSVPDDILLAIFSWHVISEREMNTDDDSLRSFRSPWTLSQVSRRWRALTLSSPLLWNSIRIRPCQWRELPYIGSRWALVIGRSTDCDLLVDIRDTEHYRINIPSLTESVRLLSRTTTRWRTLDVASKNPILASLAGCSYSRLTELVWDMDCVAPACDFCQ
DN10813_c1_g1_i1	MEAEYMALANTTREALWLRALSLELGLTISGPTEINIDNQSAIKFAENAVFHARSKHIDIRHHFVREKLTSNEVILAHCASKDNLADILTKALPRPSFESLRDRILRPTTRSRGSVEN
DN10814_c0_g1_i2	MSSSPAPIVICRGHSSSSRDSSWHPAERMGYRTGPPFNMDGSAPMFTLMLVDPDVPLQYRSWWTKCRVIRWQTHHDTLMFNYAVREFGPRIVIVMPIQFSVIYLTVAYYVNVKYLPGRKLCKASS
DN10816_c0_g1_i2	MGAVRYKYRRSISQHSMQTDTYPRQMSVSCLTLRNYQTYIKQPRYISAMTGPTARYEHWFGDWNTNATAPYDWKPRDQVTAMYASLGRRSFLKPGNADGYTYTCTCKENINAYVITRLDLPPPAVAVVHLCKGFRARDTPMQGSNSKAGTLIHEATHFTFHTPRGEDHKVFHEQCHQLAVDNPFLATTNSDNYEFFAENEPFLA
DN1081_c0_g1_i13	MMSSAKNTLSHANQRVVTVESTLDGSWKEFYGWQQRYCTQLMTKLCTTWDNVSSMPTAKNYVAESLLSTYFDIQDYETESCTDSQELEEVLTVLQLDSFPPISPYETFPLTDRNVYHGDEAELLPFRPYSDDEMFNYLDFLDSHYTDDAFEWKTMKDPNRHIIILHATWQLLEHHGLSFEEIDATGILPECLLSGNNTRFEPGLLANSARRDYLPWPNLKLPSYNALRKLETQVKEVAGIFCNNLNCLLAWCPTHLEPSSVPGQAPAKYPSHNFFTLYEPCGEDCFRFSDASDDKQDIEWNANEALILELCLRVLPDAAPCNLAWSCHQPCREVFARRRHLVPDSSIPAPSKRPKRKRCKDIIHDWQEWAANSPCSHIGVSCETAGDACPCIANDALCQ…
DN1081_c0_g1_i14	MMSSAKNTLSHANQRVVTVESTLDGSWKEFYGWQQRYCTQLMTKLCTTWDNVSSMPTAKNYVAESLLSTYFDIQDYETESCTDSQELEEVLTVLQLDSFPPISPYETFPLTDRNVYHGDEAELLPFRPYSDDEMFNYLDFLDSHYTDDAFEWKTMKDPNRHIIILHATWQLLEHHGLSFEEIDATGILPECLLSGNNTRFEPGLLANSARRDYLPWPNLKLPSYNALRKLETQVKEVAGIFCNNLNCLLAWCPTHLEPSSVPGQAPAKYPSHNFFTLYEPCGEDCFRFSDASDDKQDIEWNANEALILELCLRVLPDAAPCNLAWSCHQPCREVFARRRHLVPDSSIPAPSKRPKRKRCKDIIHDWQEWAANSPCSHIGVSCETAGDACPCIANDALCQ…
DN1081_c0_g1_i31	MMSSAKNTLSHANQRVVTVESTLDGSWKEFYGWQQRYCTQLMTKLCTTWDNVSSMPTAKNYVAESLLSTYFDIQDYETESCTDSQELEEVLTVLQLDSFPPISPYETFPLTDRNVYHGDEAELLPFRPYSDDEMFNYLDFLDSHYTDDAFEWKTMKDPNSVPSWISLGDGNALTCFLGHIIILHATWQLLEHHGLSFEEIDATGILPECLLSGNNTRFEPGLLANSARRDYLPWPNLKLPSYNALRKLETQVKEVAGIFCNNLNCLLAWCPTHLEPSSVPGQAPAKYPSHNFFTLYEPCGEDCFRFSDASDDKQDIEWNANEALILELCLRVLPDAAPCNLAWSCHQPCREVFARRRHLVPDSSIPAPSKRPKRKRCKDIIHDWQEWAANSPCSHIGVS…
DN1081_c0_g1_i37	MMSSAKNTLSHANQRVVTVESTLDGSWKEFYGWQQRYCTQLMTKLCTTWDNVSSMPTAKNYVAESLLSTYFDIQDYETESCTDSQELEEVLTVLQLDSFPPISPYETFPLTDRNVYHGDEAELLPFRPYSDDEMFNYLDFLDSHYTDDAFEWKTMKDPNRHIIILHATWQLLEHHGLSFEEIDATGILPECLLSGNNTRFEPGLLANSARRDYLPWPNLKLPSYNALRKLETQVKEVAGIFCNNLNCLLAWCPTHLEPSSVPGQAPAKYPSHNFFTLYEPCGEDCFRFSDASDDKVCICLLALVIVVRSPRSPIKLSAGYRMERK
DN10822_c0_g1_i4	MHAHLSLQLVAAVILSALIVKAEPRALAKEMTLQLLPPTIRGFRVSNDTRQARPTVDLKYINEDDVHTMYQVVDGWEYPYNATYPRKVNANAMTRKDGGPIQTLVDLQAQGVLLDHGEDYSRRKWALLRYLDEDGYYERRQDLSDYEYETE
DN10829_c0_g2_i3	MPASSSNFPGQSSFRVSPYLSDSRRTSSSISAPTHHDSPVIDNDLEAAFLPERARADFRVWSKQVFLTYAQVGDCVPETVRDMLMAHKKTPKYWHLAVEQHGNGGIHWHVIVIFDKPPRTRGIHQFDVAGLHPHIRFINADPSGKNLRRVWDYIHKSSDTVHQGNWSGPTKIEDQGSKKNWSKIAAATVRADAAELLIALQPKERITAFGNTEEIGRASCRERVLLIV
DN10829_c0_g2_i7	MPASSSNFPGQSSFRVSPYLSDSRRTSSSISAPTHHDSPVIDNDLEAAFLPERARADFRVWSKQVFLTYAQVGDCVPETVRDMLMAHKKTPKYWHLAVEQHGNGGIHWHVIVIFDKPPRTRGIHQFDVAGLHPHIRFINADPSGKNLRRVWDYIHKSSDTVHQGNWSGPTKIEDQGSKKNWSKIAAATVRADAAELLIALQPKERITAFGNTEAWLNATFPEEKKTYVHPEGMADFVSLPRAMVDWVTAYIQSENPVLRPKALIVWGPSRTGKTKWARSLGHHIYMNTAFNMDELKDLDTAEYIVFDDISPDSFPGYKGWIGAQEEFTVTDKYRPKKTIRFGKPCIWLANEDPATYKTWDQSWLSYNSVIVNVTWKLYEVQAPAEEEERDM
DN1082_c0_g1_i10	MASVLSGFWAKLAPAPVELPIASGEAFMDHADAELDVNAVQTAKCDFRIQGMTCGACVESIEGMLRTQDGIRSVKVALLAERGVVEYDPSRWTPDKIASEIEDIGFDASVIEAPTEDSVVLRIYGMTCSSCTSTVESGLSSVPGIHSVAVSLATNTATIHFDRTFIGPRELVDRIEDMGFDAMLSDQSDATQLQSLKRTKEILEWRSRLLWAVLFAVPVFFISMISPSIPFLHQFFSIRVCMGIHLGDIILLTLTTPAQFWVGEKFYRNAFKAIKHRAATMDVLVMLGTSAAYFYSIGVMIVLLFSSDPDYHPMLFFDTSTMLIMFVSLGRYLENRAKGRTSAALTDLMALAPSMATIYTDPPTLTKEKRIPTELVEVGDTLKLVPGDKIPADGTVVRG…
DN10830_c0_g1_i16	MPSSYKSPSPKSQAISCAECRRLKLKCDRVFPCSSCIRRGCANLCPEGTLEKGKRGFLRRLEQSLPSTSNGPGESSEVAMFVARDAAMSKRIQELEAALTNAGIPIPGAPMANSKALKVDKCIAPHPNKRARSSSPSGDNRTATFQASTNLNEQQSGDVAMGFGTLTIDLENRSRYIGVSGASAYLNTDFWKSRQNSQENLIHDTMPPDHGHPPSLNVNDLPPYEEALRLSDMYFVNASFMYEVVPKCTFFTDHLAPAYFSSHDKPTSHDVMALIYIVFALGSFFDASLPIVTAAPIAAHYHSLAVAWLSSHIPQDGVLRVDTIPAVQAVHLMALYHLSTRGEGDGEAAWQLLGIAMRSLKAQGCHRDGSRWNLPPKDSEERRRIFWETHMSDRIQSFT…
DN10830_c0_g1_i2	MTGIVLYWTDNDWTHPECTNRKFKVIIENAVQTCLQVHTLPPDTIAQAYILRARARIESGSVLGAQDDLNAALVAEPDNPEATALLHQRSVAVAKLLSPHPFNISRAHRFSAEIWREIALFLPRRDLQSMLFVPHAMSRVASQLLFRELDLHFSSADEDGISPDGSSERDRDVRRSADILTRVITDTTFACVVRTLRIYALKPDKDGSIAFQTGMMANALPKMVNLRKVHISSGPEGIMPVLKIVQATSPRLSGLSLHIPDGFDMGNLGFHHLSHLAFRTNGEQPTVFLNAHKNALRTVHLENPSWSFPAELLNVRNLTHIHFLGQFPPGSRTIEDIFTNGRQLECLSLSCLLDTTLSTQFRSLASSPVLPFLRDFTFAVSGMTRRAVDRDLFPAIAEF…
DN10830_c0_g1_i29	MDTFNPKFLDACIRDVAECLSNNQKADLLLYAMKNLKYDRKFKVIIENAVQTCLQVHTLPPDTIAQAYILRARARIESGSVLGAQDDLNAALVAEPDNPEATALLHQRSVAVAKLLSPHPFNISRAHRFSAEIWREIALFLPRRDLQSMLFVPHAMSRVASQLLFRELDLHFSSADEDGISPDGSSERDRDVRRSADILTRVITDTTFACVVRTLRIYALKPDKDGSIAFQTGMMANALPKMVNLRKVHISSGPEGIMPVLKIVQATSPRLSGLSLHIPDGFDMGNLGFHHLSHLAFRTNGEQPTVFLNAHKNALRTVHLENPSWSFPAELLNVRNLTHIHFLGQFPPGSRTIEDIFTNGRQLECLSLSCLLDTTLSTQFRSLASSPVLPFLRDFTFAV…
DN10830_c0_g1_i45	MTGIVLYWTDNDWTHPECTNRKFKVIIENAVQTCLQVHTLPPDTIAQAYILRARARIESGSVLGAQDDLNAALVAEPDNPEATALLHQRSVAVAKLLSPHPFNISRAHRFSAEIWREIALFLPRRDLQSMLFVPHAMSRVASQLLFRELDLHFSSADEDGISPDGSSERDRDVRRSADILTRVITDTTFACVVRTLRIYALKPDKDGSIAFQTGMMANALPKMVNLRKVHISSGPEGIMPVLKIVQATSPRLSGLSLHIPDGFDMGNLGFHHLSHLAFRTNGEQPTVFLNAHKNALRTVHLENPSWSFPAELLNVRNLTHIHFLGQFPPGSRTIEDIFTNGRQLECLSLSCLLDTTLSTQFRSLASSPVLPFLRDFTFAVSGMTRRAVDRDLFPAIAEF…
DN10836_c0_g1_i1	MFPKWSAIRAGTRLEAGDACEKISPGDAQMNMSREVLISALASCLTFLRPYPCVYNLGPPLLSFPRLTKENNEKLECGSLFSVSSSHLLSTRPFTLRPASAAMLKSCTLPSFDNFPLHRAAWVGDFDGFRRALGDGADVNALDTLGRTVIMCAVAGERWNDITAPHEALLTESRMNIIRTLVSRPDISLYTLNAPQDAFQGVTPIGIAAWLGMHDVVQLLLERSLHTVCVDGMDAHGATSLMFAARDGSLRVVQLLLHHGARPDFRDRNHRTSIQFSIPHPQVLYLCEEVVRRHRWREAEFSSRSQGIQNSTTCFEFPTGTDLSEPSLPQNFNTSLSAKMTRSIVRAVTSSDVDTLRSLLSPLFLPTLSHTSPCLVNAPDAKGWSPIHHCAAARIPSLD…
DN10836_c0_g1_i12	MFPKWSAIRAGTRLEAGDACEKISPGDAQMNMSREVLISALASCLTFLRPYPCVYNLGPPLLSFPRLTKENNEKLECGSLFSVSSSHLLSTRPFTLRPASAAMLKSCTLPSFDNFPLHRAAWVGDFDGFRRALGDGADVNALDTLGRTVIMCAVAGERWNDITAPHEALLTESRMNIIRTLVSRPDISLYTLNAPQDAFQGVTPIGIAAWLGMHDVVQLLLERSLHTVCVDGMDAHGATSLMFAARDGSLRVVQLLLHHGARPDFRDRNHRTSIQFSIPHPQVLYLCEEVVRRHRWREAEFSSRSQGIQNSTTCFEFPTGTDLSEPSLPQNFNTSLSAKMTRSIVRAVTSSDVDTLRSLLSPLFLPTLSHTSPCLVNAPDAKGWSPIHHCAAARIPSLD…
DN10836_c0_g1_i13	MTRSIVRAVTSSDVDTLRSLLSPLFLPTLSHTSPCLVNAPDAKGWSPIHHCAAARIPSLDVLNQLYYAGADVSLFTVHEHFTPLHCMAKSAYTFQDDDRVSLLFSFISRLIRDFRTPLAARDKADETCIHIAAEHGSCINLLMILLDYDERGQVRELRNSRGLTALEVAKPEFRVLFGKDAEKLRSASSLSTHTIRPITSVSSLTSFSDGNFPGAHYTADFDVATAAKRLLTNLRLTSPSIRHDLNFAYFAHLDSILAEVEQLSVSLMRHFRGRTEDTSKELLELSGMASGIMKLLEVVSQDADAVIDEQGIEPINPRRWKRGSEDSQKTMVSMVPSSPTLGEMPRKRKDSEDKQSSSSKWKSWFKRKSPSVERTDTQPTAPVTRAELSIKSPSTTSLS…
DN10836_c0_g2_i2	MFPKWSAIRAGTRLEAGDACEKISPGDAQMNMSREVLISALASCLTFLRPYPCVYNLGPPLLSFPRLTKENNEKLECGSLFSVSSSHLLSTRPFTLRPASAAMLKSCTLPSFDNFPLHRAAWVGDFDGFRRALGDGADVNALDTLGRTVIMCAVGIALVGTISLLPMKRC
DN1083_c0_g1_i10	MVPNHARRLHAFSGLQLRAKAFTAPSRCFRSWTSLMLSDPGEDTINVPLRILVKPSAYPHHPDSDRTAVTMAVFCPSLYSTRTTVVDFQDTKDAMAVGQR
DN1083_c0_g1_i32	MPRNHKSRAGFRDTELKAINESDNESERDDSRPEMEAEMEDMREAQRTKETTMKTTSFCRAWYQTMHVACMPSAVFSSVPRLSQPPVAASGAGVRLLCSNSTHILTLSSESYVIRSRRRYYQRSSSYSRQAVSIPSPS
DN1083_c0_g1_i34	MRPPNPCPISVAGVVRTTRGSEEGHTTDKYVFCRAGVLGASERLNVRVARFDDEIYGAGLLRITISVLSSRTVSLTMTGIHLWPTAMASFVSWKSTTVVRVE
DN1083_c0_g1_i83	MVPNHARRLHAFSGLQLRAKAFTAPSRCFRSWTSLMLSDPGGDDIINVPLRILVKPSAYPHHPHSDQMAVTMAMFWRVVDLWHQEMFSYSHVRPPFDTHDRCQLPGYEGSYNCGGRPEMNTHHGEAYSSR
DN1084_c0_g1_i11	MCDCSFDYPIRSILLRLQNAQCNGFVGSLREHKTTKLGVLHASYGVGAFVAPLVATRFSVAPHWSYHYIISTGIAVSNTAVLSLVFRGKRQDDLLAEGGQEPLEGEDSVSAGRNMYRAILGIRSVHYMAIFALIYIGTEVTLGGWIVTFIINERGGGKSAGYISSGFFGGLTVGRLALIWVSKKIGEHRVVFLYSFIAIALELTIWFVPSIIENAVAVSFIGVLLGPMFPILVGHASRILPNWLLTGCVGWITGIGMSGSAALPFITGLLASKYGIRSLQPLVVSMMCTMVGFWALIPRAPRRVE
DN1084_c0_g1_i12	MASFSAAVRPTIERPQAHAIDEDAVDLTEAIDVSGPARPRKNTSAVERDGSYELHSLQPNVGERIRRPSAVRLESSATMSFKDGMSEPPTPALERSDSLKNAYATALPGSQGTGMGNLTRAINAPVQAVSAETSKKMRRTSMWQFFAVCWCFFLDGWNDGTTGPLLPVMQEHYGVGFTFVSFLFVFTCIGYVLGAGANVYISDKIGFGKVVVVGSLFQVVAYAIDSPAPPFPVMVFAYFLAGFGIALQTAQCNGFVGSLREHKTTKLGVLHASYGIGAFVAPLVATRFSVEPHWSYHYLISTGIAVSNTVVLALVFREIGRASCRERVSSAV
DN1084_c0_g1_i2	MASFSTAVRPTIERPHAIDEDAVDLTETIDLSGPARPRKNTSAVERDGSYELHSLQPYVGERIRRPSAVRLESSATMSFKDGASEPSTPAFERSDSLKNAYNSTATALPGLQGTGMGNLTRAINAPVQAVSAETSKKMRRTSRWQFFALCWCFFLNGWNDGTTGPLLPVIQEHYGIGFTFVSFLFVFSCIGFVLGAAANVFLNDRIGFGKVLVMGSLFQVAAYAIDSPAPPFPVMVFAYFLAGLGIALQNAQCNGFVGSLREHKTTKLGVLHASYGVGAFVAPLVATRFSVAPHWSYHYIISTGIAVSNTAVLSLVFRGKRQDDLLAEGGQEPLEGEDSVSAGRNMYRAILGIRSVHYMAIFALIYIGTEVTLGGWIVTFIINERGGGKSAGYISSGFF…
DN1084_c0_g2_i2	MASFSTAVRPTIEHPPHEVEEDAVDLTDTIDLSGPVRPRKNTSAIERDGSYELHSLQAHLGERVRRPSAVRLESSATMSFKDGMSESPTTALEQSDPMNLNKAYMPMATAIPGSQATGTANLTNTFNIRAQAVNVEASKKMKRASRWQFFAACWCLFLNGWNDGTTGPLLPVIQEHYGIGFTFVSFLFVFACIGFVLGATANVWLNDKIGFGKVVLLGSLFQVASYAIDSPAPPFPVMVFAYFLGSFGIALQYAQCNGFIGSLREHKTTKMGLLHAVYGVGATIAPLVATRFSVEPHWSYHYIISTGIAVSNTVVLALVFRGKRQEDLLAEAGQEPLEGEDSLSAGRNLYRAIMGIKSVHYMAIFALIYIGTEVTLGGWIVTFIINERGGGKSAGNISS…
DN1084_c0_g2_i3	MSFKDGMSESPTTALEQSDPMNLNKAYMPMATAIPGSQATGTANLTNTFNIRAQAVNVEASKKMKRASRWQFFAACWCLFLNGWNDGTTGPLLPVIQEHYGIGFTFVSFLFVFACIGFVLGATANVWLNDKIGFGKVVLLGSLFQVASYAIDSPAPPFPVMVFAYFLGSFGIALQYAQCNGFIGSLREHKTTKMGLLHAVYGVGATIAPLVATRFSVEPHWSYHYIISTGIAVSNTVVLALVFRGKRQEDLLAEAGQEPLEGEDSLSAGRNLYRAIMGIKSVHYMAIFALIYIGTEVTLGGWIVTFIINERGGGKSAGNISSGFFGGLTVGRFALIWVNKKIGEHRVVFLYSFIAIAYTFAFLS
DN1085_c0_g1_i11	MALEYTLTRAFPSRWFALVTYILVFILVIILSVLNVALVGYETITSFQSNPNTTQRFWYDKMLPTRVPKPGSLCDARVFNVGDALTTNYSLFQWTVESISASNTGGGSGVMYKGRPLDNCDVTSLYVNGDLWAFSIDYTGIITCKGVDNYELTAKTSFSVSGLYGKHSPILGSVGTNIDTQDITYNSSFDARGFVISNLALYASNDLGARMSDIYNQSGGTSPEVLSFQVALPYCPASLGASAPCATEVPTYNIVAATALFSNHSAMQYSAAQPETAFNSPVISESALPAVNNIIQLMVASLRIDLGNPSPNNLLLNDSVVNTTLTGIFPETADAPALSSVAYNMRTDPVGTTQSSTSGLDTILPLTVSGSATVRVAYACRFQRIKTAGSLFVSVLVAV…
DN10870_c0_g2_i2	MTVLKPTQTKKTRIPRPANSFILFRSDFSRTTEVQDKQNSFGRISKAASKAWKALSAEARAKWDQKAEKVKKQHALDNPGYKFQRQKRKEKGGEVKGNKKGGKAKGVARGPIPDISVCGRHFIVPSIAEVTESGTFIRNMAPLVVEILKEAVRFNPHFGMEDQDELALSKGTVNSEESVSQNVESSTSALPSVTDEAAESKVTTDSKHSRPLGSPNVQPSPPLPPPFRFDPIDPPRALRNVQPSPPPPISYIDSQSRDILDSLIGAQQASPSLSPSPPLADPAPRKISDPTLSNEGEPPTKRPRSSSKVDPPRRIIRHGPGLTGIYGEKA
DN10870_c0_g2_i3	MTVLKPTQTKKTRIPRPANSFILFRSDFSRTTEVQDKQNSFGRISKAASKAWKALSAEARAKWDQKAEKVKKQHALDNPGYKFQRQKRKEKGGEVKGNKKGGKAKGVARGPIPDISVCGRHFIVPSIAEVTESGTFMRDMAPLVAEILKEAVRLNPRVGMEDQDELALSKGTVNSEESVSQNVELSTPALPSVTDKAAESKVTTDSKHSRPLGSPNVQPSPPLPPPFRFDPIDPPRALRNVQPSPPPPISYIDSQSRDILDSLIGAQQASPSLSPSPPLADPAPRKISDPTLSNEGEPPTKRPRSSSKVDPPRRIIRHGPGLTGIYGEKA
DN10874_c0_g1_i11	MSFTLAPLQPDTRRPLSWQPFFDAYLPSILCVYLTSYLAIRGSPVILRAGFLPVTLYSLYRSSTTVNLACTARHECGSEYYFLNQVLLLQNTFFGLFVLTWTFCQSPRRKDKDTATVLDLIASFRGLQWTFSNTYVPKEWRPTSSRALFSLYTLASLTFHLVISDLIHLHIQTFAPELYGPGKSGPLFDYTGRPTLRSSYLTFGAGVVIYGGIQVAYDAGTLIGILLLHQPPTAWPPIFDQPWRATSLSDMWAKRWHQLFRHYFVSVGGAPARLLGLPRVFAVMGVFTTSGVLHWLGGWGMGNGAEFWHMAGFFIVSGVGVTLEGVWRKLTGVRVGGPLGWVWTMSWMVFWANWLVDGWAREGLIGSTFFPEGMRPSELLGMSLD
DN1087_c0_g1_i2	MSSSPSSSRPNSINHNDGRAMPPISEDGAVDGVRPLMYHNNRSVPSLPTDGPPSYDQAPPVPAFDPSVALDSFSAMSIHDQRRPPLLHTSAGHDPIARSASSMSMRSYQSAQSSLRSHPSQRQPNGLPPAPNYGVPSRQQHPYPPSDGSSMYMTDSPVSMHGSYEYHDNASMYSYDDQSVGYGHAQQPQMHPSQRYMPPNPNGYNPLYAAASNVLGMGPPPGAHPPPGPMHPQQHPHPQQYPHPHPHQQQHPQHPPPPHGQPSYGSNYSSYRGSGSEASLISSHSAPHMPSSNDSHQVPSLPPIDDSSEIETRPPLQHQESFAPTSRQTTKAIDLSAPPYTKEYIDQYRQRIKADPDPEAHFLYAKYLIDAARKIRASSKDQRSAKKYSEVLITESLKV…
DN1087_c0_g2_i2	MDLAVSITSLVPREFTAIVLAGFGAELLPLTNDYGDEPCPKALLPVANKAMVDYVLAWIEASGIKDVVLICPSIHRHAISNHIHSDLNHALRIDLQTYDETPDSNIGTCELLSHFASRIPKDFIVLPCDFLPPPELSLTTILDKFRADSIADGSIATACWYSTPPNLEKGLLPEEWNKPLPPSAIVWDPKSGTLLHVDTPDDTDLNAEELELRMSLLRLYPRTKLSSKYHDSHVYVCRRSVLDLLNEKSTFDSFREEFIPWLCKVPFQRARREKYGPGNGF
DN1087_c0_g2_i7	MDLAVSITSLVPREFTAIVLAGFGAELLPLTNDYGDEPCPKALLPVANKAMVDYVLAWIEASGIKDVVLICPSIHRHAISNHIHSDLNHALRIDLQTYDETPDSNIGTCELLSHFASRIPKDFIVLPCDFLPPPELSLTTILDKFRADSIADGSIATACWYSTPPNLEKGLLPEEWNKPLPPSAIVWDPKSGTLLHVDTPDDTDLNAEELELRMSLLRLYPRTKLSSKYHDSHVYVCRRSVLDLLNEKSTFDSFREEFIPWLCKVPFQRARREKYGPVLNPITNAPTQKTALAHSILYDEHPLLSATAATDDSDSDANTNGSNATLRVGVVIHQNVNAARVNTLTAFYEANRRVLSELTSDPSSIPPTSSLIDQKSQISADSLVGPSTQVGERTTIKKS…
DN10881_c0_g2_i3	MPRLPTALLQAILRPPTLARALPLARRAFAPPTIPNFAPTSFLSSLLSPTILPPSSILGSIQQLRFRTFGTEYQPSQRKRKRRHGFLARLKSRTGRKILERRKAKGRKYLSH
DN10882_c0_g1_i3	MEMRHRRIMAHEVGSQEFHELTSAAVARWTASDNQDTDLTSTSEQERVTEINKSMALTAARWEEVREHGGATRTGTDDGVKYDLLEKFHGEFHVGKYVRGRQNSESFVMAFVWHGDGIRHALIRTGLILLGGQKQTGLPWGTGNNGRRGAVLLS
DN10883_c0_g1_i6	MSTEPDFRVSSTLGEPLPAGSTITLRTASNSTIEYEVVQPFLPFTKSQVYLARPRAEEERRRLSTDIVLKIYDPRYLDDRLPPTPQQPIVYWSLEAETQAAERRKKVESGDAPDDFDEALLYEDSVEPWVYEENFYRLLKSSWTSGVKCLVEH
DN10885_c0_g2_i2	MPILDSFKLKGYDLEPVYALWVPPPPSFTGSPTQNVDEWLAVIKAGCTERNVPREYWHKVAQRYMAPKAKARLDELKAVMKQVHGGRYRWNWDKYKIAMRNMGCEYFFSLCEWGFNVC
DN10887_c0_g1_i11	MKQYSMSVERSLLNIAQSSVSLNSLTSNSMNNAQILGDMFACCDGSDPKQVQEIELDEPASVLEALLRLIYDPPSYPVMSKFLKTDDDTSDNEEIYLIPKTSDPAAAIPCPILPLLYSLIDKYDLSKAIEQSLDAHLLIHIPMEPLRVYAYATAMNKDKIASTASEYVLPLASYTVLDVQAIGSVAAYHKIVILQHGRVRALRDVLLKEDLFPHDYGKCNHHGTDARLHWEAQKLQVIGKIQSNTDVAEEMYLVSESLKSCPTCQKACIAALDMLRYKCAKVPKRLDQIQERIRE
DN10887_c0_g1_i14	MVSFGDNADLLIRSLPDETIFHVSRKELAQHSSVFSDMFACCDGSDPKQVQEIELDEPASVLEALLRLIYDPPSYPVMSKFLKTDDDTSDNEEIYLIPKTSDPAAAIPCPILPLLYSLIDKYDLSKAIEQSLDAHLLIHIPMEPLRVYAYATAMNKDKIASTASEYVLPLASYTVLDVQAIGSVAAYHKIVILQHGRVRALRDVLLKEDLFPHDYGKCNHHGTDARLHWEAQKLQVIGKIQSNTDVAEEMYLVSESLKSCPTCQKACIAALDMLRYKCAKVPKRLDQIQERIRE
DN10890_c0_g1_i4	MACLRRQGVDPSVPNKLDDIVVSTGRFEHIVKRNGNIPVGFWPQGNLVGQLQWMDYELFLPALRPFFLESGIPETKVQSLIADAQHDLYNPEAKLTSRINIVHASKRFQL
DN10890_c0_g2_i10	MLDLYCCSLCTTALTFVLAPLPNALFSHCGHDEFSGAEGGGPVDLGRFITSIVVVTGFAFPIVLAHSNIITNGACAMSIVGGGLVYGTILAYSAAFKQEDSEFD
DN10897_c0_g1_i4	MWEDRVMHCWESNSSRQVDVMSKFIMVDEQEHKLDSPCYVFALNLRHPLLGFILWRYNTLGWRRVWRGYRGWKRGTRVFDVVGEIDAGVITERARETTWFGSVT
DN10898_c0_g1_i1	MSDASTIPDVQLWFLLANPDIPPPEGNCCRLLFADGHEILTSPIAFMTLNVVKAAGNFAPYYHPTRRWEASYRERFIHIEKVGTGQLAVDVPTNRIPTTSSLAVAMHLHESRTTFGLIPLGGR
DN10898_c0_g1_i4	MSDASTIPDVQLWFLLANPDIPLPEGNCWRLLFADGHQILSSLLPFVPLNVVKAAGTFAPYFHPTRKLEASYRERFIHIEKVGTGQLAVDVPTNRIPTTSSLAVAMHLHESRTTFGLIPLGGR
DN1089_c0_g1_i16	MASSVFYRFKSRKDDSRVTFDGTGISVFDLKRDIILANNMAKANDFDLYLYDSTSNQGASHSRLTDFYLLDSEFKDDGEIIPRSSYVIVKRMPAARLGKGKAAFYTAGAGSLIPTSEPINRGGGGGTWHKGAMSKRFDGKDEAQLKPATLEAIPSSVDENTDEAAAMAAMFQAQSANWEETQEKMSHAQRIAFNPRGTGRGGKPGGGVPHQAFQASSPDRALPPSYVCYRCGQKGHWIKDCPTNNDREYDNKPRIKRTTGIPRSMLKAVDNPNSTGQLGAGVMVTPEGGYVVVQPDLASWQKQVSKAKALTAGDVRDRVPSDPTLLCSIDNKLLRDAVKAPCCGTLFCEECIQTYLLERDFVCPHCSKKIPSLDGLEADKTTRSRVYEYIEKEVEKSRA…
DN1089_c0_g1_i26	MASSVFYRFKSRKDDSRVTFDGTGISVFDLKRDIILANNMAKANDFDLYLYDSTSNQEFKDDGEIIPRSSYVIVKRMPAARLGKGKAAFYTAGAGSLIPTSEPINRGGGGGTWHKGAMSKRFDGKDEAQLKPATLEAIPSSVDENTDEAAAMAAMFQAQSANWEETQEKMSHAQRIAFNPRGTGRGGKPGGGVPHQAFQASSPDRALPPSYVCYRCGQKGHWIKDCPTNNDREYDNKPRIKRTTGIPRSMLKAVDNPNSTGQLGAGVMVTPEGGYVVVQPDLASWQKQVSKAKALTAGDVRDRVPSDPTLLCSIDNKLLRDAVKAPCCGTLFCEECIQTYLLERDFVCPHCSKKIPSLDGLEADKTTRSRVYEYIEKEVEKSRAEGEQDEAAAGEGPSV…
DN1089_c0_g2_i2	MLLVESDSASKASRQPLEMPIPSTSTEPPPPFSDIDTENNHLLIDLSQPLEPGLYPDNTEEPPPEFTPYDAEHFDVGNGNIISHDPHLNTDGEALYRFLLSQAQTPPKLALHVRGSHSETHHRDVTVRRDGKSHTERQSYTTTVVDFDFTIDCDKYVLPNVVHWSVGDTDPAYRGRMVKDLSITGGPMRKAKRKENKQYSNYRKQLEASGLPPWLANIDGRPTQDGLKSSKSMREWADDYCASPKHLKEFVYVKSIYGWRFDNLEIAVRKAIMSATLYSGNLIVSFDKSATKVYIRPDNRLSRMLSNKWIKFFSIILFIFPFIWLYKRFHRKGGGRWEVCGGAYPTNKWVALDGPDQKDGKTGLLLGCREVDWLKEWEGTILEAVRKRHESYVPIDTPT…
DN108_c0_g1_i1	MQKITCPLTRSARDLYLRQAQNGDVLAMKTLSHAFANGYAGILNDLLGFVSQVLSEPCLALAKASMPILTPEEWMKQSVVLNGNRACEMVRFGLEAEYRRTRKPLPPALLRICVRVGAWATMFIQSTRILDPEDRPLVNEELLATSGMVGVLHAVFINQFTKDIMRHPSYPLYEVLVRVCIRISPGYTEVEKMRASDFCSIIIVAFQGCMRDPHPTGLWVAFERHAADLAGLMVESVATYIGIPIGKGSKPLDNVEPQILQLAGVTVEVPALRQELSARGMLPLLCRLFHKEVREEIEKDIERSNVAHEDLTFLLNNHLQAINKFLDGGHPSAAIALEARILPNLLRTQAVLDDPRAGGISALGLRQSVTDVIYNLEVQLFHRSTLRAFRKSERYVNTL…
DN108_c0_g1_i5	MSLAVTAKTTTTASTTTTAAAPPTTILATTVTPLSLPSTSTFSFKAPFPASLKQRRVSLALPSSPKLVPAFNFRDDTGLQSHVAETSSTPEKRGKMRRITGESDGEEPSPQTEKKHRKKWSAEETQMLVDGCNKHGVGNWKTILSDTELHFDNRSPVDLKDRFRTYFPDAYKQHYPNARTHLSSKVRSTLPDGSSLFEKTRSKKRRPFTEEEDRALKAGYDKHGTVWAVIVKDPIFQEQGRRSTDLRDRFRNAFPDLYTAAGYKPRGNPKKKVVESSGTAIAKSPMRAATDDQLDLSTGNTQQRKKRRYTSQGLLRGGTKSVPQSAAPSDNEASDGEQESGPSRSSFSTGLVPPYRRPTSAVPTPTLFPDDMNMLDPHSDPISLNSSTHSEIDSQSQAW…
DN108_c0_g1_i8	MSLAVTAKTTTTASTTTSATAPPTATLATTVTPLSLPSTSTFSFKAPFPASLKQRRVSLALPSSPKLVPAFNFRDDTGLQSHVAETSSTPEKRGKMRRITGESDGEEPSPQTEKKHRKKWSAEETQMLVDGCNKHGVGNWKTILSDTELHFDNRSPVDLKDRFRTYFPDAYKQHYPRSEERRVGKECRLRCRSRWSPYH
DN10902_c0_g1_i2	MSKRSKNILILHYTYFPHHGMLIPRRILVPPYHSRRLAVLTGQLPDHLCRRVPPNRRTGGERRIPPSLRSSRLPFAAQQSHPQLLHIIDFCTRNAPDGKPEDAFRSRVPSENLGQRFAVHTVADYAKSKVGE
DN10902_c0_g1_i3	MSKRSKNILILHYTYFPHHGMLIPRRILVPPYHSRRLAVLTGQLPDHLCRRVPPNRRTGGERRIPPSLRSSRLPFAAQQSHPQLLHIIDFCTRNAPDGKPEDAFRPRGARDSLSPIHPYQLLDVIKVPSENLGQRFAVHTVADYAKSKVGE
DN1090_c0_g1_i11	MLYLSFSTLLLFSALSLTDALPSGNKQRNTPIYPKPTKIRLARAASRTLEPTKSHIRLSNREPQASPQESQADVPGLFSGGLKLVRTDAGEDFFKDEWEYFNREDPTKGSVNYKSREEARQLKLAWVDDEGLFNMKVDDTTTLERGKFRDSIRILTNTPLPERVVVIADIVAMPYGCSVWPAYWTLGKGNEWPAKGEIDILEGVHNSKVNQVTYHTSDGCMLDDSADMASDILSTNCAGGCGATIKGVHAEKSYGEGFNTAGGGVYVYGRTNDAIMVWFFTRSEVPQDITDRKPQPSTWPKPVSVLKNSKCALDKHFIEQVITFDTTLCGQWAGDSNSWAGSGCPKTCEETVMDPENYKNAKWKVKYLSIYEPQD
DN1090_c0_g1_i13	MARTPLAYFLTIFMAENVLRKVASGTHTYNKYVNPGELVDFFQKKSWITTPQPTRAEAEVRGLIYNPLTSSWSLAGRDTFGSTACNYVFWIRKPAIA
DN10913_c0_g1_i3	MAYQATSPDQSRTDTVRTSYQHDDWQRLQLNDTVEDALSKILRFGFDIDHIEVKPASANTLQDQLLAWAKHISSEIPGYTTWQEIYDFTFDALYTADAIPGEDTTPIGTEADLVTELTDYDLWHKYSLQNKEHEKGCLENHTLSLSMARIRQDILEPRPHGCPLLSLQDRKSVV
DN10913_c0_g1_i4	MAYQATSPDQSRTDTVRTSYQHDDWQRLQLNDTVEDALSKILRFGFDIDHIEVKPASANTLQDQLLAWAKHISSEIPGYTTWQEIYDFTFDALYTADAIPGEDTTPIGTEADLVTELTDYDLWHKYSLQNKEHEKGCLENHTLSLSMARIRQDILDRMAAPFSPSNPMPPALDLLFLKIRYAYKLRECLLGQVGYYMASSSSPPTMTTLNSTCILFR
DN1091_c0_g1_i11	MSSPIDSLPAELLIEIFVFYARTDALAPLILGRICTFWRQVVAASPHIWQTILLDDTARSIAASQAQIRRWIDLSNPLPFDIQLSLSTSENLLTLLAPCLPHLSRWRQFTLTGQREESVTIKDLNMVSLDRLLISVGPEYDALSDTAPKSTFVEYSPLWPGVMALDVAIFDLPRPHTIPCLHFTTLDIAERSLDIQLSPESLLGFLQACPNVRTLSYTGCIPTDMPYIPSSTVAHLPHLTSLTIRTTNLTRALLSGIDAPCLSELFLSLLNVDTELPNPEPHEDGDEEDEHPDFSLSPSSDRATGMGLRRLIARCNPPIRALEMNFSDMRTKDFTHVFERLPTIEEFIIVASDLSNTVIKLFSHCLPKLRKMELHSCHRFDGDAVVDALRSRKVGPRLD…
DN10928_c0_g1_i12	MQAYIGSRVLTSHGLRCWLFPGSNSIKTIALTVGGRGVGCRISHSPRARTRRGLTAILFLIVLALSPPPFTMSSDDLFEDDGYDDAFFEELDRVQSTKNTAPKAPSPVLTDDDSFDMTFEFDETDLAMVDNQIQQQTLKRKAGPSTSRQTTLYGDILPTNASTSTDKAKPRNPFGQQAPKTKQWDHTQFSKTGVRKSKGKGRASFKADEEDEDEEEVEFEQFPAPFVSLGPPPPMTLSPDLLEAKHWIYPLNQEKRDYQYNIVQRCLFDNTIVALPTGLGKTFISGVVMLNYYRWFPEGKVVFVAPTKPLVAQQIEACHKTCGIPGSDAIELTGQNPKPMRARAWREKRVFYMTPQTFINDLMSENCDVRSIILVVFDEAHRATGDYAYNQVVRWMMAK…
DN10928_c0_g1_i14	MHSSWVCRTISFLTTPPNHVSHLSPQSCKPQSVSPSNSSHHSSKPPPMTLSPDLLEAKHWIYPLNQEKRDYQYNIVQRCLFDNTIVALPTGLGKTFISGVVMLNYYRWFPEGKVVFVAPTKPLVAQQIEACHKTCGIPGSDAIELTGQNPKPMRARAWREKRVFYMTPQTFINDLMSENCDVRSIILVVFDEAHRATGDYAYNQVVRWMMAKNPHFRILALTATPGSNPEAVQNLIDGLHISRIEIRDENSLDLKAYIHEKKVEQHIIKMTDEIVTVRDLLVKLMEGYMKPVLAAGILRGGNLANMHPYAFQGRMQGLPTHQRKYLSNLSMLSSLARSMGYLIEGTMNMCHKSLVNLASEEDGPQASKGKKGVKLRVDLAFQAVMKQLEFHNARGFPTH…
DN10928_c0_g1_i20	MLSSLARSMGYLIEGTMNMCHKSLVNLASEEDGPQASKGKKGVKLRVDLAFQAVMKQLEFHNARGFPTHPKMERLTGLILQHLTAKLPDDPDATPESTKIMVFATHRDCVEEIVASLNEERPIVRASRFIGQGTDKHGRKGLAQREQLEVIKRFKEDEFNVLVATSIGEEGLDIGEVDLIVCYDAQKTPIRMLQRLGRTGRKRAGIVHVLLSENREELNMDKAKDTYKHVQNTIRDGRSLELYADVERLLPDHIEPKPLLKPMDIQEYVREDGRKKSMTSSTQAQKKRKRDTDVNRNIPPGASTGFIAVRDLLTKPKKKTKRAPTPELDLEHGNDDDEVDRELELGLDALSRRAQSDVAHSKAKRKPNAKGKEREKGKSVVRKAKTIATSEPRKTKKRR…
DN10928_c1_g1_i1	MNMCHKSLVNLASEEDGPQASKGKKGVKLRVDLAFQAVMKQLEFHNARGFPTHPKMERLTGLILQHLTAKLPDDPDATPESTKIMVFATHRDCVEEIVASLNEERPIVRASRFIGQGTDKHGRKGLAQREQLEVGN
DN10932_c0_g1_i11	MSRWSERYKKDLPFVNNLNTNSTSVFSATSTTTMSTLSGLIHPSALSFYSKSFSSLSALGSKHFTMARASTPSDYFSGSESDSLSSSDESSSSSSDLDMVSGTLSSTEDGRAMLSNIKSLSFVDVRTQVMSQVFPQFTKLVSGCRLASMNPTRRRVRTKKQAHQAALKIGRMRVSKHSRRPNVASTFKHRLYKVVPAQPTTASVEVLDDPHTLPASSPSAKARTIPTFEDYDSGNDTSREGSPEPSSRTDFTNMMNGTNAAATSSEKLSPKVTRSTRRAHFVSATSGSDVSEGDEPLFGVSRTLSVIVPSTSSSALGKRSRSRSITDDADEGDDELSASERPSIRRKISAYRGVPGRSPSPPPSPALVTPPNSPAVGPIHIVEVLPLSVYDSEAYSESV…
DN10934_c0_g1_i14	MQLFCEFFTCKELIYRRQAFSPQMNPILSLSLLSVLLTAVAADSTCKVLDTTFLDVGKDDGVIQVVTEACTGLLSSRGPPWHHQPEEVDVRQSCGVPCDSVSGPGIDRKKFPPVLEHCQEIKNAIENAFEDTFFLSPGQKKTMTYKTCPFSFTSDGPSDVEYCYSESSNYALETSTACFYSTGTCTSKDGMWTIRTFPAFEEL
DN10934_c0_g1_i18	MFEDGRKFLPIYSRSGDRIAWDATRLADVYFFGLVMPRRASGRKKSGTGLSDDLDDTVVFANIKECGIENLGEVVNNLLERHFKGFIRLARTIRYFRRCESV
DN10934_c0_g1_i20	MQLFCEFFTCKELIYRRQAFSPQMNPILSLSLLSVLLTAVAADSTCKVLDTTFLDVGKDDGVIQVVTEACTGLLSSRGPPWHHQPEEVDVRQSCGVPCDSVSGPGIDRKKFPPVLEHCQEIKNAIENAFEDTFFLSPGQKKTMTYKTCPFSFTSDGPSDVEYCYSESVCRSFSQPTFHLFY
DN10934_c0_g3_i1	MDHSQDDDKIDYAGSRTRSEHRYAPHRHPYWQSADVEDVPRPVIPRRGVSLRNFTASTGSYRWPRIEHTASIDERPSLGLRHLTDDDGSSTSSHTSSHRSGGTSRPTNSPPSLSFPLPPLTANRRNSPSATLLEPMRRASLTEMDDDPSSSSSSSDDEMAPVASTTPAPASSFTLHRISSQTPGPSSPAAAHPAPPPSATSSTASGTTPSSSPTASTSAFTVDSINPVNRNAWEQYVERYPDKIYKCLWQSEKTGNACQYIGNRQLVKRHVETVHMKILRYACDFCGLRFPQKTNVHVHISSQHTRVKPNLCPYEGCDRTYNDPAALHRHKVSAHGYVPKPTKRQPKPGDPRSQHESLAPWSAQKEPEEGTKNPKSR
DN1094_c0_g1_i12	MNRAQAAFLASLFIPFILLALIQRALVSSLNAKGIYFGDLILIGLPKDVNHPERGIYTLDEFLMTTKAYLNAVDIPGVGTVDLLSPPVLGAVAVLLATLLYATLFSKGGRKKVLDATNWQTYPLVQKTQISPNTAIYRFGLPTPNSILGLPTGQHISVAAEIAGKEIMRSYTPTSSDDDAGHFDLLIKSYEKGNISRVFSLLKIGDTIKVKGPKGQFNYTADLVSNIGMIAGGTGITPMIQIIRAALKNSADKTKLSLIYANVNEEDILLKKELDTLAAANPGQFKVYYVLNNPPQGWTGGVGFVSKDMIQTHLPASTTPSKVLMCGPPPMITAMKKHLDELKFPAPRTVSKLVDQVFVF
DN1094_c0_g1_i6	MAPTEADAEELEARHFSNVITTFKKYSQCSDLSANNRRRRDLFKLPKADQQVLVELGYRDKLNLVDEAIMKNAEFLEEIVKRPEIFGSGEEEEEEEDDPMSREEPVAAHSHDHHGHSHSHDEPPTRRRGFHSPPAGQKYKPSEHDMDKLRSTLKQFVRDWSLEGRTERDACYEPMKEALLAHFNDKTEVEKAALRVLVPGAGLGRLAFDIANLGFHTQGNEFSHYMLLASYFILNRASPPFSHTIYPYVHSFSNAYRKETILREIKIPDVEVSIKNGTRFELVAGDFEEIYGQDDSEDEVHSGQFNAILTCFFIDTAKNPLSYLRILHRILAPGGVWINLGPLLWHFENNQTGDLSVELDLEEVKKLCETVGFELGNEREIKTTYTNNDESMLGYVYNA…
DN1094_c0_g2_i3	MQIFVKTLTGKTITLEVESSDTIDNVKAKIQDKEGIPPDQQRLIFAGKQLEDGRTLSDYNIQKESTLHLVLRLRGGMQIFVKTLTGKTITLEVESSDTIDNVKAKIQDKEGYVDNA
DN1094_c1_g1_i19	MAVLWEGIPPDPHRLIFAGKLFDDGGTLYDYNIQKESTLHLVLRLRGGMQIFVKTLTGKTITLEVESSDTIDNVKAKIQDKEGIPPDQQRLIFAGKQLEDGRTLSDYNIQKESTLHLVLRLRGGQ
DN1095_c0_g1_i2	MRSLLVCIFSLCFAAANALHFYLDANEKRCFIEELPTDTVVEGHYSALEWSEPQQTYIKDENLGIIVDVDEVDTGEVVVRSKGPSDGRFTFTSHDSGDHSICLSTNYTSWFSSTHIRLYLDIVVGRTKANPDQDRSHVSDISSKIRDLNQKLEDIRREQQYQREREADYRDLSELTNARAVWYSVIQIVVLIGTCAWQLRHLKRFFEDRSMR
DN1095_c0_g1_i4	MRSLLVCIFSLCFAAANALHFYLDANEKRCFIEELPTDTVVEGHYSALEWSEPQQTYIKDENLGIIVDVDEVDTGEVVVRSKGPSDGRFTFTSHDSGDHSICLSTNYTSWFSSTHIRLYLDIVVGRTKANPDQDRSHVSDISSKIRDLNQKLEDIRREQQYQREREADYRDLSELTNARAVWYSVIQIVVLIGTCAWQLRHLKVSLVLGGSRWRLTLGFRGSLRIGPCDDRVLFIMSLRSATMSMDEDTLFDFPLMRVFLWFGRLC
DN1095_c0_g1_i5	MVALRKDMINKTRSSHGPILKEPLEMPQLPCTRPNEHNNLDNTVPHSACVGQLAQIPIVRLAFTLILLLPANIFQLLVQIPDLRRNVRDMGSVLVRVGFCPANDDIQVKSYMR
DN1096_c0_g1_i2	MTHYPYLIVTRTAGVWYKSLTRKSNTLSFRSPLPSIHIHQKSSMSTSAFSQTLQYITTIKLNEVERQRAACTKYVNDTVETASAAKDPITRLHTLIQRIDEWRGLGQLVSSSVTLSHYKQWLYQSRNDPSIAPSQVKDWSDQLEKQLRQAVMRYDYAKLFGDLLGEWLKSGDSLTVSQDSDAQSPSTEAPHVKGMREERTFQQDKIQELIFTSKETDTDAIREYLEELFSEPEAVGELDKLRAKLASFGAELVREKVTDDMMKNLINSLLARDLLDAEKTETLKSFVNNPVIVQEVTSVLNMQLAGIDDWEWPEEAVNVEMRRHLSGKYRAYMDNELMQALLFQYIGMKWSIAIKKAFSDIASSRAWKVETPTLSRDQLLRRKEFLDEGPALSTTARQR…
DN1096_c0_g1_i3	MYNIEFSSNFVGCTVTCKHMLLFRTTTKYLRCPPFQISYRYMSSGYEAHFEALHSKPDNPLETPPTFESIGLRGSVVKAAQTAFPNLLYPTETQCRLIPAILENKDVILADETGSGKSLGIVLALLNKPRLRYKDPETALPRDKLSVTSLLLVPHRDLANQLYTWIHNMASVESSKAARMSSIAQVLVRDGTKHTTSGLELLKEDPPHILIATPQAIADIIAKDPDALKFSELSTVALDEIDYLVETVPRNVNPRKNKLQLKRAHKKLEKHRGATTELLSIIYEGRIRLRDGETEGVIKEAVHSPQLIASSATLRRTLHAHLFQESGWMDRSNTLFVRGVDYSNNAASSRGLGGGKIQHSVVVVKDGRVKNMRASGPGEVVDAAGIQDNDGEAPVEIDA…
DN10974_c0_g1_i11	MFVTSALSLGLALLPSAFAAVHDIQVGGEGGALVYVPEAIFAEVGDQVVFHFNPKNHTVTQSSFADPCGLKEGGFDSGFIPVAANTSVEALPTYTIHVENTDPIWVYCKQANKTPNSHCGKGMVFAVNCGADDAPNSFTNFKASALAAGESFAAAAAASSSVADPYATATHETPATTWTAAYGGVTVPAEPAPSVVTETVTLDHTSIWTTTYSSYAGSPAPTPASAEGNVILVKVGADGLVFDPPRINAQPRDTVVFEFHAKNHTVTQSSFVDPCRKLTGETEGFDSGFFPVDASLTEGFPTWNLTINDTAPIWAYVSYQHCSVTVVLKGHCTVQAEDPRQPLWCRHGIVSHPGSTTLATLTQSS
DN10974_c0_g1_i12	MFVTSALSLGLALLPSAFAAVHDIQVGGEGGALVYVPEAIFAEVGDQVVFHFNPKNHTVTQSSFADPCGLKEGGFDSGFIPVAANTSVEALPTYTIHVENTDPIWVYCKQANKTPNSHCGKGMVFAVNCGADDAPNSFTNFKASALAAGESFAAAAAASSSVADPYATATHETPATTWTAAYGGVTVPAEPAPSVVTETVTLDHTSIWTTTYSSYAGSPAPTPASAEGNVILVKVGADGLVFDPPRINAQPRDTVVFEFHAKNHTVTQSSFVDPCRKLTGETEGFDSGFFPVDASLTEGFPTWNLTINDTAPIWAYCKQKTPASHCGAGMVFAINSNEESQRNYSAFVNLAKQLNGTSESATTGTTTDADAALSVRVGAAGFATVIAVLAFLL
DN10974_c0_g1_i4	MFVTSALSLGLALLPSAFAAVHDIQVGGEGGALVYVPEAIFAEVGDQVVFHFNPKNHTVTQSSFADPCGLKEGGFDSGFIPVAANTSVEALPTYTIHVENTDPIWVYCKQANKTPNSHCGKGMVFAVNCGADDAPNSFTNFKASALAAGESFAAAAAASSSVADPYATATHETPATTWTAAYGGVTVPAEPAPSVCSVVDEPCRYTDLLLLQVVTETVTLDHTSIWTTTYSSYAGSPAPTPASAEGNVILVKVGADGLVFDPPRINAQPRDTVVFEFHAKNHTVTQSSFVDPCRKLTGETEGFDSGFFPVDASLTEGFPTWNLTINDTAPIWAYCKQKTPASHCGAGMVFAINSNEESQRNYSAFVNLAKQLNGTSESATTGTTTDADAALSVRVGAAG…
DN10974_c0_g2_i1	MAPSMSSQQISSAQIDGNYAIKPENTPQLDTSQWPLLLKNYDKLLVRSGHFTPIPAGCVPLKRDIISYIKSGVINLDKPSNPSSHEVVAWLRRILRVEKTGHSGTLDPKVTGCLIVCIDRATRLVKSQQGAGKEYVCVLRLHAPLPDPTALPRSLQTLSGALFQRPPLISAVKRQLRIRTIYESKLLEFDEKRNLSVFWVSCEAGTYIRTLCVHLGLVLGVGGHMQELRRVRSGAMSENDDMVTMHDVLDAQWMYDSTRDESYLRRVIRPLECLMVGYKRIVVKDSAVNAVCYGAKLMIPGLLRYEADISLNEEVVLMTTKGEAIALGIAQMSTVELATCDHGVVAKVKRCIMERDTYPRRWGLGPVALKKKKMVKDGALGKHGEKLDGVTPTEWSRDY…
DN10974_c0_g2_i13	MAPSMSSQQISSAQIDGNYAIKPENTPQLDTSQWPLLLKNYDKLLVRSGHFTPIPAGCVPLKRDIISYIKSGVINLDKPSNPSSHEVVAWLRRILRVEKTGHSGTLDPKVTGCLIVCIDRATRLVKSQQGAGEFFPPFFLSFLLTYDPGKEYVCVLRLHAPLPDPTALPRSLQTLSGALFQRPPLISAVKRQLRIRTIYESKLLEFDEKRNLSVFWVSCEAGTYIRTLCVHLGLVLGVGGHMQELRRVRSGAMSENDDMVTMHDVLDAQWMYDSTRDESYLRRVIRPLECLMVGYKRIVVKDSAVNAVCYGAKLMIPGLLRYEADISLNEEVVLMTTKGEAIALGIAQMSTVELATCDHGVVAKVKRCIMERDTYPRRWGLGPVALKKKKMVKDGALGK…
DN10974_c0_g2_i16	MAPSMSSQQISSAQIDGNYAIKPENTPQLDTSQWPLLLKNYDKLLVRSGHFTPIPAGCVPLKRDIISYIKSGVINLDKPSNPSSHEVVAWLRRILRVEKTGHSGTLDPKVTGCLIVCIDRATRLVKSQQGAGKEYVCVLRLHAPLPDPTALPRSLQTLSGALFQRPPLISAVKRQLRIRTIYESKLLEFDEKRNLSVFWVSCEAGTYIRTLCVHLGLVLGVGGHMQELRRVRSGAMSENDDMVTMHDVLDAQWMYDSTRDESYLRRVIRPLECLMVGYKRIVVKDSAVNAVCYGAKLMIPGLLRYEADISLNEEVVLMTTKGEAIALGIAQMSTVELATCDHGVVAKVKRCIMERDTYPRRWGLGPVALKKKKMVKDGALGKHGEKLDGVTPTEWSRDY…
DN10974_c0_g2_i17	MAPSMSSQQISSAQIDGNYAIKPENTPQLDTSQWPLLLKNYDKLLVRSGHFTPIPAGCVPLKRDIISYIKSGVINLDKPSNPSSHEVVAWLRRILRVEKTGHSGTLDPKVTGCLIVCIDRATRLVKSQQGAGKEYVCVLRLHAPLPDPTALPRSLQTLSGALFQRPPLISAVKRQLRIRTIYESKLLEFDEKRNLSVFWVSCEAGTYIRTLCVHLGLVLGVGGHMQELRRVRSGAMSENDDMVTMHDVLDAQWMYDSTRDESYLRRVIRPLECLMVGYKRIVVKDSAVNAVCYGAKLMIPGLLRYEADISLNEEVVLMTTKGEAIALGIAQMSTVELATCDHGVVAKVKRCIMERDTYPRRWGLGPVALKKKKMVKDGALGKHGEKLDGVTPTEWSRDY…
DN10974_c0_g2_i3	MAPSMSSQQISSAQIDGNYAIKPENTPQLDTSQWPLLLKNYDKLLVRSGHFTPIPAGCVPLKRDIISYIKSGVINLDKPSNPSSHEVVAWLRRILRVEKTGHSGTLDPKVTGCLIVCIDRATRLVKSQQGAGKEYVCVLRLHAPLPDPTALPRSLQTLSGALFQRPPLISAVKRQLRIRTIYESKLLEFDEKRNLSVFWVSCEAGTYIRTLCVHLGLVLGVGGHMQELRRVRSGAMSENDDMVTMHDVLDAQWMYDSTRDGMFIPRPAWNIADDPQNLTFDVSFALSSVSWWATSELWSRTVP
DN10975_c0_g1_i13	MTKICGAVGKEVGTSAWELLVAGPDNVGYVNQHGLSRKHIVAGVKASLKRLQLDYIDVLQCHRFDYGTPIPEIMTALHEVVQAGLVRYIGMSSCYAYQFHAMQNYAITHNLTPFISMQNQYSLVYREEEREMMPTLKHFNVGSIPWSPLARGALTRPPGQEVKTLRQESDEMTADHYFALGAGNRQVAERVNEISKKHNARSEERRVGKECTHLCRSRWSPYH
DN10975_c0_g1_i18	MTKICGAVGKEVGTSAWELLVAGPDNVGYVNQHGLSRKHIVAGVKASLKRLQLDYIDVLQCHRFDYGTPIPEIMTALHEVVQAGLVRYIGMSSCYAYQFHAMQNYAITHNLTPFISMQNQYSLVYREEEREMMPTLKHFNVGSIPWSPLARGALTRPPGQEVKTLRQESDEMTADHYFALGAGNRQVAERVNEISKKHNATMAQVALAWVMSKDVVTAPVIGTTSIEKMKDLLGAINVKLTEEDIKYMEEPYKPMQIHAFI
DN10975_c0_g1_i3	MQNYAITHNLTPFISMQNQYSLVYREEEREMMPTLKHFNVGSIPWSPLARGALTRPPGQEVKTLRQESDEMTADHYFALGAGNRQVAERVNEISKKHNATMAQVALAWVMSKDVVTAPVIGTTSIEKMKDLLGAINVKLTEEDIKYMEEPDRKSVV
DN10979_c0_g1_i1	MFPINLHPSFRSPSTQDDTLAFTIARLITDKLDSSNSALKETMSRQADDINSMLRRLSALEAKGATSQHTRHSDGLDSPLLIAAKRRIAHLEELAEVNKRKQDVEIEQLRQEHLSHLQIVRSTREFELDEDTENTFIAAQNIAIDLVNADTLHLDAERTTLLERVNLTENSLIPDLERRLANAKLDWDSCKAKFFELRALIGPYGLPRDIYKGRDCLAKLLETHTSQIDGVLDAIKGNPLVSGIIYTYPTADDETVTQTCDTISGGDMRLMRSTLSGPSAPSQDVGQSGSQEQPGINNSASSSMVQPESIHSDLQNTGLDCHVPLPGPSSTGMPDASSEVPLPEISSTSASFAHDELEPHPTTASQLDTHPTSYPSPATSGSDAQDEAIECRPSAFQIP…
DN10979_c0_g1_i3	MLATIVTVATLVIHLWFLYSSSYEIVWHGVEFEDDEDDDTDATANNNSTLTVNDDTLAFTIARLITDKLDSSNSALKETMSRQADDINSMLRRLSALEAKGATSQHTRHSDGLDSPLLIAAKRRIAHLEELAEVNKRKQDVEIEQLRQEHLSHLQIVRSTREFELDEDTENTFIAAQNIAIDLVNADTLHLDAERTTLLERVNLTENSLIPDLERRLANAKLDWDSCKAKFFELRALIGPYGLPRDIYKGRDCLAKLLETHTSQIDGVLDAIKGNPLVSGIIYTYPTADDETVTQTCDTISGGDMRLMRSTLSGPSAPSQDVGQSGSQEQPGINNSASSSMVQPESIHSDLQNTGLDCHVPLPGPSSTGMPDASSEVPLPEISSTSASFAHDELEPHPT…
DN1097_c0_g1_i28	MNEDSGRRLKRARHSDSAAQPFDQEALSQPKEHIFIADSVVGTKKSGKKTTLSCCECRRLKLKCDRKFPCSSCTKRGVSDICPEGALVSGKGTRFILANTEQLHTKIQDMGDRIRDLEEALRHSQPANSPIHPLLEPYLLDIKSTASLYQTNHGSEQDGNTSPILSASSRTLSGSSDNSMSPGNLQTADEPSQDDAQIEAEILRLSHNFPICSVVQTNNYPLRSYIRGLLPPRGEAAHLWQQVKMNALWQYNPHPNENFYETLLDQCYNLPIEETCPRRLALLFLILAVAVLVDLRRQPYSPMAETYHTLGRASLCESSVMEDTTIETILALFYEIWYLLVFSDKKKAAGYAWGLMGLTSKLAQSIGLHRNSSNTKVDQDEVERRRSLFWELLYLDARL…
DN1097_c0_g1_i30	MYSSLQGFDVDMHGDGLDSVGRPSKRSRGWQQQAEMEQEQHQQHQQHMHHSAAESSNSRSQRMDAPPAKHPDKERGRLLSCRECRRLKLKCDRVFPCQSCRKRGCADICPEGLLTSGRGSRFILANTAELHDRIAQLADRVRQLEDGLELLQSTMTPEPHPLLASDLLRIKNVQPSQPLPPSPHSNIRDDGIGASSSSRQQGPPMDYSMERPNLIPYGAMALQPDINIPSDIMHFSVAFPFPWNVDVNVRRRIRDCLPPRPDAQELCEQACHNALWQYNLNPADSFLTNLLHHCYSLPIEDVSPRRLALLLMILSIGSHVNLKQPIGANVLHGEAYHHLARAAVCEIPLMDEPDFDELHALFFMVWYHLVFSDNKKAVGYAWNLLGFVVKLAQGLGLHR…
DN1097_c0_g1_i32	MYSSLQGFDVDMHGDGLDSVGRPSKRSRGWQQQAEMEQEQHQQHQQHMHHSAAESSNSRSQRMDAPPAKHPDKERGRLLSCRECRRLKLKCDRVFPCQSCRKRGCADICPEGLLTSGRGSRFILANTAELHDRIAQLADRVRQLEDGLELLQSTMTPEPHPLLASDLLRIKNVQPSQPLPPSPHSNIRDDGIGASSSSRQQGPPMDYSMERPNLIPYGAMALQPDINIPSDIMHFSVAFPFPWNVDVNVRRRIRDCLPPRPDAQELCEQACHNALWQYNLNPADSFLTNLLHHCYSLPIEDVSPRRLALLLMILSIGSHVNLKQPIGANVLHGEAYHHLARAAVCEIPLMDEPDFDELHALFFMVWYHLVFSDNKKAVGYAWNLLGFVVKLAQGLGLHR…
DN1097_c0_g1_i42	MIGGGLFSGSFSTLIAGWCVLSISRRTVDNSLNVIQSLSLGRPPSISLAHVDARRPDYEGQGLSVSRQEVLYHKWKNGFYYDCLSPILESMTSITLLDYDSVMALDNKVRNYAIPPLLDEHGLVGSQLLAMQRAFVATSRHIAILQLHRRYFTDAMNNSRELFSFNHKYAPSVVATYLGASHLISTVEAVFDKEADLSARFLCFWFNAFSAAVTLSLLVSRAPQSSLATFALKDLDRVRKLFMHVATVLPFCGKALVSVRFREAGRHLIICGPQPLLEKVASKSMNLHMQVRKGQKEEDLESLMEGDSRNMSLKLPESFSKAHSSICQYAEQIMAAPSIPESTSRVFVSHLLQTAVNNESEMWLPEVYNFTSAGVGPEDRHSFKVAAPHPTPFSPMDPR…
DN10987_c0_g1_i13	MNSDHLSYPSTSTSPLLEEKYKELRKERIFVGNLGSTIDEFALLQLFSKFGPISKLDFLFHRNGPLKGKPRGYAFVEFSNADDATRAIAAAHEKPLRGRNLIVTYANQAPTDHSSNGSVVRRRTLMESGRPTALSLMKEKSKKRLADKTEDKIAIMERSEERRVGKECRLRCRSRWSPYH
DN10987_c0_g1_i36	MESGRPTALSLMKEKSKKRLADKTEDKIAIMEAKLRQMEASSSSCPISLPDSLPKKPRFSVPLSEENPPRRASKSAHPGLPRVHVVPPATPMAVTPKATEKKKLLTGVRIVKRKVNEVDS
DN10987_c0_g1_i4	MNSDHLSYPSTSTSPLLEEKYKELRKERIFVGNLGSTIDEFALLQLFSKFGPISKLDFLFHRNGPLKGKPRGYAFVEFSNADVSWISSPFHTISSFSSIFAPPSTNCSALLFGLQSTGAVAPELPSFAPPPKRRRVDQHRF
DN10987_c0_g1_i43	MNSDHLSYPSTSTSPLLEEKYKELRKERIFVGNLGSTIDEFALLQLFSKFGPISKLDFLFHRNGPLKGKPRGYAFVEFSNADDATRAIAAAHEKPLRGRNLIVTYANQAPTDHSSHGSVVRRRTLMESGRPTALSLMKEKTKKRLADRTEDKIAIMEAKLRQMEASSSSCPISLPDSLPKKPRFSVPLSEENPPRRASKSAHPGLPRVHVVPPATPMAVTPKATEKKKLLTGVRIVKRKVNEVDS
DN10988_c0_g1_i10	MDDAQCLTYLCRVLSLGWTSTSGYMRGRQASMHREVVMDSFAGYSLCSGMLSLAQCRLPRPHTTSRSDTSFPDILRTAVCSTQTGVDFLATFSRHPEPRRFMPICIDGPGSLFFSIIPIFRTRLTRESLTVNTYRPAAFGWPVSFRIPPPRCSEPRATPGEVRSLRGGIFAAMFAVRALATTASLSRKTPLKSPALGSTSVIQMSHGMNLAFHEPIANPRFWIFVR
DN1098_c0_g1_i1	MSIPRTLARQQCLRAAYPRQFHSSARRFNESGRSPFQAFVDVLKEEIKKNRELQDNVKQLQGDVDKLQDSEAMKKARAAYERARLTSSLKENPRLKAAADELKKTGVKVGDAVGEALKSMEESEIIRTISRATSAVSSTIEKSTEPIRKTAAYKSLSESIIDALDDSGSAKHAGFEEKEARRLRRQRRLIKAGKAGRLAHTKTDANPEYVSRLCEQLPTHSRISVLEKQ
DN1098_c0_g1_i2	MSIPRTLARQQCLRAAYPRQFHSSARRFNESGRSPFQAFVDVLKEEIKKNRELQDNVKQLQGDVDKLQDSEAMKKARAAYERARLTSSLKENPRLKAAADELKKTGVKVGDAVGEALKSMEESEIIRTISRATSAVSSTIEKSTEPIRKTAAYKSLSESIIDALDDSGSAKHAGFEEKEARRLRRQRRLIKAGKAGRLAHTKTDANPDAGEAVVLHKDSPRQEKWNSFKESNPLMRSFANLQQSWEETENPLVSSVRSFTHSITSFFDENETARVIRMTKEIDPSFSMGSFERELREYIVPEVVDAFLSADQEALKAWCSEATYNLLWATMEQYLRQGLVSNSKVLDIRQVDVIQGTLPEDDIPTFLIQFSTQEVLLFRNAKTNEIVVGAENKVEQSTY…
DN10991_c0_g2_i3	MDDGVRSDHKDLNYAGDHSYDFVANSKTQPTDAKILSHGTACAGVVAAARNNLCGVGIAYDSEAASLRVLGGTYRSPDGRSQSPTPEYSSREATAFNYHYDSISIYSCSYGPEDDGKSLGGLTYVGKQALLNGVNKGRDGKGSIFVFAAGNGGDPDKEHDDCNFDSYVNSIYTIAIGAVEKSGRHAKYSEPCAAVMATAYSGANDDSSSIVSLGSSDDVSCKSNFSATSAAAPAAAAIFSLALEARPDLTWRDIQHLCVETAQFPHGEFAVDQLVKGRKYNPKVGFGILDASAFVEKAKTWTLVKPQVWMELPYVQFDEGAVDDQKKVTGGKQLVGGDTVEEVVTITETMVRAANFDKIEHIQVRVWVEHQRRGDIEVTIFNPKRVMCVLATNRPRDDD…
DN10991_c0_g2_i4	MDDGVRSDHKDLNYAGDHSYDFVANSKTQPTDAKILSHGTACAGVVAAARNNLCGVGIAYDSEAASLRVLGGTYRSPDGRSQSPTPEYSSREATAFNYHYDSISIYSCSYGPEDDGKSLGGLTYVGKQALLNGVNKGRDGKGSIFVFAAGNGGDPDKEHDDCNFDSYVNSIYTIAIGAVEKSGRHAKYSEPCAAVMATAYSGANDDSSSIVSLGSSDDVSCKSNFSATSAAAPAAAAIFSLALEARPDLTWRDIQHLCVETAQFPHGEFAVDQLVKGRKYNPKVGFGILDASAFVEKAKTWTLVKPQVWMELPYVQFDEGAVDDQKKVTGGKQLVGGDTVEEVVTITETMVRAANFDKIEHIQVRVWVEHQRRGDIEVTIFNPKRVMCVLATNRPRDDD…
DN1099_c0_g1_i10	MSTTHDRWNSEKNIDESPVLDAVDDTYAPSMSKTVRRKVDLNLIPLIAVLYLCSFLDRGNIGNARVAGMAEDLELTGSRYQLAAAIFFVPYSLLEIPCNVVMKLMKPSIWIPAIMLVWGLVMFLMAWVSTYQGLVVCRFFLGIAEAGLPPGVAFLITLWYPRADQARPISLYFSSATLSGAFGGLLAFAIEKMDGLGNLRGWAWIFLLEGLMTIMFSLLAFWKLPDFPETAKFLTPDEKEYLTSLLRRDTAGEPSHFEMRFVWEALRDYKSWFQTLIYIGMVMPLYSFSLFLPTIIKGLGYSTSQAQLMTIPPYAIGCVCTILVGWASDRAKLRGPFVMGCALVAIVGYAMLLATSSPGVGYAGAILAACGVFPTVPLMLAWGSGNAGSSLKKAVVIGL…
DN1099_c0_g1_i69	MSTTHDRWNSEKNIDESPVLDAVDDTYAPSMSKTVRRKVDLNLIPLIAVLYLCSFLDRGNIGNARVAGMAEDLELTGSRYQLAAAIFFVPYSLLEIPCNVVMKLMKPSIWIPAIMLVWGLVMFLMAWVSTYQGLVVCRFFLGIAEAGLPPGVAFLITLWYPRADQARPISLYFSSATLSGAFGGLLAFAIEKMDGLGNLRGWAWIFLLEGLMTIMFSLLAFWKLPDFPETAKFLTPDEKEYLTSLLRRDTAGEPSHFEMRFVWEALRDYKSWFQTLIYIGMVMPLYSFSLFLPTIIKGLGYSTSQAQLMTIPPYAIGCVCTILVGWASDRAKLRGPFVMGCALVAIVGYSMLLATSAPGVGYAGAILAACGVFPTVPLMLAWGSGNAGSSLKKAVVIGL…
DN1099_c0_g1_i77	MSKTVRRKVDLNLIPLIAVLYLCSFLDRGNIGNARVAGMAEDLELTGSRYQLAAAIFFVPYSLLEIPWYVGNCGAGCDDLTNTLSNVVMKLMKPSIWSV
DN109_c0_g1_i1	MPIEMSRYDTEMTQYGKTDDRQQRWPDKTTAQSDSGHDSADTHVDPHFRPPSGKGHFASPSVDSVMTIAPTPPPPRHTFPDGGSKAWLTVFGATFALFSGFGQMNAFGTFQTYYQEHQLAHLPPFTISWIGSIQLWVFFFSGGFIGVAFDAYGPRVLMVSGTMCYILSIMLTSISTQYWHYILAQGILFGLGVGLLFYPSLTSVSTYFFKYRATALGIAAAGSSAGGFMYPLMLEALFERVGFGWAVRISGLVSAVGCGIALLTVTALTPRPGPKGQNSFSIMRAFQDRRFSLLIAGSVLVALGLFIPLFYIDSYTTSLNLPHAKIVLALMNVGGIVGRILPAILSDRVGRFNILVPSALLSGIFTLALWIPANSLPMVIVYAVLYGGSSGAFISVITP…
DN109_c0_g1_i31	MPIEMSRYDTEMTQYGKTDDRQQRWPDKTTAQSDSGHDSADTHVDPHFRPPSGKGHFASPSVDSVMTIAPTPPPPRHTFPDGGSKAWLTVFGATFALFSGFGQMNAFGTFQTYYQEHQLAHLPPFTISWIGSIQLWVFFFSGGFIGVAFDAYGPRVLMVSGTMCYILSIMLTSISTQYWHYILAQGILFGLGVGLLFYPSLTSVSTYFFKYRATALGIAAAGSSAGGFMYPLMLEALFERVGFGWAVRISGLVSAVGCGIALLTVTALTPRPGPKGQNSFSIMRAFQDRRFSLLIAGSVLVALGVLPPGST
DN10_c0_g1_i10	MALLFKFKNTLYGFAVLVTLFWPAMALPQPSSRGVEGVSLALSLKAPPSVNDVSDFTITGMLKNEGSKDIIVVKDPNGILYEVFTADALVFERTGSKGEDVGEDVKKPSFVGSQAKWTMDIYLQRNIEEDDSDEDYSTAGNESSSNERRGTSDSESDPSGSDESDGDYHTDTSITGSTESGSKQYAPGTTIDLPAGKAIPISYKVGEVYDFSESGAGAYTFKLKRDYFYVLINDEVVNVKVKMDVAANTVKIQGKLAAADRPEEEELVLDEKVTYDDPDEDPDEDSDGSIGKRTRARVTRVTTHKCGPRQIITIDRAARQADKYILESNRYLANMTGPTTRYEYWFGDWNTQPKDGYSWAPRDQVTNRYKDLRKRSFLKPGHAGGYTYTCSCTETTSAS…
DN10_c0_g1_i12	MALLFKFKNTLYGFAVLVTLFWPAMALPQPSSRGVEGVSLALSLKAPPSVNDVSDFTITGMLKNEGSKDIIVVKDPNGILYEVFTADALVFERTGSKGEDVGEDVKKPSFVGSQAKWTMDIYLQRNIEEDDSDEDYSTAGNESSSNERRGTSDSESDPSGSDESDGDYHTDTSITGSTESGSKQYAPGTTIDLPAGKAIPISYKVGEVYDFSESGAGAYTFKLKHGCGRQYG
DN10_c0_g3_i1	MATMFGRMIRRISHGVIPRADRPWDDDATSNAPKSASRKRRMLSPDDDNDDERVSKRARDVSVTNTDDSEAQWVKEGVKEVTLGVRDVEIQPKDVPLPVDDVDVEEKVEDVGEVKEDEEQVQPSQVPLPDDDEQIQPLDEGASVTEASSTTDAPPTGNDVPLATTIPSSLSSPLPDAPKERVEVEIPSTPPTVAADLPKDVPDHTVDA
DN10_c1_g1_i12	MDIPPRFGETDDRPNELLAKPFHSHLHQDYERLEDTVVPSGLEEKHPATTSPTNRIRNTHVVISPYISQLARSPLPREISALECSSAAWPIQRDENTLSNNPAVLRTTLRNCPSACSSGSLRRDFRARPAGGTFVRCCGIATGDDENFPEQRHRKLASYSTANHRRVRRAVWIIITIQPMKPSRLGERPREIDFSPKETIFVTTNQFALFRIGGLRQSA
DN10_c1_g1_i19	MIHPLVDVIKMHRCMYIQRIHPFPTCVARAILRTHPSLIHLFTREPLPPRFSTREELWRFSECRSHLGDSVVFQYSSLPAVNADEIIVGRTRLFGTDEWAS
DN10_c1_g1_i3	MFFFQSAGNYSVFEALVVLVEMRMERLCQQFVRSIVGFPKPRRYVHRVRVSLSPPSKGWSLVYFSRIPAHPRRPIQVLLCRSQLHTFKMILDRALDRVPGVEGLIFRCVD
DN10_c1_g1_i32	MSERAYTRTVDSRCCRCPFNGRNNIVVAGSHTTAFNRRLSRRSCTNVSMQAPTGYGGWAVSKGSRDTAELFDRAFSGRYVHLVRGSKSSVEMSARSYIFLGFQPVLNPLRVQSKHSRADRSCIRSE
DN10_c1_g1_i8	MDIPPRFGETDDRPNELLAKPFHSHLHQDYERLEDTVVPSGLEEKHPATTSPTNRIRNTHVVISPYISQLARSPLPREISALECSSAAWPIQRDENTLSNNPAVLRTTLRNCPSACSSGSLRRDFRARPAGGTFVRCCGIATGDDENFPEQRESTVRTYTLLCLTFVLGHRKLASYSTANHRRVRRAVWIIITIQPMKPSRLGERPREIDFSPKETIFVTTNQFALFRIGGLRQSA
DN11003_c0_g1_i12	MSNTTQCPLDFVVVGDSVAGIGCAFTLAFSGHRVTIVEKLGKTDKDLQPWNGGIRLPPNIARIIHTYPGTSSVFEKATKLEALEFRTGDTDQVMGRMCFDSQMMEDLGSDYYLISHHDYTTFARSFCHELGVKFRYNFPVQSIETSRDGPAVVIGENGERIEGDVIIGADGRNSVVREYLLAQETTDEDDSDDDDDDSCSSSTAGPMGSFKAVVGGSISVPLEAMRPYPELHELITSKKYIVWMGDGYCLTGGVHGNIYTLGGTLTRPTTPNDLDLEWTDSCSSQFMHSFVPDIHPSLKRLIDIAEVGHPTVQHIHPVESYVDAHSKVVVVGDAAHCTPIHGTHNSSLAIEDTFTLGHLFAHITHKSQIPSFLRGFNEIRIPRSKIVSNSELSGLMSTS…
DN11003_c0_g1_i13	MSNTTQCPLDFVVVGDSVAGIGCAFTLAFSGHRVTIVEKLGKTDKDLQPWNGGIRLPPNIARIIHTYPGTSSVFEKATKLEALEFRTGDTDQVMGRMCFDSQMMEDLGSDYYLISHHDYTTFARSFCHELGVKFRYNFPVQSIETSRDGPAVVIGENGERIEGDVIIGADGRNSVVREYLLAQETTDEDDSDDDDDDSCSSSTAGPMGSFKAVVGGSISVPLEAMRPYPELHELITSKKYIVWMGDGYCLTGGVVRSISRLFLVLTHSYSTGISTRWGARSPDQRPRTTSISNGQTHVQVNLCIRSYLTFILH
DN11018_c0_g1_i29	MRLSLKRVIFSSLTPSFAGMNMTRLNLTKTRWDIFFSLSSPLFAHASRHQRTPPTLGYKYPVVFHGDTLSSATRIGASSTSLGSGIVAYGLREGSHLVDTSS
DN11018_c0_g1_i3	MQDDGILKSYFRAGGVRWCRDACANKGDDNEKKMSQRVFVRLRRVMFMPAKEGVKEEKMTRFRESRISLVDVKRARVAQVAPRNLGANEGGGGRSNGVDHRLVYQGSFVSISPSFSRRGWWADREYTERDPETRVNQ
DN11018_c0_g1_i34	MQDDGILKSYFRAGGVRWCRDACANKGDDNEKKMSQRVFVRLRRVMFMPAKEEKMTRFMGRVASLSLAEERELEAPRKLGTNGGGGGRSNGVDHRLVYQGSFVSISPSFSRRGWWADREYTERDPETRVNQ
DN1101_c0_g1_i14	MTTYKKYADALQLFQGHEDDLDGILDPRNGYAPLMKDICSTALDEDGEENENLKMEQDTWALIQVVVSSRKTELPPYVPARNLHEYTPTSTLAAHIVNASPFLNELIIIREWLHDVTPAPAHPEATTGYWPFTKHAILHSARTAGGARTGLVKEMDPDVVSRGPLAPDDANFEKNFCQTLFTYIRAGRIEDAYALCHKAHQPWRAASIRGSKLFDWQELSAGDADSEDGSDEDDDLSWRGTRNRRLWKSACIRAALSQSLPIYERVLFAALAPSPQTFAILKSACRTFADHVWATISVICEEKISDELAKLSTYWEGTLDKVVPWVQEEEEEAEEEEWQNEKQEVLAGLISIPVDEGPGPEHPFHVAQLHIMLDRTSSVFDTFAEQIVQGGLTENLYSY…
DN1101_c0_g1_i8	MTTYKKYADALQLFQGHEDDLDGILDPRNGYAPLMKDICSTALDEDGEENENLKMEQDTWALIQVVVSSRKTELPPYVPARNLHEYTPTSTLAAHIVNASPFLNELIIIREWLHDVTPAPAHPEATTGYWPFTKHAILHSARTAGGARTGLVKEMDPDVVSRGPLAPDDANFEKNFCQTLFTYIRAGRIEDAYALCHKAHQPWRAASIRGSKLFDWQELSAGDADSEDGSDEDDDLSWRGTRNRRLWKSACIRAALSQSLPIYERVLFAALAPSPQTFAILKSACRTFADHVWATISVICEEKISDELAKLSTYWEGTLDKVVPWVQEEEEEAEEEEWQNEKQEVLAGLISIPVDEGPGPEHPFHVAQLHIMLDRTSSVFDTFAEQIVQGGLTENLYSY…
DN11020_c0_g1_i15	MTPTRKSERLKGRWPATETTDATSIEPAKNVAGLKRKNAPEAKPDPKDAKKQRIEDPNLGKLERMDEIPLDVLYEIFSYLHPLDLLHISRAAKMFRNALYTKSSVYAWANAFDNVGLDSRGVFEDLNQPQLARLLFEKRCSVKTLSLYQKLRQTHDGDSRIVAGDRKSVV
DN11020_c0_g1_i24	MTPTRKSERLKGRWPATETTDATSIEPAKNVAGLKRKNAPEAKPDPKDAKKQRIEDPNLGKLERMDEIPLDVLYEIFSYLHPLDLLHISRAAKMFRNALYTKSSVYAWANAFDNVGLDSRGVFEDLNQPQLARLLFEKRCSNCSGPGPKRVIWQARIRLCKKCLLEWNIMQPVNMASVDVEVTDENKHRIPLIYAVTPKHIVTRDLDPVTFNRIRKAIPHDVGTPYWQVLFYHTDSFRKLWEESAPMSEEEFKEWYEGEKEYYEELKDEAKQLHDYAVSYDEELAYQKQKRWQKRLDSVVMRLKAEGFEKEFEDKYSNHYRWIQRHPNLWTGGGALTDEEWSEFRESYTYTAGLKAIP
DN11020_c0_g1_i9	MFRNALFTKSSVYVWANAFDNIWLDSRSILEDLNQPQLARLLFERRCSNCNGSGPKRVIWEARIRLCKGCISGLEIMQPANTEPVQSTEENKHRIPLIYAITPKDPKEQELYLVTSIGRHYQPRYSIVYHAATFRLLWEESSSMSEEEFEKWYAGEKEYYEELEDEARQLHEFAVSYDQEIAYEKQQRWQKRYESVIERLKAEGFEKELKAKYSWVRSRLQRHRDLWFGGPLTDEEWSELRESYLSIARLEPKVFPSNAVVVNNDGQTDL
DN11024_c0_g1_i1	MSIDLNLATDIQPYWLAPDLVICTSDNVRLFVQKSFLTSASPFFSNLLEDGQPEEMCMHLPVCRVPESSGTMRTILHLCYGYPTRTPFDELELEEVMDALQKYCMENGKKALTEQLKNAGSTKRGPVKLKLLAMARRHDWHDLILVLARQLLFLSTQELTTLDVTSDPTLTVKDYQLFLDYHLRCSQLAERMLSLDSGKLVLSSIADNCLSCKQKYGFRLSFINEPTLWCHRWVRDFVSTLLERVKVAPLGGLVLDDTFVNAITRMALLECETQTPIGARQTMESIVDVVRCAVNDVPFVRPLSFLLVILLLIILDS
DN11024_c0_g2_i1	MSSTTASTVSSPTSVPTPSPTSDSGMTGGNYFFGFLITFIALLFMFVACGVRTRRRLRHGRIVDLDALAGMPGFFGSTSTVLETPVLWEPWVHKADEAIWRAIQPLSTNKLARENSDKRPPPLRLSPNLSALNGLSLPRWKAQPNPITRKVEQSTLQVTVLISMPRQQLNKDSSPEYQIGVVQLPWHEPTS
DN1102_c0_g1_i30	MSTFDDKQSLVVQDWDIFTGGTSAPSSGRDDSTQLSLPLPVAYTMNARDMALPEANGMADRLQQYRNSQAMHHRLGATAPTKVLDDVDAPSVSTTFHPTAHFAQPGHHPDVVLLSADSVLFYVHYAYLDGASTNHFGMLLAGRPNSHPVHVEEHSAVLNVILHAVYSISSSRFKPSLDTLITAVDQMSATYGLSTKQLIQPSSTLHSLLYSHAPFSPIELFMLAAHHQLEDLAVQVSAHLLSFHLYNLTDEMVDRMGARYMKRLMFLHIQRVEAFKAILIVPPPAHEGCRVHEGRVQNKWALAVAGMLNDLSPGMSSHMLISLMKRLAGDMRCPSCIERFDRMLAVAAMKWSSEKATI
DN11033_c0_g2_i1	MSRKSSSSLARTKTTKLSDKLYKCGTSRSYFLISAMFYNLCVLLLAASPSLALWPLPTTITKGSTALVLSPSFDVDISTITNPPKDLIDAISRTKKRLVEDKLERLVPDRGASDLALLKDASYLESLILTLTGDPKPISEAATAELGKRDEAYSLTVPSDGSPATISAATTLGLFRGLTTFEQFWYTRDKLIYTDRKSVV
DN1103_c0_g1_i1	MADSGLAQITPPKELLQHDSDIIFEHFFRRLAAYRNTAVLFSELEANFSSASEKDTAKTKERSIEALNSWAQKLLEHAYLVCGQPEKEQCPTLEPYSDTSIRHLPPLPAARDLSRVLNAILFLDITTAKQYSAQTRVFLRTMGPIDEEVVVTTLKHPEEAIREAQEQAEATTQKHASRGKTMRIVGMGLGAVAGGVLIGVTGGLAAPLVGAGVTTVLGWLGIGGTIAGLLASGLAGSSIVCGALFGVYGAKSTASMVQRHTREIRDLAIVPVGEQSEEGTLAVRLGVSGWLASEDDVTAPWDVFGQDDTFALKWEVEALKDLSDALFALVKTQAMNYVKAEVIRRTVFASLMSSLAPIAWLKVGRIIDNPWANARALALKAGKVLGDLLANRVFGTRPV…
DN1103_c0_g1_i4	MADSGLAQITPPKELLQHDSDIIFEHFFRRLAAYRNTAVLFSELEANFSSASEKDKSKTRERSIESLNSWAQKLLEHAYLVCGQPEKEQCPTLEPYSDTSIRHLPPLPAARDLSRVLNAILFLDITTAKQYSAQTRVFLRTMGPIDEEVVVTTLKHPEEAIREAQEQAEATTQKHASRGKTMRIVGMGLGAVAGGVLIGVTGGLAAPLVGAGVTTVLGWLGIGGTIAGLLASGLAGSSIVCGALFGVYGAKSTASMVQRHTREIRDLAIVPVGEQSEEGTLAVRLGVSGWLASEDDVTAPWDVFGQDDTFALKWVGIQFIPPL
DN11044_c0_g1_i14	MAAPQQGVASILQETILLPNLPAIAGGNVLIALTQQLAQIEQQLGNLTTAIADNHTTAQGNHALTTAALARLEAFMANNPMCTANAAAFNTGPLRGPNGLLPPPISTCQELDRATIFQLDGLNNILVINGYPAGGTVAAKRQVIADFLGVVV
DN11044_c0_g2_i2	MNSSVPYLKQMRFDISLRVVTLLLPALIVSAAPAEITTPSELLPTRDLVLNKIFRGTSTPLPRVSLKQSYVNENYKGYDVVDGWAVSKTDDKKVTARAVTRLDGERIKDKAIEIEKLGYLLEDGEDDSGRYWIVYRVYMSPHELEDEYEPAEYEKMPVTDIDSYFT
DN11044_c0_g2_i3	MATDTDMVSLRRLPPISTLFPASFHSTANLCWTLMGQHRTFRRLANVPLPSPRDSDRTRLGNGANLLLGDVDSDFFGAYAGSLGRNIAMVDSLVTHCEIRRRLGDSCYRWWVYLSFDLYVPASLTFADDLTLQSQRPSQKTSCASRTRMKKTAAAREDVH
DN11049_c0_g1_i11	MRLRKILVTVLFGLNLILETVYLGLAIAEQDTVATHVVRVVFPLYAVIVAGRSVQHSNISYHNESITHLTVLSVVATTVLGVASLLPSVPPPTTLADAADSFVWLRLAVIVVYALAGFVSATTPTGPFLHFDHKDIYLPKEVSAATNHDMTI
DN11049_c0_g1_i30	MRLRKILVTVLFGLNLILETVYLGLAIAEQDTVATHVVRVVFPLYAVIVAGRSVQHSNISYHNESITHLTVLSVVATTVLGVASLLPSVPPPTTLADAADSFVWLRLAVIVVYALAGFVSATTPTGPFLHFDHKDIYLPKEVSAATNHDYANVTGVTGQSFFEFMYILQAYHDNLGSSPWDTLFFSYTTKVVMLGNIAESLEIADLPVVPASMRSIPNYTQMTKTLRTVALRIRSWSPKVGSGWNLGYKLIHLNRVGLFAQMLLASSSASLYYVPPFFLNRLIAYLEADPDRKTPAWGWVYAVGLFGTSAFQYLRKSPYFERTVSK
DN11049_c0_g1_i48	MISVTVHPSNLVSLALIMSGSSEISFPIEDSLDALWYFFSWAECKSAYDVRPDKTKKKPNPQDLPPPPRMTEVALIESDEVDTTPTDPIFALTIGIDKYANSDASLYGRKDHDITDTIVTNLSGCVADADNVVEFLVKTLHVPNERIANLRNEGATAAGITSALELFASNKAIPKDAIIFIFYAGHGAEAEPPTNYPFPFDGKIQTLVPYDFEIDLPVSSDADPIAKNGLADFKLNKLLENIAKEKGNRITVIFDSCHSGSGTRQSGGKKTNFLARGIQLPRGTRLDSGALPATTSRAATISDKNKHKGLGSHVLFAACTELQSAYESNGQGMFTSALLNLLKSDDLAQLTHSDIIQRLPQLPGQNPRCECLDQNLIFLHQRTASHRRPSYKLTRDSDG…
DN11049_c0_g1_i6	MISVTVHPSNLVSLALIMSGSSEISFPIEDSLDALWYFFSWAECKSAYDVRPDKTKKKPNPQDLPPPPRMTEVALIESDEVDTTPTDPIFALTIGIDKYANSDASLYGRKDHDITDTIVTNLSGCVADADNVVEFLVKTLHVPNERIANLRNEGATAAGITSALELFASNKAIPKDAIIFIFYAGHGAEAEPPTNYPFPFDGKIQTLVPYDFEIDLPVSSDADPIAKNGLADFKLNKLLENIAKEKGNRITVIFDSCHSGSGTRQSGGKKTNFLARGIQLPRGTRLDSGALPATTSRAATISDKNKHKGLGSHVLFAACTELQSAYESNGQGMFTSALLNLLKSDDLAQLTHSDIIQRLPQLPGQNPRCECLDQNLIFLHQRTASHRRPSYKLTRDSDG…
DN11049_c0_g1_i63	MISVTVHPSNLVSLALIMSGSSEISFPIEDSLDALWYFFSWAECKSAYDVRPDKTKKKPNPQDLPPPPRMTEVALIESDEVDTTPTDPIFALTIGIDKYANSDASLYGRKDHDITDTIVTNLSGCVADADNVVEFLVKTLHVPNERIANLRNEGATAAGITSALELFASNKAIPKDAIIFIFYAGHGAEAEPPTNYPFPFDGKIQTLVPYDFEIDLPVSSDADPIAKNGLADFKLNKLLENIAKEKGNRITVIFDSCHSGSGTRQSGGKKTNFLARGIQLPRGTRLDSGALPATTSRAATISDKNKHKGLGSHVLFAACTELQSAYESNGQGMFTSALLNLLKSDDLAQLTHSDIIQRLPQLPGQNPRCECLDQNLIFLHQRTASHRRPSYKLTRDSDG…
DN11049_c0_g1_i70	MRLIRRMPGPQNRINPLAKHSYSPTDPIFALTIGIDKYANSDASLYGRKDHDITDTIVTNLSGCVADADNVVEFLVKTLHVPNERIANLRNEGATAAGITSALELFASNKAIPKDAIIFIFYAGHGAEAEPPTNYPFPFDGKIQTLVPYDFEIDLPVSSDADPIAKNGLADFKLNKLLENIAKEKGNRITVIFDSCHSGSGTRQSGGKKTNFLARGIQLPRGTRLDSGALPATTSRAATISDKNKHKGLGSHVLFAACTELQSAYESNGQGMFTSALLNLLKSDDLAQLTHSDIIQRLPQLPGQNPRCECLDQNLIFLHQRTASHRRPSYKLTRDSDGHHLIDAGEAHGVTANAEFTLYTSDRTKELGRLVVSNSRAFQSTLVPIQDGQTFDTSQTDVV…
DN1104_c0_g1_i1	MTLHSLGFGPPPLGVKQLVMPTVSRYGSVSIQAIGGYGHTVCTTDVGVLASLKYIILSQWCGTCYPLHFDILVNSDIRLFQSNLSLTYEGFCFGKVKGPEKEGG
DN1104_c0_g1_i3	MLFLPILTAFLLGSFDFAKAESLVCEGQVTLEETYIGVDKNVKMERITCATPLAQDNVLQARQDPNVCGANCITNCFTPSGGGPNPNECNVIADALRYESQHTGESSFVKLLHGTEVSFPRTSLPNRNRDE
DN1104_c0_g1_i4	MLFLPILTAFLLGSFDFAKAESLVCEGQVTLEETYIGVDKNVKMERITCATPLAQDNVLQARQDPNVCGANCITNCFTPSGGGPNPNECNVIADALRYESQHTGPLFQIGTGTNNTILMTYSSCKSFFVNQDFIPLVYCRNDWAALIDWVAPNCQSTQNAHGGNCVATNQRWFVQVEHS
DN1104_c0_g2_i2	MSSKPIREYDAKLLLSYWLTRVALVDPSIELGPSATPATPRVAQLLFDEDSKTLTTTDALPKWVHAQGVKFVAKPDQLIKRRGKAGLLALNKTLDEAKLWIDERAGKVQKVEAVSGPLVSFILEPFLPHPSTTEYYVCINSSREYDSILFTHEGGVDVGDVDAKALKLDIPVQTSKNPNTFPSKETIKSTLLTHVPAEKQDALVDFLIRLYSVYADLHFAYLEINPLICLGPSESKSGNVEIHYLDMAAKLDQTAESICGMKWAIARDLSVYDGVASTSKGGKITADRGPPMVFPAPFGRSLTKEEAYIQKLDASTGASLKLTVLNPEGRVWTMVAGGGASVVYSDAIAACGFSHELANYGEYSGAPTEGQTYEYAKTIIDLITRGAPRPEGKILIIGG…
DN1104_c0_g2_i9	MSSKPIREYDAKLLLSYWLTRVALVDPSIELGPSATPATPRVAQLLFDEDSKTLTTTDALPKWVHAQGVKFVAKPDQLIKRRGKAGLLALNKTLDEAKLWIDERAGKVQKVEAVSGPLVSFILEPFLPHPSTTEYYVCINSSREYDSILFTHEGGVDVGDVDAKALKLDIPVQTSKNPNTFPSKETIKSTLLTHVPAEKQDALVDFLIRLYSVYADLHFAYLEINPLICLGPSESKSGNVEIHYLDMAAKLDQTAESICGMKWAIARDLSVYDGVASTSKGGKITADRGPPMVFPAPFGRSLTKEEAYIQKLDASTGASLKLTVLNPEGRVWTMVAGGGASVVYSDAIAACGFSHELANYGEYSGAPTEGQTYEYAKTIIDLITRGAPRPEGKILIIGG…
DN11050_c0_g1_i2	MSSFEEELLPEELFWVEHYTYLLALGFLLRPRYSPNWKPSWILPDGSKRPEPLSMFEDAYVRCNKIDKIMDATRLSGGAQVVLRKADINKAEYLMLKKLNSPEFQCSANHTVPLLGVLPLPGSDTTVLLVMPKLMHFNRPSFETLGEIVEAICQIIESVAFMHSLNIAHLDISPFNIMMDASRVCYTGFHFVRRDTVDGWGPPGTLKYRPRREVMPVSYYIIDFENAKHFPEGHAARIDPRVKAALRGAPEMFQDELVDPFALDLHTLGHTFALIFDDYDNVHDLTSLFYAFVHEDPKKRPEAHIVLDAIRTFAKEKGRAWLDEPTPRPRYSGY
DN1105_c0_g1_i12	MNGRKLTKTHTTTGVSSERSPALSEHSARRTMHGDASEFSKHASEPTLQASNPQDCTARPFWAPKIFLKHIWMNKKRPLSTFERLRILLQRKRNVSSRVPTPILVCSYCFLQSPLIHGLVGISALCLSGGAGLGYYHYGVVRALLDTGTLPRVITGTSAGGLIAALTACYTEEELKIILVPELADRLTACEEPFSVWGKRLWETGARFDSVIWARKSTWFTRGSMTFKEAYLRTGRILNISVIPADRHSPTKVLNYVTAPDTIIWSTLLASAAVPGIMNPVVLMEKLRDGTAVPWNWGSRFKDGSLRVDIPLQALNLYFNVTHPVVSQVNPHVHLFFFAPRGSPGRPVAHRKGKGWRGNFLLSAGEQWLKHELTKNFKVIRDLELLPEILGQDWSSVFL…
DN1105_c0_g1_i15	MDQPSARRIDVQGLWDAVYPTEQHLKAFQAALSADEVVVENSAGLASPQIGASPAPTISRIRKISALSDFAPVNLKVRRRRKKDRHTAAKRLGHDWLFLIVRWPLLLFIFLFIGAEFGMYVLIRQLVNTKEWISAWRGKKGVLRKKLRASQTYEEWKAAARELDEYLHFDEWKKVDEDPYYDWRLIRKVSRSLRTLREKNDARGCLGVLETCIRANFAGIESSRLYSETFLGTKDLLEAYLDEQEKALEYIRETPDLTSEEKKRFFKSANTNLGISALCLSGGAGLGYYHYGVVRALLDTGTLPRVITGTSAGGLIAALTACYTEEELKIILVPELADRLTACEEPFSVWGKRLWETGARFDSVIWARKSTWFTRGSMTFKEAYLRTGRILNISVIPAD…
DN1105_c0_g1_i27	MDQPSARRIDVQGLWDAVYPTEQHLKAFQAALSADEVVVENSAGLASPLIGASPAPTISRIRKISALSDFAPVNLKVRRRRKKDRQIGRASCRERVSSAV
DN11062_c0_g1_i11	MESIISFCTGLESLSIPQDAWITHDIMSSHDDSFENLTHLSLTCRTLSVGTTLSFYVPPSVTHLDMSYYLILNNFDDGEQASRVRLDMARKVNYLLAISRPGFQAIVYVPQGCPPPEGPSNARRRWLDWVEGVSSQITDPRFVFVSLYGLYQGVKGVECYESNHDTTYDWGYREEGSSSETVWEFADQVLKRRKAEGAYNASRPSFSEGYECLSPSSKAEHL
DN11062_c0_g1_i9	MESIISFCTGLESLSIPQDAWITHDIMSSHDDSFENLTHLSLTCRTLSVGTTLSFYVPPSVTHLDMSYYLCTDWVRLFEDAPHLTHLILNNFDDGEQASRVRLDMARKVNYLLAISRPGFQAIVYVPQGCPPPEGPSNARRRWLDWVEGVSSQITDPRFVFVSLYGLYQGVKGVECYESNHDTTYDWGYREEGSSSETVWEFADQVLKRRKAEGAYNASRPSFSEGYLGL
DN11063_c1_g1_i1	MFGRQRPRLRRRPQEHLRNFDPVLAVITRQKTFYPYELATYQENKRPLTKLVSPTERRCAVVDPPRKALQQPNRNISVLEGQCFAQISPRSRHTSGVSTEVAQPEFSKLWDRVK
DN11067_c0_g1_i1	MLDFSATPLAPSCRFLQNEVEDSSLFLRISQDLGNVKGFTDGLNGLNRMLLAYSSSSSKINPATILKLVQIARDTLLRSGVRIHAAAPCSPHMILLKRRYFSFLQSLKYKRSLFPVGLQDQVSRLVLPLASAALLRNSSQVPSKRPRCATCTATKSDTRFKQDDSCLMPPPDKFPPRSSLPSPRRRKPIIFPPEMIQKYLHTMPDNNSDTSDEDEVEQEDSRRYVLKPLTRRFGIWCGSTTMFRGPRD
DN11067_c0_g1_i2	MLDFSATPLAPSCRFLQNEVEDSSLFLRISQDLGNVKGFTDGLNGLNRMLLAYSSSSSKINPATILKLVQIARDTLLRSGVRIHAAAPCSPHMILLKRRYFSFLRSLKYKRSLFPVGLQDQVSRLVLPLASAALLRNSSQVPSKRPRCATCTATKDRKSVV
DN11069_c0_g1_i1	MKFSIALASAAFFGLVSAHTREWSLHVNGADQGEGAGRYIRQPPTNNPVKNLKSNDVFCNVGGTSSVSGSVSIPAGATVTSEWFHNWRNDDIIDPSHVGPIVVYLAPRSVTAGQAQWVKIFESGWDGSQWGVIKMKNNGGKVNFKIPQNLAPGDYLLRVELVTLHEANVLYSSNSLRGVQLYMSCNQITVTGSGSVALPSSGVAFPGAYTDSSPGMVFNVYDYPASQYVMPGPAVWTGANGFAPEEEGSYKRDGKFGRLL
DN11069_c0_g1_i4	MKFSIALASAAFFGLVSAHTREWSLHVNGADQGEGAGRYIRQPPTNNPVKNLKSNDVFCNVGGTSSVSGSVSIPAGATVTSEWFHNWRFVCVLILSLAA
DN11069_c0_g1_i7	MKFSIALASAAFFGLVSAHTREWSLHVNGADQGEGAGRYIRQPPTNNPVKNLKSNDVFCNVGGTSSVSGSVSIPAGATVTSEWFHNWRFVCVVIFHLAA
DN1106_c0_g1_i1	MNSLSVYLPIFHLSFSTSFPLPLLVIPMFFLLALLTTLIVPTLAADFPQAPSSWRKPTLTISLDDRNDLVSSAVQRVFDNLKPGKSASNDFYSTLSTLDSYRNTTTFRNLVTEFYALSPPFRNSYSNPGIAHGWTAVRAYEVYGAQEILSAALEGWQYGRDNTISQEDIDNGKSGNKEFKLSTDCGGNPLLGGTYWKTNDANNTVLTGFSTALFFALSARLSRLTSNETYLTALQESGIFLLNTMRVSGPRNGYAAISANEGGQCKGDIWGPGGFRLEHASYFVDGLSVLPPDMTIGNKTVETLHSEMIDYTLTTNPLASAEDGVLNLGEQRGTRVWAQAAGSLYNRTKNADLQKFLGQYIAVQYNTIVERATRSGSNNYAGSWAGPPVDSFSEGNQTS…
DN11073_c0_g1_i1	MSLAYLQRAARPSVVKTFNRGYAKRPEETADPTKEAIRRALYPSNLRNRPTPVGGWRHDASRALQFAMPSAAAHETIERAYLLHKRHIRKARDAELERKFNCMRDAMELLADIDPHLHYEANKKEDIRERTAPEQEVAKGMKITEQRALDARIRGLFPREIRVPTDTPSKNGWNYKWNPFPRPL
DN11073_c0_g1_i3	MSLAYLQRAARPSVVKTFNRGYAKRPEETADPTKEAIRRALYPSNLRNRPTPVGGWRHDASRALQFAMPSAAAHETIERAYLLHKRHIRKARDAELERKFNCMRDAMELLADIDPHLHYEANKKEDIRERRSEERRVGKECSISCRSRWSPYH
DN11078_c0_g1_i15	MSSPGRIPVIIDTDPGVDDIIAILFALASPEIEILAIIVSFGNTDIESSYSNILKLYGVLEKHFDAHPEERARYPNFASSSKPILVAGSRGPLEGELHSAQYFHGRDGLGGINEQHPEICALEVDKQSYLRLSNRSAVDVSLDLLREFPERQITYIALGPLTNLAHLVREDKDLVTSHIGRIICMGGALDVPGNTTPVAEFNFFADPFAVKELLVPGDVGVGLPLDRFVLLPLDITTPHELPFQVYINKVDNTFEGPARPSQQEGKKTLTHFTSSFLEKTRSVMLEFGKDAMELHDIVAVWCAIANPPGISPSLSDGWLSTKRVFQIERFGELTRGMLVVDRREDETAYAPGVNRANFQAEVDKQGISHGNWESTAVPAEVEIEAKTVTSTTDDSGVSC…
DN11078_c0_g1_i38	MARGRKQDLTIPATRALTQQRDYRARRTQYVHDLEDKCRTLESENERLRQEVLAMRLTLPAITVHNPQVIESSSQLMRDLTTASESLSRFQHLLFAEANTFPPPIPVPSPPEPSDAPNSRYSIPSPESVGSPLQTRLSSERNPSLTSLRFPRDILNDNIRVGSQSPLYEESNFQTAENDSSKSAPVR
DN11078_c0_g1_i45	MSSPGRIPVIIDTDPGVDDIIAILFALASPEIEILAIIVSFGNTDIESSYSNILKLYGVLEKHFDAHPEERARYPNFASSSKPILVAGSRGPLEGELHSAQYFHGRDGLGGINEQHPEICALEVDKQSYLRLSNRSAVDVSLDLLREFPERQITYIALGPLTNLAHLVREDKDLVTSHIGRIICMGGALDVPGNTTPVAEFNFFADPFAVKELLVPGDVGVGLPLDRFVLLPLDITTPHELPFQVYINKVDNTFEGPARPSQQEGKKTLTHFTSSFLEKTRSVMLEFGKDAMELHDIVAVWCAIANPPGISPSLSDGWLSTKRVFQIERYAGSLLRSDRS
DN11079_c0_g1_i12	MPNNEYMALNRAQLIFFPPQKGLFEEPHISQAFVRTERDATNAELEAYMRAKEDIISVVENIIVGHTLVPLPREIVVEGKGFVIVATWTLWEYGKTVEFRWGEQKAVAMKHKWTFTVQFDDEE
DN11079_c0_g1_i14	MPNNEYMALNRAQLIFFPPQKGLFEEPHVSQAFVRTERDATNAELEAYMRAKEDIISVVENMTVGHILVPLPREVVVEGRGFVIVATWTLWEYGKTVEFRWGEQKAVAMKHKWTFTVQFDDEE
DN1107_c0_g1_i12	MTNKDGEQVPLLSSNISLGIRPQSRLIPRPLHDPMEDHAIVLYDPTIDDRETDEERKERLKEEEKQRLEKEALEKTAGLFNPHKSLKALLGEGQKKAGIEKVPVVIDPRLTKVLRPHQVEGVKFLYKCATGMIVENQYGCIMADEMGLGKTLQCITLLWTLIKQSPHAGKPSIEKCIIACPSSLVKNWANELVKWLGKDAINALAVDGKGGKADLLKRVQQWVDARGRNVTQPVMIVSYETLRTLGPYLANCTIGLLLCDEGHRLKNGESQTFQALNALNVKRRVILTGTPIQNDLSEYFSLLNFANPNFLGTKNDFRKNFENHIIRGRDSMASDATKAESEKKLKELGGLVTKFIIRRTNDLLSKYLPVKYEHVVFCGLSDFQLSLYRLFISSPEIKA…
DN1107_c0_g1_i20	MIPLGTITVSVALLIAGYTIRVWHSAHRKERQLKALCPGGNKLWIFPLGALQLPAGRFNYPFPGTVGHYFSKFDVYKKYGSTCLSCVATWGTTPVYFMTNIEAIKKVCSDRHTFIKDVGAYEMLNIYGPNVVSAEGDTWKRHRMIANPAFSEANNAMVWEESLGVINDWLTDIDGRADPEAPLDLSEELARVTLLVISSTAFGRRVSWKEHSDEEAPLGHAMPFRTAVTTALSRLIMKVLTPDIVFDLSTRLHVPFLSPVLKETKTSFEALRTHMAEVVSHARSLTMEGKTTDSALLRNMVKANMFQEGKHLTDDELFSNTLAFLLAGQETSAHTVSFTLCFLALYPDIQQKVLEEVTRAWKNGSPPAYKDSISQLEYTTATFLETLRVRPAVPRLGKI…
DN1107_c0_g1_i23	MIPLGTITVSVALLIAGYTIRVWHSAHRKERQLKALCPGGNKLWIFPLGALQLPAGRFNYPFPGTVGHYFSKFDVYKKYGSTCLSCVATWGTTPVYFMTNIEAIKKVCSDRHTFIKDVGAYEMLNIYGPNVVSAEGDTWKRHRMIANPAFSEANNAMVWEESLGVINDWLTDIDGRADPEAPLDLSEELARVTLLVISSTAFGRRVSWKEHSDEEAPLGHAMPFRTAVTTALSRLIMKVLTPDIVFDLSTRLHVPFLSPVLKETKTSFEALRTHMAEVVSHARSLTMEGKTTDSALLRNMVKANMFQEGKHLTDDELFSNTLAFLLAGQETSAHTVSFTLCFLALYPDIQRKVFEEAMTAWKDGSPPAYKDSINQLEYTTATFLETLRVRPAVPRLGKI…
DN1107_c0_g1_i27	MSSASTSKASSKKRGSAIGAPSQHTQSSRKGKKAWRKNVDIEPVEEAMEEARAEERVLGTSLQKTSNDDLFIVDTTGEQLGRKTVAKSKTLQTTAAKILAQRSAVPAVFSRITSTNKRKAVLTKDEQEKLLRIAKRPRKGPLNSYIDPTEFGAGSAVMGLTEAVRRSGGYDPWDANVNVEPEEVAMGTEHLQKRIVKAPVYTKPRDLVDIPAVVEPHLGTSYNPPVSAHQELLLQAHTAEEKRILEAEKNAEVKNRMQQARHVEGSDDLVGAPGMQLDIPTEDAEEEGGVEETSHAKSMPERKTKQQKRKAAKALAERRMLATRLANKRMLESISLAKSLRKDLRRTAKQRQDERDLRKQILASKLKRGLSGQKLGKHKVPEGNVEVQLGEDLSESLRA…
DN11083_c0_g1_i11	MAASDTKLAGKVALITGGGGGMGLMMAQGFAKAGAKVYITGRRVKLLEDAAASIKDVPGSVIAEQLDVTEEASIQALVKKIEEVDGKLNILVNNAGQSYSVTDPDFFNKKMTAFFNKTDPFEVETMDNWVDVFKVNAIAPFFVIKAFLGLLTKGGQEFTSSVINISSCVAVMSSPFAPATIGYSPAKAAVNQLTKLLATEFATREIPIRVNAIQPGLFPSELVTDDLIDTTKTTPLPGHTNLIPVKRAGRPEEIANAAIYLTLSEYTNGAILRLDGGVTLVNA
DN11088_c0_g1_i2	MWTTIKINARSVIPWPSSGSSNIDPDAIFYHPHVAFQYTWYLPVDLLINFPSDDKFFNFYHWALLSKNRKSKPSWGITSQDMKTPTRIREEGWHWQSFWIG
DN1108_c0_g1_i10	MKRTTSDNPTPISRTPRPVSSASVRPSSSLSNRPSSSQGIRPSTSQGIRPSTSHSVRPSTSQGHHRPTSSASTIRPTSRLTQRPQSRILQANRLKLVSLCEQLVKNIQGDDDEGAFRTSVDYASRNLSVEGTLLNKVAVAFDQREVDAMMSGHAQKARIHSRDTLADALETSCRRLKDHIAASEKDVDQEIKADRIPLHLQLLLALANAPTPSTLTYASLYLSNLTAPPKEPDTLTWQKILAEEPFEGEHWEGVYGLPPGFVKNQREDYSSDSDDLSLWSIDSNEVDLDRSSDSMPSPPRTPSPIFPLVQNFTPSLPDVRLSILHRKEVEDLQSRQYWRKEWKLPAQVMSPRFNIGDASTLGPALQNVMGRNRSLSTTLVHLSDRYIYEHDAVREVLIA…
DN1108_c0_g1_i4	MSSTRLFSHPFANSYCALCDQYFHDNRQREEHIINSSKHPECWRCGRRFINKKAMLQHVLTTPGHHYCAMCDKQFRTAGGMRVHNEHAHPEGDDYDSDDEYDEDEEERPEGWEDYEGEDLYPDEASEPGDTFEDTSFEQDDSCDFEDPDYLGSAPHNHGYDSDDTEEEDLSDDVALPHVCCPMCEKEDENMCATSCGHVYCLRCVTSAIKYTGECPTCDEKICQEELRRIYISSH
DN11092_c0_g1_i1	MGRAGLSCHRYTSRYATRTLVLHLETEERAGTSDEHLSLLEHMAPVHARLSSVIVTTPQAVALMDVMKCLSFTKAVNLPVLGIIENMSGYVCPCCGEFSNVFSTGGGESMANRESLRFLGSLPIDTELVSLLDASEPEEKLQPVSASDATPSFKLLEQYKATPSSKIFQGMAEAILQHI
DN11092_c0_g1_i2	MAAEETPVFKRLQSVKHIIIVLSGKGGVGKSSVTTQLALSLYASSPTARVGILDVDLTGPSIPRMLGMDNHGVHQSTDGWVPVYADGSEARLACMSVGFLLKNKGDSVVWRGPKKNGMIRQFLSDVRWGELDYLVIDTPPGTQLVPLFYI
DN1109_c0_g1_i10	MRRASVAHPSASMSHWKLFFFDASLPRPRLPKLKLKLKFFHLRFRFNDTPTPSATSESDFDSETPSDKKLKHVSWVPWIEDPEKRQQALSEASSSLTAPDSDFPTYSYDRPLVLRFAGRKFKIMGPKLHTGETSVVWMVNEDKKDKIVGETNRACVCKVVYTQKLVDKKVRESNGKTSRCTGADRVAALVEVHREVDVMFDNPGLSPFLAELIFAGHNADATFIFMPMYGATIRGLLRLTDRGPNTFTTYIKYVAEIILGISDLHDRDLVHLNLTPDNIMLEGPRPHIRICDFATSQYINNVQAPFTPPSIYTAPELHNSSKAPIDGIKADIYAFGVIFAEMMYSELIEGHKMNTGKYNVQYHWPENTFDPHQKEIQDFLKGYYEKWNLYDLVYNKIIV…
DN1109_c0_g1_i15	MRRASVAHPSASMSHWKLFFFDASLPRPRLPKLKLKLKFFHLRFRFNDTPTPSATSESDFDSETPSDKKLKHVSWVPWIEDPEKRQQALSEASSSLTAPDSDFPTYSYDRPLVLRFAGRKFKIMGPKLHTGETSVVWMVNEDKKDKIVGETNRACVCKVVYTQKLVDKKVRESNGKTSRCTGADRVAALVEVHREVDVMFDNPGLSPFLAELIFAGHNADATFIFMPMYGATIRGLLRLTDRGPNTFTTYIKYVAEIILGISDLHDRDLVHLNLTPDNIMLEGPRPHIRICDFATSQYINNVQAPFTPDRKSVV
DN1109_c0_g1_i31	MRRASVAHPSASMSHWKLFFFDASLPRPRLPKLKLKLKFFHLRFRFNDTPTPSATSESDFDSETPSDKKLKHVSWVPWIEDPEKRQQALSEASSSLTAPDSDFPTYSYDRPLVLRFAGRKFKIMGPKLHTGETSVVWMVNEDKKDKIVGETNRACVCKVVYTQKLVDKKVRESNGKTSRCTGADRVAALVEVHREVDVMFDNPGLSPFLAELIFAGHNADATFIFMVFSKLILDLSSINNLHCSRCTARQSGDFLG
DN1109_c0_g1_i5	MRRASVAHPSASMSHWKLFFFDASLPRPRLPKLKLKLKFFHLRFRFNDTPTPSATSESDFDSETPSDKKLKHVSWVPWIEDPEKRQQALSEASSSLTAPDSDFPTYSYDRPLVLRFAGRKFKIMGPKLHTGETSVVWMVNEDKKDKIVGETNRACVCKVVYTQKLVDKKVRESNGKTSRCTGADRVAALVEVHREVDVMFDNPGLSPFLAELIFAGHNADATFIFMPMYGATIRGLLRLTDRGPNTFTTYIKYVAEIASLLPLRPPFSP
DN1109_c0_g2_i3	MMVRGKPALLLTITMNEIRITSHGKMKAWIAFALDNLLDDGDGAKPVVLHTLPNLNPKAPSAPSTSSSSTLLIPRLISVVEIIKREYLKTLEMKHSTRLSGLHQYNEVGSLEELGLTPDNEEGDQRALELIRALEGKK
DN110_c0_g2_i1	MKCFPVSPTLARFSFHHHLAPHFLSFVRGPSFFSPTMSLFIFSVLLCFSFSLAVPLSRQDSSTCTSPTVRVDWTTLSEAQKTAYFDAELCLMNSPAKLSLPGVTTRWDDLVAVHQLQANTNAGTDTWHFVGQFLHTHRYYVHVHETLLRTECNYTGPMAYWNEETDAGNYQGSRVIQDFGGFGHSSEDFVINNGPFANLTLQIGPGSDNQPHLLSRYVNERQARSSSSWYVQGVKNQKDFATFKDLLYDTLHVAGHNGVGGGWGDMSNVLSSPNDPIFWMHHTYLDMIWTGWQGNDESRINDLEDAGNETQSEPEGGYVATNPNTVLSVYGILPNSTVAEVARSTGGYLCYTYE
DN110_c0_g2_i2	MKCFPVSPTLARFSFHHHLAPHFLSFVRGPSFFSPTMSLFIFSVLLCFSFSLAVPLSRQDSSTCTSPTVRVDWTTLSEAQKTAYFDAELCLMNSPDRKSVV
DN11106_c0_g1_i2	MLFQKEKNCDRLMQHFFRPPKPTDSRSVCPAMNAMANHGYIPRNGRNVSIPSLIYASHKLFGLSYILAFLLTLFTMFSTGHLWRADLFALGRHNRIEHDASLVHDDTPKGTKYAPMRINPQLLQSLIDDVSLRVEESADEVLVNANDLARVRLRREGESRPLDFVHSLIAISECALLIGVFSLKRDDEEGIPLSLLVDLSREEKVPEMWRPARTVGLFQALKGSLEIKDAMDKMRSGPP
DN1110_c0_g1_i19	MVRFITGDSLGNLKAASYNADKICLVETLQGGVKSEPPVAIQKLAAAQINGSTMVAAGYADGFSSTYTLEDNTLHKTKTWSDSRFKPGKTFVGMALTENGTYTCSNNGALMLSSHDENEPSTSLLPNRLCAWRLAKGEESFAYGGDEVDVSVWDTKRAFQSQPPSASDSKKRRRDELFPAEVWRAKNVPNDGLSLRQPVRVTCLTHSSHSASSIFAGTQLGHLRRYDTRAARKPVADWKNILRNGKGVETVEAGFSEHEVFVSDSGNTMGAVDCRNGRVLYRYEGISGAVLSIAPSPEMVASVSLDRYIRFHSAAPPPAEPGLNLEKRGKVLGKAYAVGSPTVIVWDQEASATDALAASKDTEEDEIWQNMQDANDDDGEDDSRRRKTLRTT
DN11116_c0_g1_i11	MIVDKRAPYKVNSEIIIRSSSFPPPPPPLPRHASLFFPMVFTPSFASVSLGKCALIGHAFVPIKLDASVSFPASRHKVCEDDVVPPTVESWAPHPVTSDASQLVLSLRRFIGEGRIGMTYIARVESASDASGADVSNTLPSEVCIKVAKPTFSRSLAREAWFYEQLGDCRGTSTAKCYGFFTVPLSECKDSEGNAVTNIYPWKTSKVPPEVDSDMDDDVPSQDHLVDDIRPEEFTDEHGFKTNSSWNSWCPSISPQTVAILVLERLGGQYYGQGREPAAHVANLRSELSEVVHDIASTGIIHHNITAFNILRAPKESTETCPRHNYVHNWRLIDFDRSLRIDLENCSNNDINAIKLQHTYIGAEYSFWGSGE
DN1111_c0_g1_i14	MGRTTWVALSRSRYTVSIIFSFYSLVPLYSPQNIFRTAIDINLHLPNTAKPVNALHAREMLNRTRVWLNCFNLDRSTGSQYGKLPIISNMDYTANHADNWWLSSPYNMRHFDIHISCYNAELRVIGRFISQIYSDPEHPTGLNKVRKLIPARAFVLTPFQEVDFVRITSETDEELKCLKDKWMAIIVEQTDLSDPQNHFRTGLLKLAYSYARLVVLSFGFQHAFGKNQLAENPFLMRCLLAAYDVVDVTVNELGRPEQRVYLRYGPEAQTVFVTFASTFLIKLLQPRYSEHISEEHRTHIITVVQSVIDLLGSADVAVDERHGPKVYSPFLKSLLEVTLAEKPHSRGNSRRAKSSTSPNLSTSSSYSHSQPQSQSQSPASVSTNLSTPTYDFPMQASSH…
DN1111_c0_g1_i18	MNEIREQADRIRDLMSQLDDANKKLRQPGGRSDVSSQSSVASPPNLCSPSPLVSAQEIGDSLLDNRTNENVTAWIAKAKESFAQFDGFLNDGSGVSKDYCFKGNPEDSSDSDDGYVGEKGDGEYEFAVVDSESEEWNASGTSHGTRQNAPRRQSSVSSNTSKVTKGSGSGKRTSVKPATLPTEAAPFGLMANLSIRRNRQRGNSDEVEGGQASVGVAGDFFFESPGVESRRQRLEQEIQMPEILSRGIITTSEAEELFKIYFDRMNLSLSLVDPALYTAQNTCYRSPFMFTVICAIASRYNTNRPGLYEQLMHQAQLAAGSALITGTKNVEMCIGYILLSLFPVPTRRWDEQRGWLYLGLAIRTAIDINLHLPNTAKPVNALHAREMLNRTRVWLNCFN…
DN1111_c0_g1_i7	MYNDSQWPYTPTYQQALHPSQDFNFSGDAAEPTQRSYSNNQPGFPSATGSGSGYPVHSYGVVPQFSNRSRSADQVYVPGQVQRPSQHHFANTLDVGSHQQQRFQQMAAFQGSSSSQSSSMSDSQPSEASERIIAPFLSASPVPTQTTFPQVTQPSPHASSSTSLPPKAKRPRLPDVVTTDEDEPMADHKEDMKAKSRACERCRNLKVKCEFRTDTDPCKRCLNGGHTCVIPGKKKRRTPPKREHLMNEIREQADRIRDLMSQLDDANKKLRQPGGRSDVSSQSSVASPPNLCSPSPLVSAQEIGDSLLDNRTNENVTAWIAKAKESFAQFDGFLNDGSGVSKDYCFKGNPEDSSDSDDGYVGEKGDGEYEFAVVDSESEEWNASGTSHGTRQNAPRRQS…
DN1111_c0_g1_i8	MYNDSQWPYTPTYQQALHPSQDFNFSGDAAEPTQRSYSNNQPGFPSATGSGSGYPVHSYGVVPQFSNRSRSADQVYVPGQVQRPSQHHFANTLDVGSHQQQRFQQMAAFQGSSSSQSSSMSDSQPSEASERIIAPFLSASPVPTQTTFPQVTQPSPHASSSTSLPPKAKRPRLPDVVTTDEDEPMADHKEDMKAKSRACERCRNLKVKCEFRTDTDPCKRCLNGGHTCVIPGKKKRRTPPKREHLMNEIREQADRIRDLMSQLDDANKKLRQPGGRSDVSSQSSVASPPNLCSPSPLVSAQEIGDSLLDNRTNENVTAWIAKAKESFAQFDGFLNDGSGVSKDYCFKGNPEDSSDSDDGYVGEKGDGEYEFAVVDSESEEWNASGTSHGTRQNAPRRQS…
DN11129_c0_g1_i10	MAMASSNRLSLKRWRSLPTLLFFFCLLVLVLLPELCVNVSARPYESPTHDLTTRASQRIIDGKTYTVERLSAVEQGYLSETFKISGGFPSSSSGGRVPAILKIAKVKLEDGVESDDSDEYEYAESELMGSAEQEVGYLKRPSIDLYLHYEWVPKDKKKKGGEGAAYIVVKDVTAMEEPYNPLYKIYLQNRNVKAKDLTEAALETTFDTLKDFAEKEELLYHDNHQRNVYFLNTLKKAMPIDWGPKGLQPGVEAVSGAERIREFVQDLKQSLKDPYSIRALEEELLRHGEDLREGDTDRTEEFEGEEYELERIDINENRKTFRIKGGYNGQPALMVVIFGEEAGMDMEDQFKEDGLFLASETRDDTDWYSIVIKDKKN
DN1112_c0_g1_i2	MSKLAQDQKNFKSTLHRQDYSSWHSQPPPREPDPVSPKQKKVRPKSNIVFSQPQDTGTGVHVNTQLVYAVNHLKSTPNPMRLQDLAIITNTPLDTDRLLLEKFKAHDRILWDPKTDLYSYKHEYNFRNKATLLTEIQRRTRKGGGIAVRDLKEAWKEAPVAIEELEKEGEVLVTRTAKDGQLKMVFWNEVKPGEDTGGQNVEKEFMDLWHDLQMPDDVDLLRQLATEGLQVTAAHALVPKAPGAGKKKGKKGGAPRQRQVRITNTHLKGEIDLSRDFVAPGK
DN1112_c0_g1_i4	MSKLAQDQKNFKSTLHRQDYSSWHSQPPPREPDPVSPKQKKVRPKSNIVFSQPQDTGTGVHVNTQLVYAVNHLKSTPNPMRLQDLAIITNTPLDTDRLLLEKFKAHDRILWDPKTDLYSYKHEYNFRNKATLLTEIQRRTRKGGGIAVRDLKEAWKEAPVAIEELERSEERRVGKECSISCRSRWSPYH
DN1112_c0_g1_i7	MSKLAQDQKNFKSTLHRQDYSSWHSQPPPREPDPVSPKQKKVRPKSNIVFSQPQDTGTGVHVNTQLVYAVNHLKVRSADLAPESIHRLSAVYSESYASPGPCHHHQYPS
DN1112_c0_g2_i1	MDNTSSCSICAAKPVLEEMRPMLAQAEATLQRYLPPTNDPPGSADTYALKSSLLDFRHTLSHVNGSILEADAEVSHMKTMRDNLQTIIHRIETVLHPVRSLAPSILLTIFEWCIPLPTDTIVIYGDYDSLDPASAPWRLSSVCRRWRDIVLSSPRMWSLVSLPMTYYADPPPFPLMFRLGQHLQRSTNVELDIVLFDATRFGSDGALITTSAQHSILPLLLTTTKRWRSLMITCIRTLLDLFTGCPFDQLVCLRIDFLGRVDSDDVISCFQHSAQITHVSVSHAGKVEFPWDGILSYECGIDAGLSRIPQMSSLEQLTIRHYVEDFVVSSFFPIRLPSLLRLSIIDLSPSFAPALEDVLQTPVLHTIRLHFTLTTFTFPRFRQSPPFCLKNLSIVMHIS…
DN1112_c0_g2_i2	MDNTSSCSICAAKPVLEEMRPMLAQAEATLQRYLPPTNDPPGSADTYALKSSLLDFRHTLSHVNGSILEADAEVSHMKTMRDNLQTIIHRIETVLHPVRSLAPSILLTIFEWCIPLPTDTIVIYGDYDSLDPASAPWRLSSVCRRWRDIVLSSPRMWSLVSLPMTYYADPPPFPLMFRLGQHLQRSTNVELDIVLFDATRFGSDGALITTSARSEERRVGKECSISCRSRWSPYH
DN11132_c0_g1_i18	MARRRASRHATRSVGTVTVSSSFSSKDRSLSKPPSPSLVFMQSLSTTIRVASRHSGRLVRPNRFAKRSFITIIEQGQEGWRLSFGRDPVRLEPGIRLNIPVYHSIQTVDLRESSISIPDLHGYTLDNVPVSCSGSLFFRIVDGYKACYKVTDLQNNIKNAGTSAMRAVLGTFNYDQVIGDRNGLNNTLNAVIGNSIQNWGVEGTRFEIQSFQPANQNVERQLELQMEAERNRRKQLLDTEAQINIAEGHKQRVILESEGHLRAKANEAEAAFTTLVRGAEARRQQSLLEAEALAAQITEVAKSLAVDGKEVRVEDRRSALQALVELRRLEQLRAIAESKGNSTYFFGEKAAFGGDAGLYNVDYAEHVKKGVADKGSVAAVI
DN11132_c0_g1_i19	MARRRASRHATRSVGTVTVSSSFSSKDRSLSKPPSPSLVFMQSLSTTIRVASRHSGRLVRPNRFAKRSFITIIEQGQEGWRLSFGRDPVRLEPGIRLNIPVYHSIQTVDLRESSISIPDVRISLCSFDYH
DN11138_c0_g1_i1	MPEVNEELALRMVARIMNEPIHWYKQGATTAISDVYEKDYIRDSVTAKQTIDESEYFGPKYSAITWEEAQQILAVSDDEDGYFNVVCCLMVTKIERISGGPQLQKGLDVVIKSTDQVISIKLNAKTPYTMLVSGIDAPLADLTAAGHGVQLRIAPGVRVAYQVAYWKKDQLVLR
DN11138_c0_g4_i1	MPPNEKALRLVARLMNEPIHWYKQGATTAVPPDVHDSDYVHDSITARQQIEENEYFGPKFSPITWEEAQQISAVSDDEDGRFNVICCLMFINLERISGGQGGLLHVVIKRAEKVIAMDPDNTKTPCSMLMPARDAPLADLTAGGHGVQLIVAPDVRVTYQVSYWKKDQLEGGLPVADDLD
DN11139_c0_g1_i2	MVFTCRILNNCLHVQVRFTLSQSGTLSVSASPTPKLASASKDPTAATFFKADTDSGKQYGTIFDVRIDTEPTPASKFTATKTTHRKHYDAARARAGIPSLPSPDLTSEVIIFNTDRCITEGSVSNIAFYDATSGYWYTPRSSTGCLPGVLRRWLLEQRRIRETKADSDFRPEDLVTGTWVLIMNSVLGCRVGKIQRG
DN11139_c0_g1_i4	MASMDPPVYDLLTSTRYDRHLLALGWNRDDDEPSPFLILPYHYERLADAARHHGWTQAIANFPSYSTFKSEAYQAVNNASDTSAEAYKVRFTLSQSGTLSVSASPTPKLASASKDPTAATFFKADTDSGKQYGTIFDVRIDTEPTPASKFTATKTTHRKHYDAARARAGIPSLPSPDLTSEVIIFNTDRCITEGSVSNIAFYDATSGYWYTPRSSTGCLPGVLRRWLLEQRRIRETKADSDFRPEDLVTGTWVLIMNSVLGCRVGKIQRG
DN1113_c0_g1_i1	MSSEKAIFAEEVKQVEEWWTSPRFARTTRPYTAAQVVSKRGTIPIQYPSNIQAKKLWKLLEEHAKRGTPSHTYGALDPVQLTQMAKYLETVYVSGWQSSSTASSTNEPGPDLADYPSNTVPNKVEHLFMAQLFHDRKQREARSSLSEAELAKTPYIDYLRPIVADADTGHGGLTAIMKLTKMFVEKGAAGIHIEDQAPGTKKCGHMAGKVLVPISEHINRLVAIRLQYDVMGVDNLAIARTDSEAATLITSNIDDRDHAFILGSTNASLPPLNSIMVEAERAGKNGEQLQALEDDWTTKANLQLFSVTLADALTKQGVSASEVKKFAAAIAHASYPAAVQIAQKQFGLKSVPHWDWDAPRTREGYYRYQGGTQCAINRAIAFAPYADLLWMETKKPILS…
DN11141_c1_g3_i1	MSFLPSYNVLILTNTLSQEKKQGKLTTNGASQYAFISNHTYMSESSSAKVISSAANVVASSTNPTLKSQASFLESDKIPDLEYVYLPLQFPSHRLTQSLDLLNSPDSSQSGT
DN1114_c0_g1_i1	MLLSFPNDAQNITMPCLMFSKILPSFSTENIAVLLPLVTIALIYISMGLAISWITKQIFWVPHRFRYGILAAGGWSNCGDLPTAVIISIAANSPFKGESDQNLSIAYISALILVYTVTFFPLGGIKLVAMDFEGPDVEPEEVQQALKQKQRRIIQRISSCFGRKPAVDDEKRAPTAEMDPEKQQSEPSPLEGLEKIDESAHVHWNEANQGSSTRPHYRRHVSFFDEASTAVPTEGPTRPPSPMDAQEAKMGLVSPAPTLVPETLYRDDSPTSRPLTPVQEGKGDRIPIQPTFARKVLLFFKGFLLSLCMPVSLSILLSFPIALIKPLKALFIEVPDFYMPSAPDGGPPLGILYDFAEFMGAASVPLNLICLGSALARLNVPRSQWPTLPLGAIFSLALG…
DN1114_c0_g1_i12	MLSVGALIWVAFRPLIKLMLCVAGGFIITKADIFPAVAARGAGQIALNITMPCLMFSKILPSFSTENIAVLLPLVTIALIYISMGLAISWITKQIFWVPHRFRYGILAAGGWSNCGDLPTAVIISIAANSPFKGESDQNLSIAYISALILVYTVTFFPLGGIKLVAMDFEGPDVEPEEVQQALKQKQRRIIQRISSCFGRKPAVDDEKRAPTAEMDPEKQQSEPSPLEGLEKIDESAHVHWNEANQGSSTRPHYRRHVSFFDEASTAVPTEGPTRPPSPMDAQEAKMGLVSPAPTLVPETLYRDDSPTSRPLTPVQEGKGDRIPIQPTFARKVLLFFKGFLLSLCMPVSLSILLSFPIALIKPLKALFIEVPDFYMPSAPDGGPPLGILYDFAEFMGAA…
DN1114_c0_g1_i5	MSTSTAPAPTSILFARGVVARLKSWPTLSLAVQENWGGPSGAEKRTWLASVIVDAFEEQADAPDDQYVEEMLLQVMSDEFDTEVEDGTAEVVAIDICKIWEETRSGVQALVLKFEASADKIKGKKIEVPQVADDEWEDDDEDGESEDGNEDEDMEDPAPQLIDTRAAKPEPEVDEEGFTLVKGKGRR
DN11154_c0_g4_i1	MNFMYFSPSSALVCRSWRVPSQRLLFYSLSILLLPAFAPRLSVFLLSAPYITSAVREVKLSADGTRRARPRTFHSYKSYSKGDSDVWAPALRLLGNVRYLTVSHFQDKEMELAVDLIQSLWSSTMTHLAFIDCSVNCFHIMLEPLSSCTTQIGRASCRERVSSAV
DN11154_c0_g5_i1	MTVDWYAACLAMKVDNPRLKHLEFRVNTGQCDDSWGASFPRIKHLDQVIDTQLKAGTFKLETFRHTISFEDYEDNPTRIHRVEMLQEAVVKSFRHMCKRTIVDKRARVVQSDPVEHEPVRRDLLHRC
DN1115_c0_g1_i37	MNLFKRWISSPQPALNGMRLGPEEHEDTNPLMLQFFTWDTKHPTLSWWKHFEEEIPRLAAMGFTQVWLPPPNKAADRDGRGYDAYDLWDLGEFDQKGSIPTRWGSRSEFLSACKVAKEHNVDILIDAVLNHKLGGDRCEAFNAVPVNSQNRLKVDGKPRQIEGWTAFDFPGRNGKYSAFRWNQSHFTALDWDHKTQTKAIYRIEGPGHKGWSKNVDKELGNYDYLLGIDIDHRHPAVQEDLKNWGSWILDTSGAVGFRIDAIKHIDQKFLVNWISQLRRTPNRSKMFAVAEYWSGDVSLILPYVKAFKGQAAFFDVPLHMNLHNASKHYSRYDLRTVMNLSLAKLRPRDAVTFVDNHDTVSMHSVIICKPILSPGT
DN1115_c0_g1_i72	MNLFKRWISSPQPALNGMRLGPEEHEDTNPLMLQFFTWDTKHPTLSWWKHFEEEIPRLAAMGFTQVWLPPPNKAADRDGRGYDAYDLWDLGEFDQKGSIPTRWGSRSEFLSACKVAKEHNVDILIDAVLNHKLGGDRCEAFNAVPVNSQNRLKVDGKPRQIEGWTAFDFPGRNGKYSAFRWNQSHFTALDWDHKTQTKAIYRIEGPGHKGWSKNVDKELGNYDYLLGIDIDHRHPAVQEDLKNWGSWILDTSGAVGFRIDAIKHIDQKFLVNWISQLRRTPNRSKMFAVAEYWSGDVSLILPYVKAFKGQVRVALLQPPVYFERF
DN11161_c0_g1_i1	MLIALGVFFSGLIVLLHPLNRTIASVIGAIAAASFGVYIITNLLPLFKPACPYKTSLTFRSHSLLCNLWHQLEPVRHWFNPPAAPPDPSTYEGYISQRDGPPSTELPSLKAMERLRVESDASNIDDVQCLSWLFGASSNSSVQRVVMQAIGNLPLQYSGAIRDSIPSLRVTISDSIQSIQGKATERPVYERLFRALSRVEDDLTLPRCLNDPEPGDQRLSILADPNNSSFQAAEFLRAQLVNPTIDLDVLSWALAMHSALHKGAGWLDVDVDHSEVWKSLLPLLTGIHRCDAHTDCDHSRKELVTLTVKLPFAPANKCPLTILDMEDTEQAVPLWYAIRHFMFPSFVKLVLNEYGSSLTQCPPDLPADLAIQLNLLTSRAVRSVDIWKTALWGRIESIV…
DN11161_c0_g5_i1	MHSALHRGAGWLDVDVDHSEVWKALLPLLITAHRCDERTNCDHSRKELVTLTVKYPFGLNKFPLTILDAEGTEKAVSLSDAIQHFMLPSFANLVLNEYDSSLGARFPPDLPSDLAIQLNLLTSRAVRAIDLSKKALWQRIEIFVGIRSPTGHDTVIRHPSIIMPLFDALLDVLHEDDFIETDTLSFHQKMDVCLFLFHTFNLEPNLQPYMYPVITPAVLQDIIQLSFTPSSAMLPSPLVTDMLNFLTLSLSPLSADIYRLLREREWLEEIEKVLLSWRSTSGRQRQEYFYDLSYPFLACAFVDGLEALSYVGAAEHSVTLRYLTPSNILRLSKLILFADADRRKSLQTLAGIVGETVWAVCSKALSTFLETENAQATFKYYSNALRGYDPFNFRVLLRY…
DN1116_c0_g1_i1	MWPLAVAVLSLASNVASSSDFQLRDSLRARNIVYDGSISDSYDFIIVGGGTAGLALAARLSEDSNTTVLVLEAGHTGDDVAETIDIPDNTYFQSLTKSEYDYAYTTAPQTNMNARGLSWPRGKVLGGSSAINGLYHVRPAQVEVDAWRDLIAADGDTEAADNWSWDSFYAAMKKSETFTAPNDAAESVAGITFDPSLHGTDGPVHVSYPGFQFGLNGNWTQTLGAVGVSERTDGSGGENWGAYITQSFINPSNWTRSFTRAAYIDSLPPRSNLDILADATVTRIIFDSGKGDLTATGVEYAATADSPTTTISVKKEVILAAGVIGSPQLLMLSGVGPADVLGDVGIEVKNALPGVGQHLQDHLVAAVYWTTDADTAGKLYADGLRTPEFTSYINSATAY…
DN1116_c0_g1_i2	MARPGRRRLTYDALDIPDNTYFQSLTKSEYDYAYTTAPQTNMNARGLSWPRGKVLGGSSAINGLYHVRPAQVEVDAWRDLIAADGDTEAADNWSWDSFYAAMKKSETFTAPNDAAESVAGITFDPSLHGTDGPVHVSYPGFQFGLNGNWTQTLGAVGVSERTDGSGGENWGAYITQSFINPSNWTRSFTRAAYIDSLPPRSNLDILADATVTRIIFDSGKGDLTATGVEYAATADSPTTTISVKKEVILAAGVIGSPQLLMLSGVGPADVLGDVGIEVKNALPGVGQHLQDHLVAAVYWTTDADTAGKLYADGLRTPEFTSYINSATAYVNLTAMMGESAAADLQSSIEAALDASASTVPSQYDEVVQGYRAIYSQAVDLLKTPVGHIELLLAITGNGA…
DN11178_c0_g2_i1	MAVFHTEAVNRASKARFSSPRQSRERTPRNSRCSYCHFGHKLVQGLIINIPSTTRILVATTRLKFSSSRPLGDHLDTIVHHLSSYNTPSLANASGRLIWNHLYGQLEDLRTLCHDPSRSLLANTTRR
DN11178_c0_g2_i3	MAVFHTEAVNRASKARFSSPRQSRERTPRNSRCSYCHFGHKLVQGLDINIPSIPCILFATTRLKCHSSISLGDDLDTIVHHLSSYNDPSLATTSGSSSGTIHMDSSKIYKDSVTIRVVRC
DN11179_c1_g1_i11	MQLPPLPSPMANGQTDSALPPASVDEGCSGTATVPVSPTSSRSLKRQGSKVLAAAASAIANPAPAPVDNTATNILAVVGGTPLSDAYKALGATPPGIGEKADERKKRQDLTETRVVQALASHETCYRDRNNEVVLTLNEIRIASELTNNRVARIEDQVAQVESAADRIRSLEASVAAVMLVPPSTSSVTDVDDALGSNAVFRSVYDNIVDHTDRIQRLRNEVAALKVDANNSAGTGVNTEIASLKSTVTRLDSSLHALLHPPLAPLPAPAAPPTALFTGQAVAPVSNAPPYGGLAPQAPSLPQLAPAPNQYRQEPRGLKRNFDMFQQQRAFPVEVHYGEVNSTDATASAREAVNAVQHVQWPMDTLPPTFFVDNHPGMVSLRFRTRALAEAFVQGVMTV…
DN11179_c1_g1_i20	MAKPTLHFPPRWIGDLALALTRLGVDTPFTPNAVTSKTTVRVLLSGIFAACDRWLIRMVGSNDRLGLLCRRLQRCVSGTGDLSLSHARMRTYLSLGNVDYRQAYYRLVSSSHPLAIELLRRGDGIHRGPVPREWRLCRFCRHAVESEAHALLECGASPELQSLREQFFADIAARSDLPMTLSALQSMQSEAALDFLIDWDAASFSCGRFIHAVFKIFDAEDIFIPANILYDSSGLDPGMDDDIVDTLTELDVSVDISFG
DN11179_c1_g1_i9	MQLPPLPSPMANGQTDSALPPASVDEGCSGSKVLAAAASAIANPAPAPVDNTATNILAVVGGTPLSDAYKALGATPPGIGEKADERKKRQDLTETRVVQALASHETCYRDRNNEVVLTLNEIRIASELTNNRVARIEDQVAQVESAADRIRSLEASVAAVMLVPPSTSSVTDVDDALGSNAVFRSVYDNIVDHTDRIQRLRNEVAALKVDANNSAGTGVNTEIASLKSTVTRLDSSLHALLHPPLAPLPAPAAPPTALFTGQAVAPVSNAPPYGGLAPQAPSLPQLAPAPNQYRQEPRGLKRNFDMFQQQRAFPVEVHYGEVNSTDATASAREAVNAVQHVQWPMDTLPPTFFVDNHPGMVSLRFRTRALAEAFVQGVMTVEHRMFHGKKAYVVG
DN1117_c0_g1_i29	MRVLQVAHCLARRCSQKPFTCSRHLTTRLYSIPASQVQAKVAHCAPFPRRTHTCGALSDAHEGAQVVLSGWLLNKRKGKEVSFFPMKDSTGTIQLVVDNSNASLSEALSSIPVESVVSITGHVLTRPPEARRPGQGGDIDIKVTSFTLLNPASEALPFVPSGHNLPNEDFRLRHRYLDLRRNELSHNLRTRSQVAHIARTTLHELGFLDVETPILLRSSPEGAKEFVVPTRTKDSDPPKFFALAQSPQQPKQLLICSGGVDRYYQIARCFRDEDGRKDRQPEFTQIDLEMAFVSWGPDPGCADGWRMGGGEVRDVVENIVREIWSRVKGIALPERFKIMTYTEAMTRFGSDKPDTRFGLEVSNITGSLPLGIRSELEAADDILEALVVRKNDDPEFFVA…
DN11180_c0_g2_i2	MFRMNDIYYHRTRHFAYKSASHTLVSHHHHHHYFQNVDSHFISAMQLPSTFIDTLNDDCLSEIFSLANLDRESHRNGTFNTFSISQVSRRWRNVSLSHAELWSTMVLNEAGFDYMRLVPGRERYCNPSAVFPTAALMLKRSRQHPLDIHVELGIDFESSFRLNDSQVELLATLLSPHAHRISQFTVRSPDRKSVV
DN11181_c0_g2_i1	MELIFLGTGTSAGLPYIDCITAPPERDACRTCLSALTPEGKRNMRRNTSAVVRMDTREPGRKATIVIDAGKTFQASALEWFPKYGLREIDAILITHAHADALNGLDDLRSWTLYGLIQPHIDIYLSQETFDAVKTSFPYLVSKEYASGGGDVPEFNWHVISDQIAFEINTTGIFVTPFSVHHGFRPSTSPHTSPSFTLLDEAPSPVERRDPFLSFGFKISDEIIYISDASHIPAESWNVISPKASCHVPVCVLDCLQLQPHTSHFHFAQAISEARKIHATRTYLTGFCHAASHEEYISMGEIVGGAMKDQREVTALNAKGFSFVEREEPIWVRPAHDGLRVTVNNRMVCDETYLTQPPEGNPVKRGTRNWFVRLKSSLSWKRLASVF
DN11181_c0_g2_i3	MELIFLGTGTSAGLPYIDCITAPPERDACRTCLSALTPEGKRNMRRNTSAVVRMDTREPGRKATIVIDAGKTFQASALEWFPKYGLREIDAILITHAHADGN
DN11182_c0_g1_i1	MATQGPTPEDSPKLQFWKDFVAASSAIPGVNVTVDLVVEYPDFYQYYFDNLVDSSRGHGINYTALVASGSRASSSSWLMPRDTTSPERSEERRVGKECYS
DN11184_c0_g1_i2	MDDATCPHYALPSKKFPQLLSQPSPYLLLNPTHQNLTAIQSELKSFIRNVENELADYDEYVACVTHILAKQREAGELFLAKHKRLLIPHVYACPPEIMLEIFLHCLDWDISEARPSYTLLSPKTPIPWILSAVCRRWRNILRESPSYWTSFKVGSQLHFLEDALQISKQAPLYPVINLGNGSGNGSPSCIQALVKHTSRWKTLHVCGSDDAFDSLGQLGNLPILTSLCISLEATIDPDVHDLLDPEEIMDMTTAMAPFVDCPHLEELSISLVEGLYNNELIFEISSLAFPWENLSKLTVLCGWRLEHIALSLLLVCPNLRELIVNDLQIDDYGDPRKPLQVHSGITSLTLTNPMRFLYLTDYPALTHLSLEDTSPYEILPFLSRSRYHITHFQIVPENG…
DN11195_c0_g1_i4	MSAFQNDTSRDDEYFEYFGTSQPTPSVPLTEVERLVLCLDFDHLGLTLDPEELRLALNDYLSSVLTSFLKRYGHILRVAEEEISSIVHEDDGGRSLRLVLSLMYGPPAQLYLFVDNFNVPVINCERTDVRAVIEILQEHFVRPVRAGIRNGDISGGCIVGRPAHEVPHYAMEVCDMFDTIGADLSDDKHMSGAVGLSAPEIKALACEILGAGEDAFMVQVGKALKPYYMAGIPRYSFTGVFTLLKRRTGQEDPQIRAGVIHRFEDAYSVLQDEVDCDC
DN11195_c0_g1_i7	MYGPPAQLYLFVDNFNVPLINCESTHVIAVIELLQEHFVRPVRAGIRNGDISGGCIVGRPAHEVPHYAMEVCDMFDTIGADLSDDKHMSGAVGLSAPEIKALACEILGAGEDAFMVQVGKALKPYYMAGIPRYSFTGVFTLLKRRTGQEDPQIRAGVIHRFEDAYSVLQDEVDCDC
DN11198_c0_g1_i20	MNRLFEEDGSDNPDSRAMREIDFLKRVSNGLYLFNSKWSKAETGNLPDQIDIVVRDLRKLDDPFKPFHEWYEEDKNNISGILGTYILCDNIKEQLLWYATEDNLLYVSIPSNLSLRPDFPRGKPDSDLGNDSHDPPTPRKRKEEDLVTFTAINGSRIPVLTTAAPLIEFVYHSHDTRKYNF
DN11198_c0_g1_i24	MNRLFEEDGSDNPDSRAMREIDFLKRVRRSRTPRNMTITDRTMKVSNGLYLFNSKWSKAETGNLPDQIDIVVRDLRKLDDPFKPFHEWYEEDKNNISGILGTYILCDNIKEQLLWYATEDNLLGKPDSDLGNDSHDPPTDRKSVV
DN11198_c0_g1_i8	MNRLFEEDGSDNPDSRAMREIDFLKRVSNGLYLFNSKWSKAETGNLPDQIDIVVRDLRKLDDPFKPFHEWYEEDKNNISGILGTYILCDNIKEQLLWYATEDNLLYNRYSMNNIFIKKQAYNGDIKITHDLSKADIIPVVWEPQIPGLDILGVVDFSNEAGDEKDETIDVYKNVLDQELEQQFAMDVLKERIEGDLRKYVKTNPSNTV
DN11199_c0_g1_i3	MCLKHGEDTGYCRPAHPLTGGVSFQTSPPSSTSAGCIALVTLLIFIFPNTAPLVYHDSTDFLKDRLSTSSVCVLCKRAAVPQQYGAGSSGSPQRSVRLDVEPMKRACKAAITSRVKRMLDETVMVHFNALGAPVDLYETGDVDGNESNFGCRHQEMLKRLGWAGNLFTVVRQ
DN11199_c0_g1_i54	MCLKHPGIAGPLTVGASFRTSPPSSTSAGCIALVTLLIFIFPNTAPLVYHDSTDFLKDRLSTSSVCVLCKRAAVPQQYGAGSSGSPQRSVRLDVEPMKRACKAAITSRVKRMLDETVMVHFNALGAPVDLRRATWMGTSRISDVGTKKC
DN11199_c0_g1_i61	MCLKHGEDTGYCRPAHPLTGGVSFQTSPPSSTSAGCIALVTLLIFIFPNTAPLVYHDSTDFLKDRLSTSSVCVLCKRAAVPQQYGAGSSGSPQRSVRLDVEPMKRACKAAITSRVKRMLDETVMVHFNALGAPVDLRRATWMGTSRISDVGTKKC
DN1119_c0_g1_i20	MISFHRISDPKQGAFAQEAREFLRKRLIGKSVRVTVDFVRPREGEYEERECATIRYGGQNANIAEQLVEKGLANVVRHKRDDEDRSSDYDKLMGAEQLAITEQRGLYSTKDTPPPKPPLNISESHGRANQFINGFKRLGRIPAVVDYVASGSRFKIFLPKDNQTLTLVLGGIRAPRTARNASEKNEPYGQEAFEYATRKFMQRDVEFEVETLDKSGGFIGALYLNKTENAAVALVKEGYASVHSFSADGLSWARHLYDAETEAKAAHRNIWKDYDEAAEAVEAPQEDSAEPLKSEYLDVIVSDIRPKNDFAFSVQILNTEGIAHLATLMREFSAYHKAAPATPAGFVPKGGDLVSAKFSDGAWYRAKVRRASPIKREAEVTFIDYGNQDTVAFSNIRPL…
DN1119_c0_g1_i8	MSMKAIVKSVISGDSLVLRGRPGPQGQPPKERILHLADVGAPRLGSSARDDEPWAFESREFLRAMAVGKEITFVSTHSLPANDDVPRDFGTAEIGGLDVASELLKNGWAKVKELKRDPTEEDTRKRDLENEAKAAGKGLWNPHGPQARAVIHNMPTDSIAFLNEWKGRSLDAIVEQVREGTSLRTRLLMPDGEHQMINVLLAGVRSPKVSSKPGDVSEPWGEEAKFFVESRLLQRAVRVQILSLPTSTGAPFQAGANGPAPATSSSFIGIVLHPAGNVAEHLVAAGLARVVDWHAGMLASSGGMERLRAAEKAAKEKRACLYASAPAPSATKSNGTVNNQSRAFEGTVVRVWSGDQITVVDKDTGKERRLQLSSTRGPKISDPKQGAFAQEAREFLRKR…
DN11201_c0_g2_i3	MRFSTTFFALLPAAAFVFGASTPQARGEIPSGTCITLSKNIGIYHFQYSSSCVNLITNCLDNALENNQDIWSHPSCVAAAACGGTFPLTTLAQCKDSSFEPSAAPNLNYDVYASIVGECAWQEGGCPITQQNFVDLVFSQLSAVGASSYPTIQEVLKFWGYIVEWTATGDTIPYTNFNDWLRYSNSQ
DN11201_c0_g2_i4	MRFSTTFFALLPTAASVFGASLPQARGEIPSGTCITLSKNIGIYHFQYSSSCVNLITNCLDNALENNQDIWSHPSCVAAAACGGTFPLTTLAQCKDSSFEPSAAPNLNYDVYASIVGECAWQEGGCPITQQNFVDLVFSQLSAVGASSYPTIQEVLKFWGYIVEWTATGDTIPYTNFNDWLRYSNSQ
DN11209_c0_g2_i1	MTAIWQQASQLDVKKLKEFCCRVERRTCSSNYCSSDTSHAPTKSIRKDTLAKDSQGVECTNPRIAYALPSLETENTLKEPYTDGMRQASAHPKSSTSNGTTKERDDQD
DN1120_c0_g1_i12	MRRSSQNRRPKTHSQAGSVAGDDGDLSDVDESEAGSVGGRSNATGGSSKKRMTIEEREAAYNEARSRIFMNFEEKEKEKEKDMSSSSSLSVVSGSASTSGGSVGDIEDSVSSVATESEWSAPSFRKGRSSASNRSVRSSAHSFSSNGAGSSRNSRAPSPSFAFPSLYEPNASGIPYDAVQPGPVTTPGYLPANYYYPFVPGQAANSGYLAPYPPYYPYPYSAPPHPHNPSDPSSPPSGEMYAPHPIYHNSYNWAANQQSPPLPLPPPHPQSVPPPSTDGANGGNAPQNQGNAQFHPHPYVTTSPVYMYPMPGYYPQPPLGQSMMGPMPPQQPMMNQLYDHRSGDGSQEGGGHFDHNFGRGGYNPNSNPNPNRYSRTATFNGSTTNGKTRTNAPQPRHTW…
DN1120_c0_g1_i15	MRRSSQNRRPKTHSQAGSVAGDDGDLSDVDESEAGSVGGRSNATGGSSKKRMTIEEREAAYNEARSRIFMNFEEKEKEKEKDMSSSSSLSVVSGSASTSGGSVGDIEDSVSSVATESEWSAPSFRKGRSSASNRSVRSSAHSFSSNGAGSSRNSRAPSPSFAFPSLYEPNASGIPYDAVQPGPVTTPGYLPANYYYPFVPGQAANSGYLAPYPPYYPYPYSAPPHPHNPSDPSSPPSGEMYAPHPIYHNSYNWAANQQSPPLPLPPPHPQSVPPPSTDGANGGNAPQNQGNAQFHPHPYVTTSPVYMYPMPGYYPQPPLGQSMMGPMPPQQPMMNQLYDHRSGDGSQEGGGHFDHNFGRGGYNPNSNPNPNRYSRTATFNGSTTNGKTRTNAPQPRHTW…
DN1120_c0_g1_i16	MRRSSQNRRPKTHSQAGSVAGDDGDLSDVDESEAGSVGGRSNATGGSSKKRMTIEEREAAYNEARSRIFMNFEEKEKEKEKDMSSSSSLSVVSGSASTSGGSVGDIEDSVSSVATESEWSAPSFRKGRSSASNRSVRSSAHSFSSNGAGSSRNSRAPSPSFAFPSLYEPNASGIPYDAVQPGPVTTPGYLPANYYYPFVPGQAANSGYLAPYPPYYPYPYSAPPHPHNPSDPSSPPSGEMYAPHPIYHNSYNWAANQQSPPLPLPPPHPQSVPPPSTDGANGGNAPQNQGNAQFHPHPYVTTSPVYMYPMPGYYPQPPLGQSMMGPMPPQQPMMNQLYDHRSGDGSQEGGGHFDHNFGRGGYNPNSNPNPNRYSRTATFNGSTTNGKTRTNAPQPRHTW…
DN1120_c0_g1_i19	MASEHYSQIQPSTLPIRSIDTEQQQPDHTMVDPTPTSPFTSTTTSNGPYNPVPLSSALLASAMSSVDGFNPHAPVFTPAAENIGNSDLVPTSPSPEIDPQILEALRSKDRIYVLKLGEQMESLISERRCVHSSGATNTRRDFPAPRTLITDFIA
DN1120_c0_g1_i3	MRRSSQNRRPKTHSQAGSVAGDDGDLSDVDESEAGSVGGRSNATGGSSKKRMTIEEREAAYNEARSRIFMNFEEKEKEKEKDMSSSSSLSVVSGSASTSGGSVGDIEDSVSSVATESEWSAPSFRKGRSSASNRSVRSSAHSFSSNGAGSSRNSRAPSPSFAFPSLYEPNASGIPYDAVQPGPVTTPGYLPANYYYPFVPGQAANSGYLAPYPPYYPYPYSAPPHPHNPSDPSSPPSGEMYAPHPIYHNSYNWAANQQSPPLPLPPPHPQSVPQIGRASCRERVCMFV
DN1121_c0_g1_i1	MDHDASVSFFLCSTHHALIAMSPRPLDNPNPTIFEISKSTYRQPTSSSLWMSEGDDDSTEEEDSQIDSQEIFDLIRSISDPEFPLSSLEDLQVVSLDRVRVDGRLVTVEIRPTQPHCSSAALIGLAIAVRLTRSLPPAYRVHFTVMEGSYISADTLCKQLNDKERVAAACESPALLHTIETMLERAGTRGVALPVS
DN1121_c0_g1_i35	MDHDASVSFFLCSTHHALIAMSPRPLDNPNPTIFEISKSTYRQPTSSSLWMSEGDDDSTEEEDSQIDSQEIFDLIRSISDPEFPLSSLEDLQVVSLDRVRVDGRLVTVEIRPTQPHCSSAALIGTKLLVKRVVDH
DN11226_c0_g1_i12	MTHMYRTHNPYWVCCPHHRAKRTHLPLIPCVYSVKLCSSHITKPHRHLHALRMSSNTNVASEGVTRVKETSDHNHTTNPSELPTSNTTSGSDPSPTSHPRKDSDLPEWQRKMYKIVADSRAERQSRIQQHRRRRRKTMFGVRNATPANAQRGNDPFDYEQKYPDDEVEFAEMGPMARIWKVFLDECGSFDAEMVDDWRDALDVLLVFVRRPSYSQYSDYI
DN1122_c0_g1_i1	MSEVLTTNFQPSTPSKSSSCDDVLSDAELLLEKKAVRKLDWAVLPLMTMYHLLSFLDRSNIGNARVAGLQKDLGLTDYQYQVCVTVLLVPYIFAELPSNLLLRKVGPKYLMPTLLTVWGVIVALQGVVSSYAGLIVIRAILGAVEGPMFPGIVLFSSGFYTRSELSLRVAIFFSAASLSGAFSGLLAAAIVNLHGKGGRPGWAWIFIVEGAFSSLVGLVGFFVTPSTPQDVLGLSQAEKDILERRLARARPDSQHVDHFSWKNVFRSFTSLHVILVFIIFYMSGANLFGLGLFLPSIVQQLGFSSTKTQLLSVGPFATGFIVTVLSAYYSDKYNSRAIPTAIVSCLAIIGYSIFLGSTDKYMAYGSLFLSVPGVYATIPMLSAWMANNSEPHYRRATSI…
DN1122_c0_g2_i1	MSVEKGSISELNTPISSPDNVLSDAERLLEKNAVRKLDWAVLPLMTMYYLLSFLDRSNIGNARVAGLQTDLGLTDHQYQICVTVLFVPYIFAELPSNLLLRKVGPRYLMPTLLTVWGVIVALQGVVSSYAGLVVVRAILGAVEGPMFPGIVLFLSGFYTRAELSLRVAIFFSAASLSGAFSGLLAAAIVNLDGKGGRPGWAWIFIIEGAFSSLVGLIGYFITPSTPQEVLGLTQEEKDILERRLARDRPTYTPVDHFTWKEVLRSITSPHVILVFIVFYMVGTTLYGLGLFLPSIVRQLGFSATKTQLLSVGPFGAGFVVTLLSAYYSDRYNSRAIPTAIVSCLAIIGYSIFLRATNKYMSYASLFLSVPGVYATPPMLSAWMSNNSEPHYRRATSIAF…
DN11232_c5_g1_i1	MEDMINDRVVQKENELHATYDEKLRNYEERSVHPAPYTPTRSKSPIQRTRSTTPSITGEIPATRPPHIKRDRAVETRGPQLQAGLEAPSSIRPQRLTISQTKRLLQN
DN1123_c0_g1_i11	MRDDVYAIKIQDGPLALQQYTDTALEVAQFLRRNVLQAAKAEGGEELWSTSPILCIFPLVQTVMTELRVTKDTELGDNDSVKSPPLPESSRQARRRAKAEKSVILPSSFAQC
DN1123_c0_g1_i12	MSTGLHSLATIIKRLEAATSRIEDLAAGSVWPPTAPAGDGSQAAVAAPSQPSSSEPSSKAPETPRSVLAFDEAVLEGKVKPFIELTKSFAGDNVIEMAGLVEKQFKDMRTLIQTSAVCRRPEMKEIETLMTPFQTDIEAISRLKEANRKDRNWYTHLTVIGEGAPVVGWVLNDKPGPYINEIKDTVMYYGNRVLKEFKDKDPKHPEWVKAYIAILEETRKYTMEFHTVGLSWNSKGVSYAEHRASTPSTAGAPPPPPPPPPAPAPPPLPPVAAAAPSAGGTSAVFAELNRGEEVTKGLRKVDKSEMTHKNPALRAGSTVPSSTGSPSKKPVRPSKPQALMGKKPAKLALEGKNWSIEYQEDERSIVLDNCELHQAVNVFGCKNSVIQIKGKVNAVTLVN…
DN1123_c0_g1_i19	MSTGLHSLATIIKRLEAATSRIEDLAAGSVWPPTAPAGDGSQAAVAAPSQPSSSEPSSKAPETPRSVLAFDEAVLEGKVKPFIELTKSFAGDNVIEMAGLVEKQFKDMRTLIQTSAVCRRPEMKEIETLMTPFQTDIEAISRLKEANRKDRNWYTHLTVIGEGAPVVGWVLNVSDVANSFRMHLMLYAGQAWPVH
DN11245_c0_g1_i1	MLIFRSASVSCPGSWRKTRPNLTPGYLPGALSPEKLTEQLQVIRSELGLLPDAHLPVGVGFLSWILEKDTSESDPRVSSVLKQKVQAIWFAFGDKVGNYVEQVRAEAPQAVIFVLVNSVEEALRATNEWKADVIVVQGNEAGGHGSAAAPHLSQLLIAVTQAIPKDGPVIIVAGGIATGPQIASYITLGAAGAVVGTRFLMTHESGYAPEKKDALLKADLLSTTRSYAFDEINKTVGWPEGVDGRGIANEIITDERKGIKIEERLANAARDKNEGKTSRDVIWAGVGAGLVSELCSTKELVDELNEGADRKSVV
DN11245_c0_g1_i15	MTHESGYAPEKKDALLKADLLSTTRSYAFDEINKTVGWPEGVDGRGIANEIITDERKGIKIEERLSNAARDKKEGKTSRDVIWAGVGAGLVSELCSTKDLVDELNEGAIRALQSAYLSIHE
DN11245_c0_g1_i24	MLIFRSASVSCPGSWRKTRPNLTPGYLPGALSPEKLTEQLQVIRSELGLLPDAHLPVGVGFLSWILEKDTSESDPRVSSVLKQKVQAIWFAFGDKVGNYVEQVRAEAPQAVIFVLVNSVEEALRATNEWKADVIVVQGNEAGGHGSAAAPHLSQLLIAVTQAIPKDGPVIIVAGGIATGPQIASYITLGAAGAVVGTRFLMTHESGYAPEKKDALLKADLLSTTRSYAFDEINKTVGWPEGVDGRGIANEIITDERKGIKIEERLANAARDKNEGKTSRDVIWAGVGAGLVSELCSTKELVDELNEGAIRALQSAYLSIHE
DN11245_c0_g1_i25	MLIFRSASVSCPGSWRKTRPNLTPGYLPGALSPEKLTEQLQVIRSELGLLPDAHLPVGVGFLSWILEKDTSESDPRVSSVLKQKVQAIWFAFGDKVGNYVEQVRAEAPQAVIFVLVNSVEEALRATNEWKADVIVVQGNEAGGHGSAAAPHLSQLLIAVTQAIPKDGPVIIVAGGIATGPQIASYITLGAAGAVVGTRFLMTHESGYAPEKKDALLKADLLSTTRSYAFDEINKTVGWPEGVDGRGIANEIITDERKGIKIEERLANAARDKNEGKTSRDVIWAGVGAGLVSELCSTKVSDFRHFLTQHSPCLKELVDELNEGADRKSVV
DN11245_c0_g1_i26	MPRLTTRLTKLLNVRTPIIVAPMANVFHPKLLASAASAGAFGFIGAGALSPEKLTEQLQVIRSELGLLPDAHLPVGVGFLSWILEKDTSESDPRVSSVLKQKVQALLASAASAGAFGFIGAGALSPEKLTEQLQVIRSELGLLPDAHLPVGVGFLSWILEKDTSESDPRVSSVLKQKVQAIWFAFGDKVGNYVEQVRAEAPQAVIFVLVNSVEEALRATNEWKADVIVVQGNEAGGHGSAAAPHLSQLLIAVTQAIPKDGPVIIVAGGIATGPQIASYITLGAAGAVVGTRFLMTHESGYAPEKKDALLKADLLSTTRSYAFDEINKTVGWPEGVDGRGIANEIITDERKGIKIEERLANAARDKNEGKTSRDVIWAGVGAGLVSELCSTKELVDELNE…
DN11245_c0_g1_i27	MLIFRSASVSCPGSWRKTRPNLTPGYLPGALSPEKLTEQLQVIRSELGLLPDAHLPVGVGFLSWILEKDTSESDPRVSSVLKQKVQAIWFAFGDKVGNYVEQVRAEAPQAVIFVLVNSVEEALRATNEWKADVIVVQGNEAGGHGSAAAPHLSQLLIAVTQAIPKDGPVIIVAGGIATGPQIASYITLGAAGAVVGTRFLMTHESGYAPEKKDALLKADLLSTTRSYAFDEINKTVGWPEGVDGRGIANEIITDERKGIKIEERLANAARDKNEGKTSRDVIWAGVGAGLVSELCSTKVSDFRHFLTQHSPCLKELVDELNEGAIRALQSAYLSIHE
DN11246_c0_g1_i6	MSPKLVVVIGATGKQGGSVVDALLKSPGSYSVRAVTRNPNSDKSRTLAARGAEVVAGNLDDYNSLLKAFQGAYAVFSVTDFWTIFIEKLDALDSQEREFQHGKNFVDAASATPTLQHFIWSTLACVDKSVPHFASKGRIDEYIETKPGLAKITTYLVVGFYSSNLAEHDPPKLEGGKYVWKQPVKPDGILPTAGYVQVNCGLLVDAILRQPNLTQGKGVAGYVGNTFGETLQLWGKAVGKEVEYVYVPFDEFVKQSPGDPRVVLELALGMAYFGNHGLEGFAKPGIEMVTKEQLGVDGWVDAEEAFRRIDWTAILTQ
DN11249_c0_g1_i4	MLAYGIPLNNLKTQINTNDAHCGSSVPSFNAFRTLSSVVRAVFDAHSVKIDVKVDNVVLLICPNVVGRYVESMTQSVIEPVRSGGAYTTLSLVAISSAFLIAASRTLSTAAARSIFESLFNHS
DN1124_c0_g1_i11	MILESQSTLLLPFLPSEIDINIFVSLDPDCEYSPPFSTSHMRIAMSLLLPHVSRWRSLSILTDCWNPMRAALELINPIDAPHLKQLTLMRCNDYISHAPQFEPQAQFLPVCISPSSRLRHLTLRGVPGEWSTLADVVPRLETLEITSLASGAMPSMNEIRAILSRCASTLRTLRIINDVHAEDQDSSPFLSSSCIPIHLPNLRTIYTTSRSESCLGLIQSDLFDAPNVYDLTVECDAYGTISPHPNHPHSSSTLSLLATFKTLGRLTLKGMSCPALENANVRHLTLERVPLETVVLPFAPALETLVLRDCRHVDLGTVRRLLEAHGDGLKRLEVHLCHGEELKLEMGMGRLVVFRSSSDDEDVTDDGDDDDDEEEEEAFSLGGTFNDPVFDALYKPPDR
DN11251_c0_g1_i4	MFTELSTALAFLALYLLYALRGRKSGVPLPPGPPRLPIVGNLLEFPRVHQHFKFTEWAHTYGDVVSAKVMDKTVIILNSATAIRNVIDKRSLSSAGRPHAITLEYLTPNNSNMATNAFADATWKKARKGVTQILNPPDFTKRDELLDSESAQLVWQVLHDPKDLLSHVERCGLSISSSWVYGTRFPTRRTKELVDYFEIQPQFLKALELGTPALFPFVKYIPGLSWKRHLRYIKSFQDRLFGGLLSREIGRASCRERVLLIV
DN11251_c0_g1_i7	MFTELSTALAFLALYLLYALRGRKSGVPLPPGPPRLPIVGNLLEFPRVHQHFKFTEWAHTYGDVVSAKVMDKTVIILNSATAIRNVIDKRSLSSAGRPHAITLEYLTPNNSNMATNAFADATWKKARKGVTQILNPPDFTKRDELLDSESAQLVWQVLHDPKVSVSSHDDPHLD
DN11253_c0_g1_i2	MTDDGSLAATSSSAARISGLEDTARSDDGPNGERPARIAQTASRTHTYRLCLDMDAHSSKTSARTFRATANHPRILHIRPLVGHPALQSPPTVIIADHIVVGIDVEHLHGARCAVKSVLPFHGCHICAENPESQAALQEIFLHTLYSVPVEEWHQNVLPGLHLLSPSWNAFSAALWTSFLVTARSSTEDSLLERLHHSCRSPPSPSYRCVPPRCYTSHHCHLFSLPHPLALCLLLENSQLYEYLTDDVVSANQCHHRTAERAEEDVSRRLFRCAGSTVHAMGQTARSSTLKRVGIDLVIPQPSLTPA
DN11254_c0_g1_i8	MAREYANVRLVYRMFTPSLSLITRASPHSSIPTTHPKAQINISWSLESAQSVSASLNTGILAMKRALEEMETAHATVIKTIAQHEAILNPLRSIPDDILLAIFQWSSSSDTHGLDSMSSSRAPWTLSHVCRRWRNLSISSPCLWTNININFRDLETSTRHERDRMSFKLNLHVRRSAECDLFVRVISHLRNRVTFLDECFGLLLPTAHRWKTLSVSVHSSALALQLAESRFERLTKMEINLWEPIRQVPWHVPNIRDLRLPGRPFEAVDFPWESITSYVCNENGVVHLPKLSALEDLKLDIIEFSKAFGVFTSMDVSFPLTLQKLRSISLWQKFSSQSIDILSQFFLLPSLTSLTVRMGPGRWRFPTFNGSIRHLQNLCITSSSGLATAYSLHDTDKPA…
DN11258_c0_g1_i1	MASRMKHFAHSIRNRTTHRPPPDSGPSMPSHTSAPAPVPSTSMKESAKLAWHAFKMVSKNIEKFLDGTPFKLPFGVLNTIIGIADSLINNRESMAILLLPIGQRLEIVSSGLDRNRYPGDINSTCERFSGVLTGAVAELKAMYNQGILKRLVSSNEHPQQLADIFRRIDEATKNFGVCIVVLEISECMLT
DN11258_c0_g1_i26	MASRMKHFAHSIRNRTTHRPPPDSGPSMPSHTSAPAPVPSTSMKESAKLAWHAFKMVSKNIEKFLDGTPFKLPFGVLNTIIGIADSLINNRESMAILLLPIGQRLEIVSSGLDRNRYPGDINSTCERFSGVLTGAVAELKAMYNQGILKRLVSSNEHPQQLADIFRRIDEATKNFGLELTLAMVRQVRGIKESTDVSGRQ
DN11259_c0_g2_i5	MNSNKHPHFNGMSRLELADASTFHKQFWANQEAFEAMISRSPPVIQAHPFIRGRLGLADNTDGQVVVLSEYSETVKHLQKLYNDPFKRGVILTGSPGIGKSYSLVYFIHWCLAHRFPFLFTTSWRLTLFFDAQGIWTFDRDFVHRLTEFTEDNSLNPDPSSKESWRPWSFIDSGEAIPPSFAVTDIFNVFPVFAAPPDPSRYKVWRNKFYSRVITLIMNVPSRKELSQLSAVQQISPRIRPQQLEDAILVAGPCPRDLFALLHGMSPHGHLNDYLQHTNMGEILLLVPQLLRPNSYVEVSHCIFILVRGERTELLQDDEISIDFKSTHIRDKIWQKQRLLDFKNALRLYNTYRVAPQTTWLGAWVFESLAVHITSGSVPYQTHKLAGGFHAMTRNFNPL…
DN11259_c0_g2_i7	MNSNKHPHFNGMSRLELADASTFHKQFWANQEAFEAMISRSPPVIQAHPFIRGRLGLADNTDGQVVVLSEYSETVKHLQKLYNDPFKRGVILTGSPGIGKSYSLVYFIHWCLAHRFPFLFTTSWRLTLFFDAQGIWTFDRDFVHRLTEFTEDNSLNPDPSSKESWRPWSFIDSGEAIPPSFAVTDIFNVFPVFAAPPDPSRYKVWRNKFYSRVITLIMNVPSRKELSQLSAVQQISPRIRPQQLEDAILVAGPCPRDLFALLHGMSPHGHLNDYLQHTNMGEILLLVPQLLRPNSYVEVSHCIFILVRGERTELLQDDEISIDFKSTDRKSVV
DN11259_c0_g2_i9	MNSNKHPHFNGMSRLELADASTFHKQFWANQEAFEAMISRSPPVIQAHPFIRGRLGLADNTDGQVVVLSEYSETVKHLQKLYNDPFKRGVILTGSPGIGKSYSLVYFIHWCLAHRFPFLFTTSWRLTLFFDAQGIWTFDRDFVHRLTEFTEDNSLNPDPSSKESWRPWSFIDSGEAIPPSFAVTDIFNVFPVFAAPPDPSRYKVWRNKFYSRVITLIMNVPSRKELSQLSAVQQISPRIRPQQLEDAILVAGPCPRDLFALLHGMSPHGHLNDYLQHTNMGEILLLVPQLLRPNSYVEVSHCIFILVRGERTELLQDDEISIDFKSTHIRDKIWQKQRLLDFKNALRLYNTYRVAPQTTWLGAWVFESLAVHITSGSVPYQTHKLAGGFHAMTRNFNPL…
DN1125_c0_g1_i2	MSKNIAGLPVEGAGYYDDIHMQTAKGLPSGIDIRMNTAKGLTLANDINMQTARGGSTKKGAALKLWERELVDSPEVKRKATVAQLYFLDYYFQTLGYLHARKERRRNFDDDTTARDLNPAERAKEFKSYCGRERVLLRRRRTKLRVDQFHIIAQVGQGGYGEVFLARKQETGEVCALKKMRKRTLFKMDEVRHVLVERDILTATKTPWLVRLLYAFQDPQFVYLAMEYVPGGDFRTLLNNSGVLKEEHAKFYISEMFAGVNELHKLGYLHRDLKPENFLVDSTGHVKLTDFGLATGALNPKRIESLKIRLDKVKDNEVIHRSTIERRSIYRSIRNEDPRYADSIVGSPDYMAPEVLRGKPYTFSVDYWSLGCILFEFLAGFPPFSGSNPEETWTNLKNW…
DN1125_c0_g1_i5	MDNEDQEDWEQLNRPNWRGLGLSDPIRNVEDKWLLLPAFLKVKGLVKQHIDSFNYFVNVDIKNVVKANQKITSDVDPRFWLKFTDINVGFPDRNETNVVNKGVTPHECRLRDITYSAPIMVTILYTRGKNIVKRNAQIGRLPIMLRSNKCVLAGRTEAELAKMTECPLDPGGYFIVKGTEKVILVQEQLSKNRIIVETDTVKGVVQASCTSSTHGGIKSKTYVVTKKGHIYLRHNSISEDIPIVIALKALGVQSDKEILLLTAGNTEAYKAIFAANLEDAAKLCVFTRQQALDYVGSRVKINRRMMGPRRPAWEEALESLSTLVLSHVPVIGLDFKAKAIFVATMTRRVLAAMDDEKMVDDRDYVGNKRLELAGQLLALLFEDLFKTYASNLKSGIDKV…
DN11261_c0_g1_i9	MPLISVPTGHWADDRINTNRQWRKGIYRRSSWDTSSYGPVSSSMSDMRRQITELRRTCKLYNNAIANLPNTGTMLALEADISLKSEAKRLADELAKREPYVTADRKSVV
DN11263_c0_g1_i11	MPSPVRLSRSRRILARRDSRSPRRSNSSSSSSTSKRAPPGPDESPNRLPSPRVRQSLSPPLSRRSQASVKFPSRRRPTSRSSDSPPDNVQDLRQASPTRLYPPKQTQFGISVPTNQPRVVGHFDFEAK
DN11263_c0_g1_i13	MPSPVRLSRSRRILARRDSRSPRRSNSSSSSSTSKRAPPGPDESPNRLPSPRVRQSLSPPLSRRSQASVKFPSRRRPTSRSSDSPPDNVQELRQPSPTRLYPPKQTRFGIPVPTNQPRVVGNFDFEEKYPEDPIYEELGPNARVWRANLDECEVFDNDMVTEARDGLDLMLVFVSTILLCNSQHLMPLRLVYSLQFSLHSSLRHHRRFQTISPPFLQRFCWRWSHCSEH
DN11263_c0_g1_i2	MPSPVRLSRSRRILARRDSRSPRRSNSSSSSSTSKRAPPGPDESPNRLPSPRVRQSLSPPLSRRSQASVKFPSRRRPTSRSSDSPPDNVQELRQPSPTRLYPPKQTRFGIPVPTNQPRVVGNFDFEEKYPEDPIYEELGPNARVWRANLDECEVFDNDMVTSRRSQASVKFPSRRRPTSRSSDSPPDNVQDLRQASPTRLYPPKQTQFGISVPTNQPRVVGELYLGLDIWHAQISTREFRFREIGRASCRERVLLIV
DN1126_c0_g1_i10	MVEPLEETRNELIFATEPILSSLEVSIPGSSRFRPWVELDEVEIQKGILQICKGLSFLHTSAQLVHSNICPESVVINSAGDWKISGLGLTIPLLQPNGSSTRWEFPTFDGRVPAYIQRSFDYMAPEYALDELLLTASDMYSLGVLIYAVHCKGNVPFKTHGALAALRENAGRPPPGMEQLDRDLQSLLTSLITRHANGRPTPSTLPSHSFFSSLPISTLNFLDRSNFTAKTREEKIGFMKGLTSVLGRFSEGLRTRKILPSLLEEMKDIHLLPYILPNVFAIATALTATQFASLVLPSLKPLFVVKEPPQNMLTLLDNLEMLQSKTEKTVFRGEVLPLVYNALESEHANVQERALKAVPNLCETIDYAEVQGVLFPRVALVFTKTRVLSVKVATLATFL…
DN1126_c0_g1_i14	MVEPLEETRNELIFATEPILSSLEVSIPGSSRFRPWVELDEVEIQKGILQICKGLSFLHTSAQLVHSNICPESVVINSAGDWKISGLGLTIPLLQPNGSSTRWEFPTFDGRVPAYIQRSFDYMAPEYALDELLLTASDMYSLGVLIYAVHCKGNVPFKTHGALAALRENAGRPPPGMEQLDRDLQSLLTSLITRHANGRPTPSTLPSHSFFSSLPISTLNFLDRSNFTAKTREEKIGFMKGLTSVLGRFSEGLRTRKILPSLLEEMKDIHLLPYILPNVFAIATALTATQFASLVLPSLKPLFVVKEPPQNMLTLLDNLEMLQSKTEKTVFRGEVLPLVYNALESEHANVQERALKAVPNLCETIDYAEVQGVLFPRVALVFTKTRVLSVKVATLATFL…
DN11270_c0_g1_i6	MMFFPSLSLSLFFLFGVSLTAALPLASKDSDISDADPVPIGDHLPMVRETFEPEDLVGRDNYRDSSGKYTPINPRRSRAWSTSSWMKERNSAHVPLRRQEGLPNPNAQPAEAAVGGFTLIKKYQGREFLEWEFFHGEKDPTKGFVNYQSREQSEQLKLAWVNENGQFCMKVDDTTKLEAGQYRNSVRIESVVPLPERVLVIMDASLMPYGCSVWPAYWTVGKDKTLWPKKGEIDILEGVHNQKANQIAYHTKDGCVMDTDIPTDMASQGESTQCAVKPGNNTGCFSIDNGPNAAKSYGQGFNAAGGGVYVYGRTTEAIKIWFFTRSEVPQDITNGNPNPESWPKPVSILKNTKCPLDDHFIEQVMTFDTTLCGDWAGPEWVKSGCEAEMKVSCAEAVLN…
DN11270_c0_g1_i9	MMFFPSLSLSLFFLFGVSLTAALPLASKDSDISDADPVPIGDHLPMVRETFEPEDLVGRDNYRDSSGKYTPINPRRSRAWSTSSWMKERNSAHVPLRRQEGLPNPNAQPAEAAVGGFTLIKKYQGREFLEWEFFHGEKDPTKGFVNYQSREQSEQLKLAWVNENGQFCMKVDDTTKLEAGQYRNSVRIESVVPLPERVLVIMDASLMPYGCSVWPAYWTVGKDKTLWPKKGPPKISSAFIFVY
DN11274_c0_g1_i1	MKRVYRHLSSRAMGASWMSTNPYAPTNTLQLTLPGSRTQTTVRVAKAFTPFTNSQVLLVDATTPNDSLPKQFILKLADRRFGERHGEPTWTPVIEHEFQLCMARHIAEHGMYPTVNAYGDLSPNFPVHYDNDQDPPNWLTELRMWYSRERYLTTEANAYRHLIDAQRLGLVPRFYGEAEILMSPGMAPNHPAFQSVRGILLEHIPGQTMNSVRIGKDITVEQAEDVSQKLIALGRQIRRYGVVHCDLHFGNVVLRSLDRTCIFEHLLIRMVPSTAAPDSTHCSTSPQEIFRYISVEYHHLQANFYHSGTLNTPFNTNMLKYLP
DN11274_c0_g1_i3	MKRVYRHLSSRAMGASWMSTNPYAPTNTLQLTLPGSRTQTTVRVAKAFTPFTNSQVLLVDATTPNDSLPKQFILKLADRRFGERHGEPTWTPVIEHEFQLCMARHIAEHGMYPTVNAYGDLSPNFPVHYDNDQDPPNWLTELRMWYSRERYLTTEANAYRHLIDAQRLGLVPRFYGEAEILMSPGMAPNHPAFQSVRGILLEHIPGQTMNSVRIGKDITVEQAEDVSQKLIALGRQIRRYGVVHCDLHFGNVVLRSLDRTPVLIDWGEADFQMADNPSLSERWNAAGMAQDFEIDIRYWLKNDQEVRWHRHQTPYDDATWREIARNHGSDKSAWEWVNWSVREDMTENEREAMYIEDASVDAGQGLRWRVKPGVKTRKFRDPAPCS
DN11274_c0_g1_i4	MKRVYRHLSSRAMGASWMSTNPYAPTNTLQLTLPGSRTQTTVRVAKAFTPFTNSQVLLVDATTPNDSLPKQFILKLADRRFGERHGEPTWTPVIEHEFQLCMARHIAEHGMYPTVNAYGDLSPNFPVHYDNDQDPPNWLTELRMWYSRERYLTTEANAYRHLIDAQRLGLVPRFYGEAEILMSPGMAPNHPAFQSVRGILLEHIPGQTMNSVRIGKDITVEQAEDVSQKLIALGRQIRRYGVVHCDLHFGNVVLRSLDRTCIFEHLLIRMVPSTAAPDSTHCSTSPQEIFRYISVEYHHLQANFYHSGIPHETSRDVHAGHG
DN11274_c0_g1_i5	MKRVYRHLSSRAMGASWMSTNPYAPTNTLQLTLPGSRTQTTVRVAKAFTPFTNSQVLLVDATTPNDSLPKQFILKLADRRFGERHGEPTWTPVIEHEFQLCMARHIAEHGMYPTVNAYGDLSPNFPVHYDNDQDPPNWLTELRMWYSRERYLTTEANAYRHLIDAQRLGLVPRFYGEAEILMSPGMAPNHPAFQSVRGILLEHIPGQTMNSVRIGKDITVEQAEDVSQKLIALGRQIRRYGVVHCDLHFGNVVLRSLDRTPVLIDWGEADFQMADNPSLSERWNAAEVRWHRHQTPYDDATWREIARNHGSDKSAWEWVNWSVREDMTENEREAMYIEDASVDAGQGLRWRVKPGVKTRKFRDPAPCS
DN11274_c0_g1_i6	MKRVYRHLSSRAMGASWMSTNPYAPTNTLQLTLPGSRTQTTVRVAKAFTPFTNSQVLLVDATTPNDSLPKQFILKLADRRFGERHGEPTWTPVIEHEFQLCMARHIAEHGMYPTVNAYGDLSPNFPVHYDNDQDPPNWLTELRMWYSRERYLTTEANAYRHLIDAQRLGLVPRFYGEAEILMSPGMAPNHPAFQSVRGILLEHIPGQTMNSVRIGKDITVEQAEDVSQKLIALGRQIRRYGVVHCDLHFGNVVLRSLDRTPVLIDWGEADFQMADNPSLSERWNAAGMAQDFEIDIRYWLKNDQEVRWHRHQTPYDDATWREIARNHGSDKSAWEWVNWSVREEIGRASCRERVLLIV
DN11275_c0_g1_i4	MEDTSYEICSLPDDILSYIFKTCERLARRYDRHSTVGDSLHTDDFPWILSHVCQRWRAFVLASPVLWSTVQLDMEKFVPARVAPAVFNDKAAFLLELSLQRSCNADLRIEISDVRDIRVVEEERKSFLVSVAPLLLRTTSRWGHLFISGFPDFIEIFSACTLERLQSLKMFLFKEQRILFPNVPKLTELAIDSQKGGVRSIELPWSGIRTFATPISGLIHLPYMQNLEKLHIGPGRDYPTQAIDISELYHLSSFVLPFLHTITMHDLSTDLVLQLFSRIHASALHTLDLRLTKLPQRCRLQFDGMENLKTLSLYCRTDASSDATIAFLSRMPSVETAILGPGTATPAVMRAIGRGVLPKLGTVAFHIYDISMGKEDLLALLEERACSDVSQGAMALTAI…
DN11277_c1_g1_i1	MQTKADISDNGHFFVAWMPEIELENLIVPNKDTYRGSTISNSIGSVVRSHTSGRVTTYLAYKQCALPSQGDDEPVPPVMITPLPSPLAINSRYRTVASAAVLYSSN
DN11279_c0_g1_i15	MTKLLESLADLPTTNEEDDSVWRLIQLNLSRLRQTLLLLFAYLVGRYPTYLCWMLTRTTLHLADIWTLMDILSVSMFTLSLRTTSSFVVGKWWGIVRRKARNNNLEVLV
DN1127_c0_g1_i2	MGIYRRRSSQLTTSQHVQIIRSQSLRRQRSLKKTISSVIPRLPLELIDKIVELSLQDDCPALGPLALVSRTFRILLLRHYFRTVKLQTHHQWASNFKFLVWNINVGAFNWIRTLTTPVGILTTHIERLSHFSNLQCLSINFESEGLATQHLCIKRICQNLIRTSGSLASLRFTRLPRIDVSLLSLLAASFPRITDLYLNCTDVLNFDHCWYCLQESTERTVHSPIPTRFSGAEEMATTFGNALKPMTDLINLHLGVFISSESLIDRHIEHTQQNEDEVELATVPDADCDICEPAEKGVRKDELQASLIMAQKLKSLQSVGWASFFSYAGRDLDVRGEMAEGDGDGEETGEVAGSPDGGGDGGEDQEASIRERRTKIWVLRVNGRVRVRRVPWF
DN1127_c0_g1_i4	MISPTKPSPTIMVYQLPQELIDTILHELCDDDESLRTCSLVARCWTPTSQRLLFRFISFPTARHTSKASHGEILQRFQSVLSHSPHLAPYVRIIELDPSQGFPHEIPVNFPSLRLEEVRLVDFEAAPLFPYEHRLCLPSLPIVTRLVIGPGAWYFGDVLPCLRIASQITELSLIDIIFEGYDACMGLVRLPQYGMRLEKLKIERGFYGLLGDLAAMPGVDLSELQEVEILLGIRNAQTSMRWRDRFPVGAIQEVLSGIRKDRLERLSLDVFLNEPLGNFINLTTLRSFSLHIRWCIARPNPRLWLDWLNASLEGIRTPCSLETLHLRVTTYSDDSVEDFRDEWNTLDKLLARDVMANLKEVLVEPEWRDAGEYGGDIERNDWTDGLTLPLWTIAQAARS…
DN1127_c0_g1_i5	MISPTKPSPTIMVYQLPQELIDTILHELCDDDESLRTCSLVARCWTPTSQRLLFRFISFPTARHTSKASHGEILQRFQSVLSHSPHLAPYVRIIELDPSQGFPHEIPVNFPSLRLEEVRLVDFEAAPLFPYEHRLCLPSLPIVTRLVIGPGAWYFGDVLPCLRIASQITELSLIDIIFEGYDACMGLVRLPQYGMRLEKLKIERGFYGLLGDLAAMPGVDLSELQEVEILLGIRNAQTSMRWRDRFPVGAIQEVLSGIRKDRLERLSLDVFLNEPLGNFINLTTLRSFSLHIRWCIARPNPRLWLDWLNASLEGIQTPCLLESLHLHVTTYSDDSVQNFRDEWNTLDKLLARDVMANLKEVSVEQEWRDAGEYGGDIERNDWTDGLTLPLWTIAQAARS…
DN1127_c0_g1_i7	MDPNTIPTTGALPTFHTTLGPLLLGGLLAMALWGITGIQTFTFFINNTRDKMRFKILIGVLYIADTFHSILICHLLYHYLISNYLNPLAVMIPLWSVLLVVATTSICDFIIRGLFALRVYRLSNRKFPVALLIGVLSLGDLVVGLIITVKAFSMETFLELDHLSTLMFLNFALGTSSDLLVAAALCYYLYLSRTGIAKTNSLINTLMAYTVNTGMIVAIDAALGVILYGAMPNNFIFLGFYFLLSKLYLNSYLASLNARDTLRQFTNEPVSLHFRSNRYATQDDSHVSELSSRTVREKSSYERAQDSQQDIALATIPKPERTVEAVGLAV
DN11284_c0_g1_i1	MQGSNELIIPEGLARIFNETQDPAGNSRDNVSDETFTTVKLYTHVIFLSTILHELSHAMTKEFFGLADSVKNWGDVGLDVEESVLSFSSILEWPQDVFDKHGQTYEERLLVLRG
DN11287_c0_g1_i12	MYTTKNFDLVIPINWAPPKSPRDRGVLPESWGGAWEYELRETIREVINVKMLAEVLHRHGERLRMQDGLDIRTRIELNDKEYRIKPLGRQGRFSETYNIIGGFVKDGATVPAVLKVTEGGRDSWKAEKEISYLQTVKLYLSHKTDRDFYYIVMKDVRVGFPEKESVPLKPFTDWFYADRNMKVSKSLRKLRKAIKKRLLKFAEIDGLLYVYQFTVILYPLIQRRYQDCNMNNIFVDQKFKIVMPIDWGPSFDRKGWHFRGVEEINTQNKTERKKIIAKYKTYLKGKLIEKFDWDHD
DN11287_c0_g1_i20	MLFLTPHSPCFLLFFILHGALFAGARPINSTSLSVSPRQTKFGEPLESLELADKKYDLIPFPEPYQGKDSDSYEVVGTSVPTILKVYENKGDTGERVQKEIEYSKIVKQYLASKQDDMFYYVVLKDVRRRYPKPDSPPLKLFHEWYLEVKNMDVQLELANLRVAIEKRLLYLFKVTRLRYFDVTLENMYTTKNFDLVIPINWAPPKSPRDRGVLPESWGGAWEYELRETIREVINVKMLAEVLHRHGERLRMQDGLDIRTRIELNDKEYRIKPLGRQGRFSETYNIIGGFVKDGATVPAVLKVTEGGRDSWKAEKEISYLQTVKLYLSHKTDRDFYYIVMKDVRVGFPEKESVPLKPFTDWFYADRNMKVSKSLRKLRKAIKKRLLEFAETDGLLYQDC…
DN1128_c0_g1_i1	MGTMTDQDDAAQADGDGPNSSDKPPHDPTLPTSSMSNSSTRQPKPSLPPFTADMLHLTELSVSSGSVSPATSPTVCDSDWGSLPSTRANSRAPSMSSGTAGGKLQSTSTPSSPVIPALASSTSTLRPKAPSVRSHDGSHKFSLKDLLGSGSKRSAGSRKSDGDSDAGGKGARSIAGDSATSFSSKYGVYQKVTIGKGATSVVRLAHKWDRSEEKLYAIKEFRKRRKNETEKEYIKKLTAEFCISSTLHHPNVVETVDLIQDESQKWCVVMEFCPGGDLYAAIKKGGMSPSEVECCFKQIMCGVAYLHSQGVAHRDLKPENLFFDTKGHLKIGDFGTSTVYRLPWEVAVHMSTGLCGSEPYIAPEQFTGKPYDARLVDIWACGVLYYCLHLQELPWRVAQ…
DN1128_c0_g2_i5	MASGSSVTSTASPSTITSLAPSSTWSNPFPTTTSSRTFNGGGGGVGNGGDGASLNSSASLYLYTFLATLILLLGVSAAIVFRSLILRRRHRAMIEEAIRNGTWVPPPSRHQRVDPSQKPPMYEANVLVDTKDDHHEWDNIKPFAVGYTLPLAQRSVPVPVKPPPPPPPHARLRSTLRHVWSHFDSSTPPNPATELTVVPAPPALPDSSSGPLYVSVLVAMPSQQAVHADNEELPHVEFGVTHITVSTAPERGRDSDDVANKM
DN1129_c0_g1_i14	MSALDVSKTYGAILGGGFVAIMLSGALAFQILISLRLGAHWKTKVTVLTSWLLDLAHSTFICLSLVFYLITGFGDISREDDIPWSIAFIILITAIQSCINHSFSVWKIHTFHEGCWFLIVPLLIAVFLPLLAASVSTVEMIRLRHFSAFHEHYPAWVFTAGLSLSLSVDAILPALMYYYMRHIRYQIDIPTRMPQVIDVRTLWMFETGVPTCLTTMATLVCWLTMPDNLVFLGLHSVIAKLHAISFISKFNKHKGLRDTHRTVWGDGPILSSDDFYTHQPVRRMRSHSHTVEVAVERSIEQTLEGPAGNSTVSGPSVRGHYSPYSKVHLDHVVSPTILEWKRASVYTGV
DN1129_c0_g1_i19	MSALDVSKTYGAILGGGFVAIMLSGALAFQILISLRLGAHWKTKVTVLTSWLLDLAHSTFICLSLVFYLITGFGDISREDDIPWSIAFIILITAIQSCINHSFSVWKIHTFHEGCWFLIVPLLIAVFLPLLAASVSTVEMIRLRHFSAFHEHYPAWVFTAGLSLSLSVDAILPALMYYYMRHIRYQIDIPTRMPQVIDVRTLWMFETGVPTCLTTMATLVCVSDIIRFNSP
DN1129_c0_g1_i31	MSALDVSKTYGAILGGGFVAIMLSGALAFQILISLRLGAHWKTKVTVLTSWLLDLAHSTFICLSLVFYLITGFGDISREDDIPWSIAFIILITAIQSCINHSFSVWKIHTFHEGCWFLIVPLLIAVFLPLLAASGMIPFT
DN11300_c0_g2_i1	MSESSSAKVISSAANVVASSTNPTLKSQASFLESDKIPDLEFAQFAGFLPIGDVMPSPGKHYTSFLLALTHPYARGSVHITSSDPLALPALDPQIGRASCRERVCMFV
DN11308_c0_g1_i1	MYLSSGRNPLIWTVAYLLALCATGHPLHIREEGKEIPSGELGLFMEIPKPVDMGSQLKIKIKLKNLSDVGFDVVREPWGILQEDKPEKVGDALEWLNQREAEYIGGVEQPKDAKWLDDWVSPRENEDEYKEKIKKRLWRLEPGKDLEYEYEAGKAYDFSKKGIGRFFFKLKRSTLYITKDKGTTPPTETRLSEVRYDVFVKSDQKEEKK
DN11309_c0_g1_i11	MLSQSQIAPYFDLCNDDNSVYEVLSIYVLCKFLNGPDCSHVLRKMHYLACFLRVTGRSHILRIGEDAFKAISFEVARGGERIGQTPAATKPGIELSNIMRRKASSKNYPVMTDRTYGGPGTIPSFLSDQQLAHLRALTDNTHRPAWMERYFSARCGVLDAIAFSMPEYDSRRDTLPMYVSEDDLHM
DN1130_c0_g1_i10	MSSNSTNPPPSTSEGPKVNDELLVYHISLLIISFVAVLFVCRLPRAIIRFFRWSEISKGHLLSYATAHRRPRIAHVTHEPPSVSSPTETISDESHRSYSYVQRVDEKGAAMIMDYPPHLASCPSIFRGVASELIYRIAPGYSVAQAICALIYMAAWVYPMFYKSNPLSDYARAGWIGVAQLPFIFAFASKNNALGPFLGIGYEKLNFMHRIAGRVLVVAVDAHSMGYIYKWVMDGQFKEKIVIPAHYWGFTGFIFVNFIYFFATEWWRRKAYNIFLASHITGFPVLIAATWMHKPANKPFILAALFLYAFDHLLRFIKTRIHTATIRPITEMGMTRIEIPQINTGWRAGQHVRIRVLSTGMGIFGWSEVHPFTIASASHSDEGMVLMVKKTGNWSTSLY…
DN1130_c0_g1_i13	MDSLIAKGDALGPAGKKRKTYHNSPATGSSNNDRTFQSIQKRTAMPKSLQMETPENTHSYKHIASKKLRTDLTRQAAQNSQAKALLEDADLLMTGEAGVMEVDGEMERTWRVGQDEIAQNAGQEAAKGRREWKLDSGPYRSRYTRNGRHLAIAGSMGHVATFDWQAGTLHTELQLQETCRDITFLHDHSHFAVAQKKYVFIYDRDGVELHCLKAHIEPTRLEFLPYHWLLASIGNAGYLKYQDTSTGQLLCEHRTKLGSTTAMTQNVHNAVIHLGHQNGTITLWTPNLPHPAVQLLAHLGPVSSVSMDPSSGGRYMATAGKDSTVKVWDCRNWKGAVREWNARGGYAELEWSQKGALAVAAGGTVNVYTRPAIHTPVHVNTQPPLYMTHPIPHRPLSSI…
DN11312_c0_g3_i1	MGIYTICSRVVAVRMARELARVLAENVDGLGDSRMTDCSTPLRRSWAAFIGMVQKVTRLDPETGEVTLICMNPKCDQSYTSECRFKRCSECYSFIVCSEECWDEVGCAKLHTKAICKESAVTPHFEAWYPEIGRFMDGDV
DN11315_c0_g1_i2	MSDVIDLIPTLLSLSTHRLSLSILSLSFQQICVYVAKFRNRLSHSNMLHLKRLVAFLDALKKFVVSWKDDSKRKSQRTEVMSVADIVGRLGTKAASINLLEVTKYLKTSKVCIDGLNITSSTTE
DN1131_c0_g1_i15	MPRAYVILTGLFAGLGSFLFGYDTGIITTSIAHESFREYMGRPSNEAIGAIVATYIAGEAAGALIQMLIADRLGRKRFMQLMCIVVTIGTVIQTASQNYAMFLAGRVITGVAVGALVSTVPIYNSEISPPSIRGIIGGFSGMLISLGTMTANWVGYACGFAPDTSEFQWRFPLSMQIPPGVILFIGLQFILPDSPRWLIRHGRDDEAKAAFTQIRGDLTGVELHKEFADMREQILYEKSIELSGIKEAWKKYKKRVMIAVIVQSATSLAGINVIGYYQTTLYKNLGMEGQTILLLAGIYGTVSMLVNLVSLKLLDYIGRYPMLLFGFGGLCVDLIYSALMTHFFGESDNKVGKGFAILGIYMYNAIYFMLLNSTTWLYGVEILPIHLRSSVTGLASMSH…
DN1131_c0_g1_i19	MPRAYVILTGLFAGLGSFLFGYDTGIITTSIAHESFREYMGRPSNEAIGAIVATYIAGEAAGALIQMLIADRLGRKRFMQLMCIVVTIGTVIQTASQNYAMFLAGRVITGVAVGALVSTVPIYNSEISPPSIRGIIGGFSGMLISLGTMTANWVGYACGFAPDTSEFQWRFPLSMQIPPGVILFIGLQFILPDSPRWLIRHGRDDEAKAAFTQIRGDLTGVELHKEFADMREQILYEKSIELSGIKEAWKKYKKRVMIAVIVQSATSLAGINVIGYYQTTLYKNLGMEGQTILLLAGIYGTVSMLVNLVSLKLLDYIGRYPMLLFGFGGLCVDLIYSALMTHFFGESDNKHDMALRRRDSPDSPPKQCYRISLHVPFHSQHWCNTSGSDSVCKHRGQLL…
DN1131_c0_g1_i39	MPRAYVILTGLFAGLGSFLFGYDTGIITTSIAHESFREYMGRPSNEAIGAIVATYIAGEAAGALIQMLIADRLGRKRFMQLMCIVVTIGTVIQTASQNYAMFLAGRVITGVAVGALVSTVPIYNSEISPPSIRGIIGGFSGMLISLGTMTANWVGYACGFAPDTSEFQWRFPLSMQIPPGVILFIGLQFILPDSPRWLIRHGRDDEAKAAFTQIRGDLTGVELHKEFADMREQILYEKSIELSGIKEAWKKYKKRVMIAVIVQSATSLAGINVIGYYQTTLYKNLGMEGQTILLLAGIYGTVSMLVNLVSLKLLDYIGRYPMLLFGFGGLCVDLIYSALSTPFLFFPAPSLY
DN1131_c0_g1_i42	MPRAYVILTGLFAGLGSFLFGYDTGIITTSIAHESFREYMGRPSNEAIGAIVATYIAGEAAGALIQMLIADRLGRKRFMQLMCIVVTIGTVIQTASQNYAMFLAGRVITGVAVGALVSTVPIYNSEISPPSIRGIIGGFSGMLISLGTMTANWVGYACGFAPDTSEFQWRFPLSMQIPPGVILFIGLQFILPDSPRWLIRHGRDDEAKAAFTQIRGDLTGVELHKEFADMREQILYEKSIELSGIKEAWKKYKKRVMIAVIVQSATSLAGINVIGQRYYPPVNLRVLNTLTLQDTIKPPYTRISEWKGKPSFS
DN1131_c0_g1_i58	MPRAYVILTGLFAGLGSFLFGYDTGIITTSIAHESFREYMGRPSNEAIGAIVATYIAGEAAGALIQMLIADRLGRKRFMQLMCIVVTIGTVIQTASQNYAMFLAGRVITGVAVGALVSTVPIYNSEISPPSIRGIIGGFSGMLISLGTMTANWVGYACGFAPDTSEFQWRFPLSMQIPPGVILFIGLQFILPDSPRWLIRHGRDDEAKAAFTQIRGDLTGVELHKEFADMREQILYEKSIELSGIKEAWKKYKKRVMIAVIVQSATSLAGINVIGYYQTTLYKNLGMEGQTILLLAGIYGTVSMLVNLVSLKLLDYIGRYPMLLFGFGGLCVDLIYSALMTHFFGESDNKVGKGFAILGIYMYNAIYFMLLNSTTWLYGVEILPIHLRSSVTGLASMSH…
DN11320_c0_g1_i16	MDKPKRRRLAKACDGCHKSKRRCDGTDPCSNCYFASKPCTYTDSSGRPVAPPRNPDPQPAPSHHYQYPQPQTSYSVSSRKRPRSDLDPDALDPLLIRELTSLFFAHAQPFVAIIHKPTFCTALAHNQVPLYLLHAMSAIASRHSKQPSLRTTPSRLAGRRFADSAISLMFDSSGRLIAPTNLQTAQTLCLLSAYIVVNTQDQASFDAASKDKSPAGWISAERFRALSLQLIEAMNVHTPEHPLITPVPSAALINESIERECVRRIFWMIYIMDCTRSIYFGWQGGAHISASSKAPSIGGGVLGFSEAELRLRLPVDETSFELGTVHQSLPEYLYLPAVRTHYASEMGHLVRVITICQKIEWALDALIDPQVRETVMECEKLLDEWSSSLPAHLLFSAHC…
DN11320_c0_g1_i17	MCATLPTNVIHKVSRSVQQLVAQPSLLACVSSQCVSSYFASKPCTYTDSSGRPVAPPRNPDPQPAPSHHYQYPQPQTSYSVSSRKRPRSDLDPDALDPLLIRELTSLFFAHAQPFVAIIHKPTFCTALAHNQVPLYLLHAMSAIASRHSKQPSLRTTPSRLAGRRFADSAISLMFDSSGRLIAPTNLQTAQTLCLLSAYIVVNTQDQASFDAASKDKSPAGWISAERFRALSLQLIEAMNVHTPEHPLITPVPSAALINESIERECVRRIFWMIYIMDCTRSIYFGWQGGAHISASSKAPSIGGGVLGFSEAELRLRLPVDETSFELGTVHQSLPEYLYLPAVRTHYASEMGHLVRVITICQKIEWALDALIDPQVRETVMECEKLLDEWSSSLPAHLL…
DN11320_c0_g1_i21	MGSGRTDRPPGSRNGDGMRETARCRLHLHTPYLPNSIFQEWSSSLPAHLLFSAHCLAVQKTMFETASNLGAWCYAAIHVYYASCSLGIIVARQRFAEQDHVAYHVPDISFIMDRIYAVKGMLLGRTNQSLILGVVIWPLVKYLNNSDNIDVATWLDEFDDMAGVRMDLLVRNRWGDQTSSSSLCLRQPTPCTVTPPTRLDRTDVDLDPTLMSPAEKSFYSVPGLSQNDKKLLPSLKASGLLEWSNAGGSSGPPSAVSDRRASTSSEGGARSLPMGMSWLADDSR
DN11320_c0_g1_i6	MDKPKRRRLAKACDGCHKSKRRCDGTDPCSNCYFASKPCTYTDSSGRPVAPPRNPDPQPAPSHHYQYPQPQTSYSVSSRKRPRSDLDPDALDPLLIRELTSLFFAHAQPFVAIIHKPTFCTALAHNQVPLYLLHAMSAIASRHSKQPSLRTTPSRLAGRRFADSAISLMFDSSGRLIAPTNLQTAQTLCLLSAYIVVNTQDQASFDAASKDKSPAGWISAERFRALSLQLIEAMNVHTPEHPLITPVPSAALINESIERECVRRIFWMIYIMDCTRSIYFGWQGGAHISASSKAPSIGGGVLGFSEAELRLRLPVDETSFELGTVHQSLPEYLYLPAVRTHYASEMGHLVRVITICQKIEWALDALIDPQVRETVMECEKLLDEWSSSLPAHLLFSAHC…
DN11320_c0_g1_i9	MDKPKRRRLAKACDGCHKSKRRCDGTDPCSNCYFASKPCTYTDSSGRPVAPPRNPDPQPAPSHHYQYPQPQTSYSVSSRKRPRSDLDPDALDPLLIRELTSLFFAHAQPFVAIIHKPTFCTALAHNQVPLYLLHAMSAIASRHSKQPSLRTTPSRLAGRRFADSAISLMFDSSGRLIAPTNLQTAQTLCLLSAYIVVNTQDQASFDAASKDKSPAGWISAERFRALSLQLIEAMNVHTPEHPLITPVPSAALINESIERECVRRIFWMIYIMDCTRSIYFGWQGGAHISASSKAPSIGGGVLGFSEAELRLRLPVDETSFELGTVHQSLPEYLYLPAVRTHYASEMGHLVRVITICQKIEWALDALIDPQVRETVMECEKLLDEWSSSLPAHLLFSAHC…
DN11321_c0_g1_i1	MACTEPTRFAIAPPLIHLDGASFFSLYLPTHVAYFIFAILVSVPGTHTLRLALFPGTVFILYRAATQLDLSNGKPSEQGNNLALMTVVGMILLRIISWTFQSKPFIRVGKRRDPLNRTASQIFFDALDLCCNFRGIGWNWSNDRVYITSQPEEVTSKNNATSQRKEFLRENILSYFVCSAIFEAGLLVVFRYPLEAMPTGNSIVFFLKRIGYAFLYPTFAYTNLGGTYNLYAISSVFIFGQDIEEWPPFFNKPWKSTSLTEFWGKRWHQAFRYTFSQTGGKAFGSIFGRVGIVLGTFFVSGLFHDGGYWGMHRGRGVCCYTTPYFVLSGVGILLEAAVKAITGRRVGGSVGWIWTLAWLISCAMLTMPPYCMQDLLRSYAAASATQPFYITYLISTKLF
DN11321_c0_g1_i14	MFDTPAIHHLQTVVGMILLRIISWTFQSKPFIRVGKRRDPLNRTASQIFFDALDLCCNFRGIGWNWSNDRVYITSQPEEVTSKNNATSQRKEFLRENILSYFVCSAIFEAGLLVVFRYPLEAMPTGNSIVFFLKRIGYAFLYPTFAYTNLGGTYNLYAISSVFIFGQDIEEWPPFFNKPWKSTSLTEFWGKRWHQAFRYTFSQTGGKAFGSIFGRVGIVLGTFFVSGLFHDGGYWGMHRGRGVCCYTTPYFVLSGVGILLEAAVKAITGRRVGGSVGWIWTLAWLISCAMLTMPPYCMQDLLRSYAAASATQPFYITYLISTKLF
DN1132_c0_g1_i13	MSRFKQDWYVAGNEIADHTMTHQGKPSPAEINGNLIALNALAGIPLSSIKGFRAPYLDFSVDTLKHLADTGFTYDSSASASIAVTDEHTDAYWPYTLDNGMANNCLSVPGLCRGEPKLPGFWEVPMYAFFDNNGPHLMDPWLDNPNGQTSPNDTATLEYMQRTFTDHYNGNRQPIGLYTHPIHLAPDYPNVRSPNATIRMINRFLDWAQERDNVWIVSTEQLLEWVRNPVPVGEMNNHAALGCSIPDVPYSMCNGMPDNEQGLIDQCTLPDFSFSTCYGCPVLAPTPQNPNPKQDVPDGGQPRFRVPDNCSTEYWDPIQGVCTCTSSSCEFEDESRPIGPDGADFTGGGTGGAGGTEEETPQPSYVPFNAATSTTRGSNVMHALLVGLLGASLGALGVF…
DN1132_c0_g1_i3	MLCQTILASLAPLLVLAQDGTITGPTTSPEAAGYSCDASKCQLPDCHCASTEPPGGLDPSDTPQFIVFTADDAVQTYTLSAINQFLAHRQNPNGCQPKTTYYASLNYTNYALITDWYVAGNEIADHTMTHQGKPSPAEINGNLIALNALAGIPLSSIKGFRAPYLDFSVDTLKHLADTGFTYDSSASASIAVTDEHTDAYWPYTLDNGMANNCLSVPGLCRGEPKLPGFWEVPMYAFFDNNGPHLMDPWLDNPNGQTSPNDTATLEYMQRTFTDHYNGNRQPIGLYTHPIHLAPDYPNVRSPNATIRMINRFLDWAQERDNVWIVSTEQLLEWVRNPVPVGEMNNHAALGCSIPDVPYSMCNGMPDNEQGLIDQCTLPDFSFSTCYGCPVLAPTPQNPN…
DN1132_c0_g1_i9	MLCQTILASLAPLLVLAQDGTITGPTTSPEAAGYSCDASKCQLPDCHCASTEPPGGLDPSDTPQFIVFTADDAVQTYTLSAINQFLAHRQNPNGCQPKTTYYASLNYTNYALITDWYVAGNEIADHTMTHQGKPSPAEINGNLIALNALAGIPLSSIKGFRAPYLDFSVDTLKHLADTGFTYDSSASASIAVTDEHTDAYWPYTLDNGMANNCLSVPGLCRGEPKLPGFWEVPMYAFFDNNGPHLMDPWLYVTCLLVASL
DN1133_c0_g1_i1	MDNELYGNATQPYNLRFQYEPIAVAYPTNVSQVSESVLAGATQNLSVVARSGGHSYIANGLGGKNGALVIDLGSFKEVTVHEDGTAVLGVGNKLGDIALALNEHGRAIPHGRCSYVGLGGHAAFGGYGFTSRMWGLTLDTILSATVVLADGTITTASKTENSDLFWALRGSASSFGIITSLTVSTHIAPSSAAFGTYAWEMDIASATLALSNFQNFADSGIPPELGTELYFFKGPSDGTVTVQYLAGYFGDLETYNATVAPFLGTLPEPATSTFASGNWIEGFGALSYPSLNTSAPNTQDTFYAKSVMTPEAEPITQEAIEAFVTYLATEGFAADIQWFVEIELYGGSNSALNSIPVDETAFAHRDSRFNMQIYGSSGAALFPEDGYTLINGIASSVIE…
DN11343_c0_g2_i1	MLSTMTPAIGIAVYSLNATEANFEYADYRWHIVISPTAFDSPETRLYSVTWDAPRRRWYTSHRIAPLQSTPNLIGVLKISLLPNLPLRLSVLHEFIQQFPAKAEGYSTKGRGWSCTMYTVNILENLAEAGCIWLPCPVQGIIARGEESMKRLATAPATLKVLPL
DN11343_c0_g2_i2	MLSTMTPAIGIAVYSLNATEANFEYADYRWHIVISPTAFDSPETRLYSVTWDAPRRRWYTSHRIAPLQSTPNLIGVLKISLLPRSEERRVGKECRLRCRSRWSPYH
DN1134_c0_g1_i1	MAKTASDSVASIATRPIIVSLGQIRVSIPVSTCHDEWICAEVLRDEFAHEQSLIDAVDTTAELENLQEATIELSASFLGYIADHLAKDTDACLAVLLNVFKHFTSAHLSVHDIHSLASTFDVEVRKVVLSSYFKALAALRDHNVADIPAGPPSALLTAASDGKASIYALFGGQGTNEVYFDELQALFDIYRPFVEPYIKAVSESVLQPLAAAEHATALYNYGLSPSSWLADASSRPGTPYLASIPISFPLIGLTQLVQYLVACHVTGKTPGEYLGHISGATGHSQGIVSAVAIAASTTFEDFLENSKKALRWLFFSGLRGHQSFPVVSIEPRIVDDSTEGGEGTPSPMLAVTGLSLKELQPHLKKTNTHLPENSQLFVSLNNGPRAFVVTGPARALYGL…
DN1135_c0_g1_i21	MLPDRDKIAPAGWRNCWLTLYEHLHPTPYNSLVGDNLLIGMDNTESTRLLETGKYEAEEEYRTRSIVWSVLTTLVVAVLVVLVFFENILPDTIAPWIGALPKDPMRASLQIMDTAPIIDGHIDLPILVRELYANNISAFDLNSPMPAHVDIPRLRKGRVGGFFWSVYVECPDPNVEGPDFLTSTWRVRDTLEQIDSARLTIDKYSDTFQFSLTSSDIKDAITHGKIASLLGVEGGHQLGNSIGVLRQYHSLGVRYVTLTHTCHNAFADSCGFFPGKEPLHNGLSELGYKLIDEMNRLGVLVDISHTSDATASQVLKYSKAPVIWSHSSARAVHDHVRNVPDEVLALVGIEEGKKDAVIMVNFAPVFVADPNEATLNVVVDHVEHIARVIGKQHIGIGSD…
DN1135_c0_g1_i38	MASGSARFDVMSVFTNFAALDDLVQVIYQDINRFVIISNVSDTEWTVHLGKSDEGRWWVGRWTEAEVTKIVGTNVSDILLESFSEKLADSIIKGELRVNDPDTEDITLLIGTSSKKPMSMALETLSLHDAATYTTRVLIDIALHAQKRKCQLYPSAEPIVDIPVVKTTYKPSATSTYTSKSAGASSATDEPPRKRKDAPPEKTASSNKPASNSKAPQKLKGASLANPNKKARKYQALEFGSDDE
DN1135_c0_g1_i42	MLPDRDKIAPAGWRNCWLTLYEHLHPTPYNSLVGDNLLIGMDNTESTRLLETGKYEAEEEYRTRSIVWSVLTTLVVAVLVVLVFFENILPDTIAPWIGALPKDPMRASLQIMDTAPIIDGHIDLPILVRELYANNISAFDLNSPMPAHVDIPRLRKGRVGGFFWSVYVECPDPNVEGGFYSYPCIDQHWYIENFSQVLIS
DN1135_c0_g1_i5	MNRLGVLVDISHTSDATASQVLKYSKAPVIWSHSSARAVHDHVRNVPDEVLALVGIEEGKKDAVIMVNFAPVFVADPNEATLNVVVDHVEHIARVIGKQHIGIGSDFDGIDSVPVGLEDVSKYPALVRLTMISFIIH
DN1135_c0_g1_i76	MSSRDTLEQIDSARLTIDKYSDTFQFSLTSSDIKDAITHGKIASLLGVEGGHQLGNSIGVLRQYHSLGVRYVTLTHTCHNAFADSCGFFPGKEPLHNGLSELGYKLIDEMNRLGVLVDISHTSDATASQVLKYSKAPVIWSHSSARAVHDHVRNVPDEVLALVGIEEGKKDAVIMVNFAPVFVADPNEATLNVVVDHVEHIARVIGKQHIGIGSDFDGIDSVPVGLEDVSKYPALIAELYRRGWNKRELAGLAGGNLLRVFEGAEKVSKELQRLGVEPVYDLYDKRTDIPSPR
DN11364_c1_g1_i1	MIRPIIEGQITSFDIKEEICDEYNGWLQNRLRHSVWTDCRSYYHTARDSSSKIIATFPGPVALFWWFCRRPRWSQWEIRGASKDWDRSEVLRKVSEFAVSCILAALFGIPWSVLS
DN1136_c0_g1_i1	MTSAKLENYMFPRPGSPTKEDLRPNAHPYPIKTTSTGVLSRHNSSSSFGASQNGHHYVPSPSPSPSRASPVRKMNGHGHRYSRSLSSDGPRPLPIPPPSPSNSDSSPARSESPTRTQRSRRADTLPTPPGGTANPRLPALDELPSNPKAWTPSQLSLYISTTLRVRSGETLQLPAPVAQDIANFVRESKITGRSFLRMKEEDLEQFDINKLWRSALLSASRSLRQSVLKGRIWGFGSIQESPDSPISTVDDDDDTPHKRRRSMSLSETRSHNPFVNGSASSSVEDLSESSPIRRSNAITGRFRNGRVKGMVESFERSGSVDEGMSDGSVSRRERSNSNVSNGSSIYDTAEGTETDTYANATARPSSTRPLPAPPAQSYMNSDDELSMDELLHRAGILPA…
DN1136_c0_g1_i2	MTSAKLENYMFPRPGSPTKEDLRPNAHPYPIKTTSTGVLSRHNSSSSFGASQNGHHYVPSPSPSPSRASPVRKMNGHGHRYSRSLSSDGPRPLPIPPPSPSNSDSSPARSESPTRTQRSRRADTLPTPPGGTANPRLPALDELPSNPKAWTPSQLSLYISTTLRVRSGETLQLPAPVAQDIANFVRESKITGRSFLRMKEEDLEQFDINKLWRSALLSASRSLRQSVLKGRIWGFGSIQESPDSPISTVDDDDDTPHKRRRSMSLSETRSHNPFVNGSASSSVEDLSESSPIRRSNAITGRFRNGRVKGMVESFERSGSVDEGMSDGSVSRRERSNSNVSNGSSIYDTAEGTETDTYANATARPSSTRPLPAPPAQSYMNSDDELSMDELLQRAGILPT…
DN1136_c0_g1_i3	MTSAKLENYMFPRPGSPTKEDLRPNAHPYPIKTTSTGVLSRHNSSSSFGASQNGHHYVPSPSPSPSRASPVRKMNGHGHRYSRSLSSDGPRPLPIPPPSPSNSDSSPARSESPTRTQRSRRADTLPTPPGGTANPRLPALDELPSNPKAWTPSQLSLYISTTLRVRSGETLQLPAPVAQDIANFVRESKITGRSFLRMKEEDLEQFDINKLWRSALLSASRSLRQSVLKGRIWGFGSIQESPDSPISTVDDDDDTPHKRRRSMSLSETRSHNPFVNGSASSSVEDLSESSPIRRSNAITGRFRNGRVKGMVESFERSGSVDEGMSDGSVSRRERSNSNVSNGSSIYDTAEGTETDTYANATARPSSTRPLPAPPAQSYMNSDDELSMDELLQRAGILPT…
DN11370_c0_g1_i10	MSFGRTPLQLPSLVSQIRQMATPNYHKWSKEELIKHILQLEKQKAANKAELWRLTDEFDFSAYSTRKIALKFCYSGWEYNGLAYQSKPTPLPTVEAVLFDALARARLIDPSKGFEGCGWAKCGRTDRGVSAADQVVSLYVRTALVGRTEKPVVTQSTGDDGEDDMVNLFGVMATNASRTKKRPVVEHDYPGILNRLLPDTIRVLAWSPVAPTFSARHNCTHRHYKYFFSSIHLDIPAMRTAASYLVGLHDFRNLCKIDAQKQITVFMRRIMTADIVPLQDEPDMFVLNLIGSAFLYHQVRHIMAILFLVGRQLEPPEIIRQMLNVTEGAEDDATGTLEVMPSKPEYQMADGLPLMLWECGFSDTDVSWRTGSQKVVVANGRGVFSHLHEIHERSRVYTT…
DN11378_c0_g1_i1	MYESSVMTVLPLYDCKQTNSPQSKTGTVMETKLCVGRLSAGQRARDMKLASTSSTTESKAHEHRLPLLIEHGNAKIEFLVSRGHSMQRVNLAFPQLDIASSDIAPARRRFGSVG
DN11378_c0_g1_i4	MEITTMGSAYNKGTTLMLYPSGCIVSFCRTRLYSGISTGEPNINDTTATCRQCLEFFIRADEEISAVSAHDTSGPIPSELGRRSSMRVPVREGERPTAR
DN11378_c0_g1_i8	MYESSVMTVLPLYDCKQTNSPQSKTGTVMETKLCVGRLSAGQRARDMKLASTSSTTESKAHEHRLPLLIEHGTAKIESLVSQGHSMQTMGESCVPVVGYRKFGYRALRGLEVLVEKVAGTYALHSRAGIVIAPQLVVE
DN11379_c0_g1_i8	MRLNRANAVVRGSERESRSSGKGTVQDQACLNIWKELMCMFFTYVGVSDIAHHSVPYLANWSNRTRLVEYCVNVVDQSLQDKALVAQDSQATPAEQRKAKAEAYSQEVLVRMWYIARRFMWLMFSSVTRSIVN
DN1137_c0_g1_i1	MRPHTSQAPDAWAKWLNRSFLNLPPSDVMLRRFTLEMDKFKRLDDLWASKMKWTRLDEQLSITRSVLEVIVGRETRHTLTDRDEVAGQDVVDVFPIMASMGRLRILAIDDDIFLS
DN1137_c0_g1_i17	MDNWRVAVLGDGGVGKTALAVQFTLNCFVGMSFICTRPVSNTDSEFSPHHQRCVSLVAPYFLAAHIPCFQTYDPTIEDAYRKQLVVDNRMCFVEVIDTAGQGELQRRPILIFLTPYYRGVRQIGRASCRERVCMFV
DN1137_c0_g1_i18	MDNWRVAVLGDGGVGKTALAVQFTLNCFVETYDPTIEDAYRKQLVVDNRMCFVEVIDTAGQEEYATLRDQWVREGQGFILVYSIASRSTFDRLEVFRQSMRRVKRGDPIFMLVGNKCDKTYEREVSKEEGAALARQFGCEFIETSAKTAQNVERLFMNLVRALRQTRNVDVGPMNGAPQKKEKKTKCIIV
DN1137_c0_g1_i8	MDNWRVAVLGDGGVGKTALAVQFTLNCFVETYDPTIEDAYRKQLVVDNRMCFVEVIDTAGQGELQRRPILIFLTPYYRGVRHTPRSMGPVSYHPVSLKSLNIHLLLGRAKALSLYIQSHPAQPSTAWKSSASQCDE
DN11387_c0_g1_i16	MTNSKRDIRLEPPPQPFSFAEIRYSQVIISFTTLFAIHLHGIHRWRFEVFYLSLFTLVTTTQIVCLFFVAEARGNSVRAMPFISGLMMMTVLSPIMIVHRHSPPPTFTEFVEIAIFIPPAFVCVMCARRWLPRLPPGATGFTRA
DN11389_c0_g1_i4	MYCSPICRCLRNSRETISPHLRHLIISSEREAGNTSGLLQHKRLLRLLWLKHAPLQSVILLNTLPAVIALSQYFPNITSLSYRLSRPPEFWGGILDFRNLLTIVPAFHQLILLSFDDQWILPSLRPEEDKQISGGPLPITNVEIRTSFPAIFPVLRQLEKRCKNLVSFYCDIPLISYGSDMSEEVATINNILKCNRQTLLHLTLPVHSGRSSTSVYNLSHSTFLKTLHLVLYGAPIAQHFAADSLITLDTEQIEQVVVSEGYRGALSALPAIDEVLIGRSRFTRIPQSYTSVAYSNVSFW
DN1138_c0_g1_i16	MDGPPPPEEDFSVLPISERLTHKNWKARVSAYEALVKTFQTTASDNDPAFKPYLNNSDLLKKIATDANAVAQEKGLECLLALVKFAGENAAKTREVVIPALVDKSFGSSRAGTKANAVELSLQYTEVENTGTGVVNDLISGLSAKQPKTVSGCVLALKEIIRIFGIQTTPPPPILKALPKIFSHTDKTVRAEGTSLAQALYQYIGAGIDPWLAELKPVQVKELKESFDALEKDGKGKGSLKPERMTRAHAREAEAAVEAGDDGGEEEAEEEEVVMDPRQFAEPVDVVSKLPSTLQSALSSSKWKERKEVLDEVATILSAAPRIREASELGDLAKSLATRIQSDANINCVMTAAVCMEHLAKGLMASFAKYHEAVVPPMLERLKERKANVTDTIGSALDA…
DN1138_c0_g1_i7	MLIGEKVWSLVGPLPPKDKTQLEERLRRVAGPSSHDSAESIPPPQLARLTGLPRPGSPATGSRIGGLPRPASPAAAASRMPRPGSPATGSRIGGLPRPASPSSKRARPPSPSRQRPLSPPTTTTYRAASPSRLTRPTQPIMPSSPTGIGRPRTMLPSRLGRPRSHFTQPIANEEPPDHYEMDDPPARNQTHERVPSVSEEPADITVTISTILSSDASRSVDALKKVQRILAAGADGGAQYRELAEHAEGLVETITLQMAHVFERPEELLQDDNFRLAKHLIQTLNNFCDHALLAESLTVDIVTSLLEELTLRLLETDDSAVKKVKDLSRFINMIILRLFATGRRMSIFKSLFVLLLQVVKPFPSNGTAPDSREAKVAELVLKCIWKLARGIPQDLEEQK…
DN11391_c0_g1_i1	MPPRAKKEVSESAEPPRRSSRIKSIPAEEPVVKAKAAPKKKRTDDDDEGAKSTKKKVRFQSCDWGRDLTETHRRRLKKRTKRLKINLQMNPTTSILAIIYPP
DN11391_c0_g1_i4	MPPRAKKEVSESAEPPRRSSRIKSIPAEEPVVKAKAAPKKKRTDDDDEGAKSTKKKAKTEEKNEAAEDKPADEPNHLDIGDNLPALTIQNEKGEDVQVDALAAEKGVVLFLVPKADTPGCTTQACGFRDIYPDFSQVEYDVYCLSADSPMAQTKWQTKKTLPYSLLSDPKRELISALGAGAGGKTKRSHFIFEKGGKLIDKKIPVKPADRYVDLSRISFGKSSRRCSPKLALEFIKSLSAST
DN11391_c0_g1_i6	MPPRAKKEVSESAEPPRRSSRIKSIPAEEPVVKAKAAPKKKRTDDDDEGAKSTKKKAKTEEKNEAAEDKPADEPNHLDIGDNLPALTIQNEKGEDVQVDALAAEKGVVLFLVPKADTPGCTTQACGFRDIYPDFSQVEYDVYCLSADSPMAQTKWQTKKTLPYSLLSDPKRELISALGAGAGGKTKRSHFIFEKGGKLIDKKIPVKPADSPKLALEFIKSLSAST
DN11391_c0_g2_i1	MRSLPDDILLLIFEWCTVSHEHTGDNYGSLDNRYPPWQLSHVCHRWRALALVSPNLWSDVYLSFPFYNHIPWEDALASRLDIYLERSRKALLAVTIDDDGPSPKDRGDIVSRLRVTTNRWRSLRMGAMAAEIGVGGGGGGGRMPLPLG
DN11391_c0_g2_i2	MILFILNRAYTLRHIQYTLTPTWISGLRLPSLTTFKRSWTAPKKHETRSSPTVGSCEPSSIPCAPFPTISSSSSWQLSHVCHRWRALALVSPNLWSDVYLSFPFYNHIPWEDALASRLDIYLERSRKALLAVTIDDDGPSPKDRGDIVSRLRVTTNRWRSLRMGAMAAEIGVGGGGGGGRMPLPLG
DN11391_c0_g3_i1	MSSMQSSVSQCSTDCLLQQLKVLQKRTDASEQYLTTPNLRPFLTSNEPLYPESSMHSSTYSTYHDFQVDLWTSITIVHNIQAILDSAKETRDEILASRAQLRSILHPVRSLPDDILLLIFEWCIVSHEHRVNPKYYGSLDNRYPPWQLSHVCHRWRNLALTSPTLWADVYLYFPASDRKSVV
DN11391_c0_g3_i3	MSSAPSISQCSTDCLLQQLKILQKRTETNKQYLTTPNLRPFLTSNEPLYPESSMHSSTYSTYHDFQVDLWTSITIVHNIQAILDSAKETRDEILASRAQLRSILHPVRSLPDDILLLIFEWCIVSHEHRVNPKYYGSLDNRYPPWQLSHVCHRWRNLALTSPTLWADVYLYFPASDRKSVV
DN11392_c0_g1_i13	MAVEVRPCDKSQYKTGIEFLSFSISTNMHLISFSILLIQVAAYALPTNSLSISRREDPKSQGLKTEKEVTVGGNNYTATPLPEGYQCFDEGFKLQGFKVGGKPVPALLYRFDEEKPEGSDEPDSNIVRTIANLKRPSVDLHLFSERRKTDTGHQVDIVVKDLRESDPPLKPFDEWYAEDESISATNCMNTLCKNIKQRLLWYAEYEELLYESYDMGSIFVQKEALNGDVTTEQKDGSTALIMPVYWEPSDANEIRDKDDADKKKRIEEYETELGSYLEPNFGVDKLKKRLDANKLTLRRRDIHVVTFENKEYELLQIRHRGDRKSVV
DN11392_c0_g1_i19	MAVEVRPCDKSQYKTGIEFLSFSISTNMHLISFSILLIQVAAYALPTNSLSISRREDPKSQGLKTEKEVTVGGNNYTATPLPEGYQCFDEGFKLQGFKVGGKPVPALLYRFDEEKPEGSDEPDSNIVRTIANLKRPSVDLHLFSERRKTDTGHQVDIVVKDLRESDPPLKPFDEWYAEDESISATNCMNTLCKNIKQRLLWYAEYEELLYESYDMGSIFVQKEALNGDVTTEQKDGSTALIMPVYWEPSDANEIRDKDDADKKKRIEEYETELGSYLEPNFGVDKLKKRLDANKLTLRRRDIHVVTFENKEYELLQIRHRGENDADKSVPPQYTVYSIVGGFIRHINDETRHYEAVMIIFKRGNGPRRIKSDIYLFEVRNFESRN
DN11392_c0_g1_i3	MNTLCKNIKQRLLWYAEYEELLYESYDMGSIFVQKEALNGDVTTEQKDGSTALIMPVYWEPSDANEIRDKDDADKKKRIEEYETELGSYLEPNFGVDKLKKRLDANKLTLRRRDIHVVTFENKEYELLQIRHRGENDADKSVPPQYTVYSIVGGFIRHINDETRHYEAVMIIFKRGNGPRRIKSDIYLFEGGAQLAKTADDNEDEYIEIYEDDR
DN11393_c0_g1_i1	MECAVCKKSVADFKLVSGSVVSKPRRSGGRSILDDERTSKGKSFFDSLTSSPGSTTGGLESAFEFERGQSIFGHGDLRASTPPPNFHRRDGKDSVVLRIDNVPWVRINF
DN11398_c0_g1_i13	MANKSALVSGPTQNSLQRGKACLRCRKRKMRCDGSKPACQQCIRAKKGDGCEYDDGKGKTRTQLLKETILRLETRIKELEDPEYVASTIKLHDPHSFASFHHSESSSSSLGSPGSATYSASHSPFQPETGSPPPHWTSLPGTSTSPFASEVFYEEPQLATPFELAPVLLDIFAPHRHQSGLEAHMAGLRESLNLPLTEQRHPALMNAIYLWACFISRPEPLSENEEYFLAQALDATQQGLRLVDKILDVVQASCLLAMYFLANGRLLEGSYHSSAAAALAVQIGLHLDVPHEASSPWVPDGREMKPQRIDVQRGERVLAFWQVYNLDRCWSVVLRKPSIMPDGSSTYHSVSCPWPQDITDYESVSVCFILRFRSSLRFGKGFVDHNPAFRPLARFIGGD…
DN11398_c0_g1_i17	MVFPTHVHATAKQLSIQGTSTSPFASEVFYEEPQLATPFELAPVLLDIFAPHRHQSGLEAHMAGLRESLNLPLTEQRHPALMNAIYLWACFISRPEPLSENEEYFLAQALDATQQGLRLVDKILDVVQASCLLAMYFLANGRLLEGSYHSSAAAALAVQIGLHLDVPHEASSPWVPDGREMKPQRIDVQRGERVLAFWQVYNLDRCWSVVLRKPSIMPDGSSTYHSVSCPWPQDITDYESGFVDHNPAFRPLARFIGGDVAIGGFSMQALRAKASTLFAHADKLARSWDSGIKDSSTLQEQVQTLESTINNFLATITPVHRLDATMLDDKQILITVHTLAHTATILLFQRFTDDIGISSDKCLQAANACLSVIKSFSQADFGFLDPILGTCWTLAAEIL…
DN11398_c0_g1_i2	MANKSALVSGPTQNSLQRGKACLRCRKRKMRCDGSKPACQQCIRAKKGDGCEYDDGKGKTRTQLLKETILRLETRIKELEDPEYVASTIKLHDPHSFASFHHSESSSSSLGSPGSATYSASHSPFQPETGSPPPHWTSLPGTSTSPFASEVFYEEPQLATPFELAPVLLDIFAPHRHQSGLEAHMAGLRESLNLPLTEQRHPALMNAIYLWACFISRPEPLSENEEYFLAQALDATQQGLRLVDKILDVVQASCLLAMYFLANGRLLEGSYHSSAAAALAVQIGLHLDVPHEASSPWVPDGREMKPQRIDVQRGERVLAFWQVYNLDRCWSVVLRKPSIMPDGSSTYHSVSCPWPQDITDYESGFVDHNPAFRPLARFIGGDVAIGGFSMQALRAKAST…
DN11398_c0_g1_i5	MANKSALVSGPTQNSLQRGKACLRCRKRKMRCDGSKPACQQCIRAKKGDGCEYDDGKGKTRTQLLKETILRLETRIKELEDPEYVASTIKLHDPHSFASFHHSESSSSSLGSPGSATYSASHSPFQPETGSPPPHWTSLPGTSTSPFASEVFYEEPQLATPFELAPVLLDIFAPHRHQSGLEAHMAGLRESLNLPLTEQRHPALMNAIYLWACFISRPEPLSENEEYFLAQALDATQQGLRLVDKILDVVQASCLLAMYFLANGRLLEGSYHSSAAAALAVQIGLHLDVPHEASSPWVPDGREMKPQRIDVQRGERVLAFWQVYNLDRCWSVVLRKPSIMPDGSSTYHSVSCPWPQDITDYESGFVDHNPADRKSVV
DN1139_c0_g2_i20	MRTPSTTRSSTSCVPFYIALSSFSQAFLQNLSELEPHINGPFTPDLATPLSQFASEVKKNGWPDELKVGLIGSCTNSSYEDMSRSAAIAEEAASHGLEIKSKFTITPGSEQVRATIERDGQIASFEKVGGLVLANACGPCIGQWDRKDVPKGTANSSTFFSLLRCGAPY
DN1139_c0_g2_i26	MFNLSNRTASAVRSIRRLAAGMATVAPRIGDTKVPMSLLEKGAYINYQRIEDNLAIVRERLGRPLTLSEKILYGHLDDPHGQDIERGTSYLKLRPDRVACQDATAQMALLQFMSAGMDTAAVPTTVHCDHLIEAQVGGVKDLARAIDINKEVYDFLATATAKYGLGFWKPGSGIIHQIILENYAFPGGLMIGTDSHTPNAGGLGMIACGVGGADAVDVMADIPWELKCPKVIGVNLTGKISGWTTPKDVILKVAGILTVKGGTGAIVEYMGSGVESLSCTGMATICNMGAEIGATTSMFPFNSRMVDYLNATKRGDIANYAKQFAYNLKADENAQYDQVVDINLSELEPHINGPFTPDLATPLSQFASEVKKNGWPDELKVGLIGSCTNSSYEDMSRSA…
DN1139_c0_g2_i30	MFNLSNRTASAVRSIRRLAAGMATVAPRIGDTKVPMSLLEKGAYINYQRIEDNLAIVRERLGRPLTLSEKILYGHLDDPHGQDIERGTSYLKLRPDRVACQDATAQMALLQFMSAGMDTAAVPTTVHCDHLIEAQVGGVKDLARAIDINKEVYDFLATATAKYGLGFWKPGSGIIHQIILENYAFPGGLMIGTDSHTPNAGGLGMIACGVGGADAVDVMADIPWELKCPKVIGVNLTGKISGWTTPKDVILKVAGILTVKGGTGAIVEYMGSGVESLSCTGMATICNMGAEIGATTSMFPFNSRMVDYLNATKRGDIANYAKQFAYNLKADENAQYDQVVDINLSELEPHINGPFTPDLATPLSQFASEVKKNGWPDELKVGLIGSCTNSSYEDMSRSA…
DN11400_c0_g1_i2	MPELSLCISFLATTTLFVHNCFPATFRCFYVIFVATRSILYNCLQAFDFPLRLCSVNGVLDSIVLILAPSDNLFGVVSDLYRGIAPCLLPLSLSKEFSQPANVMDNTNHTPVSTISSVPNVFTGHYEFVASPTPLCSMHSLPDDILSLIFNSCEPLALRSDPDSNVHDSLHTDDIPWVLSYVCRRWRALVLTSPLLWSTIQFDMNEFIPARLASSVIAGRIMFLLELSLQRSCNVDLCIDISDIGNMEGVEDERQSFIDSVTHLLLPTTSRWICLEISGFPVFLEAFSVCSLERLRTLHAYPFMGRTIFHHVPNLTELTLEGVADIDLQLGGVRGIELPWSGIRKFTTPIDGLVHLPQMLQLEELHIDYLGGESQDILGRLTSELRGLSSFVLPLLHTI…
DN11400_c0_g1_i4	MDGMDDGIHARPTRATCQRRISRSNKVAGIVACVRCTDPGEGSGSMSEKKIFWRETAVFRTGRSRRCCTLLLHTQLGSMSSSLDLNREGLENSVRERRLAVMRVQ
DN11400_c0_g1_i9	MFQYCLTLHSRSTNVMDNTNHTPVSTISSVPNVFTGHYEFVASPTPLCSMHSLPDDILSLIFNSCEPLALRSDPDSNVHDSLHTDDIPWVLSYVCRRWRALVLTSPLLWSTIQFDMNEFIPARLASSVIAGRIMFLLELSLQRSCNVDLCIDISDIGNMEGVEDERQSFIDSVTHLLLPTTSRWICLEISGFPVFLEAFSVCSLERLRTLHAYPFMGRTIFHHVPNLTELTLEGVADIDLQLGGVRGIELPWSGIRKFTTPIDGLVHLPQMLQLEELHIDYLGGESQDILGRLTSELRGLSSFVLPLLHTITVLELPAGRLILQLFRRLSVPALHTLELRSSEDIPEPCPPEISGVHNLKILSLYFTSAVTSDTTISFLSRVPSVETVFLGPHTATLAV…
DN1140_c0_g1_i14	MAVNPDEDTEFNDALRKYGIIPPKEAPPPSPSPPSSPTLEDMMDELTVKQLKDLGEDAPNDEAERMIDAYRRQRIIAERKADKKARFGRVYPIGRDDYTREVTEASAIDEDDDTEEKGTGVVCFLYKDGLPRSERTFTHIRALAGKYPRSKFVSIVGDKCIPNLPDSRVPMLIIYRKGEIRNQIIAWGSDRDRKSEELEAILMMTGGIDLPDIPQPVERKGDDDSDLDDDDDFAPDASSKMRSAATSTNSRTQKNIRRKDDDDDSDFEFDL
DN1140_c0_g1_i15	MAVNPDEDTEFNDALRKYGIIPPKEAPPPSPSPPSSPTLEDMMDELTVKQLKDLGEDAPNDEAERMIDAYRRQRIIAERKADKKARFGRVYPIGRDDYTREVTEASAIDEDDDTEEKGTGVVCFLYKDGYVLLFSLCTV
DN1140_c0_g1_i16	MAVNPDEDTEFNDALRKYGIIPPKEAPPPSPSPPSSPTLEDMMDELTVKQLKDLGEDAPNDEAERMIDAYRRQRIIAERKADKKARFGRVYPIGRDDYTREVTEASAIDEDDDTEEKGTGVVCFLYKDGYVFFPFYVLYKLIPRQLQATSK
DN1140_c0_g1_i2	MAVNPDEDTEFNDALRKYGIIPPKEAPPPSPSPPSSPTLEDMMDELTVKQLKDLGEDAPNDEAERMIDAYRRQRIIAERKADKKARFGRVYPIGRRSEERRVGKECSISCRSRWSPYH
DN1140_c0_g1_i5	MAVNPDEDTEFNDALRKYGIIPPKEAPPPSPSPPSSPTLEDMMDELTVKQLKDLGEDAPNDEAERMIDAYRRQRIIAERKADKKARFGRVYPIGRDDYTREVTEASAIDEDDDTEEKGTGVVCFLYKDGLPRSERTFAHIRALAEKYPRSKFVSIVGDKCIPNLPDSRVPMLIIYRKGEIRNQIIAWGSDRDRKSEELEAILMMTGGIDLPDIPQPVERKGDDDSDLDDDDRSEERRVGKECSISCRSRWSPYH
DN11417_c0_g1_i9	MVREARTQERRNKQNASPPNLERRRAQRRHVESPPPDRGYHPARDPYAPKQCGNGSSHNVSPPAVRDHHHASRPSGSAHNFNNLPVIRDHHAPKPSGSRPAHNVNPAVRDPHAPKPSGSRPAHNVNPAVRDPHAPKPSGSRPAHNVNPAVRDPHAPKPSGSRPAHNVNPAVHDPPAPKPSASRSFPGANPPAPRRPPRPSAPLFPHVQPDDPPFHLRRYPAYC
DN11419_c0_g1_i2	MIQTLLPYDFDPGMLIARNGLADIKLARLLENIANEKGNDITVILDSCHAGSGTRDFGGVKGVRGVRLSGDTRLGADALPAPHDSVSEQRRYQGLASHVLLAPCNPQQQAHEKNGRGAFTLALTKLLRSVNLENLTYADIIKRLPEIDQ
DN1141_c0_g1_i1	MAPRTLPEWTIVDFIHRGPWWTNHGILMLNLCLLLSLITSTLNGLDSSLVNGLQILPDWQEFFGNPQGKELGLIQSAQNMGGFVALPLVPFVSDSLGRRASLFLGSFILLGGVATQFAAPNVKVFIAARVILGFGLAFCTNSAPLLLLELAYPTQRGKITSFYNSCWYVGSIISAWVCYGSYIHAQGSMWSWRIPTLIQGVAPVLQVCLIWFTPESPRFLVSKGYEGKAAQILAKYHANGGDERDPLVVFELAQIRHALRMEEENNKSSSYRSLIATPGNRKRTMIIVAIAAFSQWSGNGLVSYYINLVLEGVGITKTETKAAINGGLQIFNLAVALGGASLIDWCGRRTLFIFSNSGMLAAFGCWTITEALFNELQKTAAAKATIPLIFLYYFFYDIA…
DN11420_c0_g1_i11	MVWTSSLRVSSSSSLSAVKPDVRRHGTTTLDPSASLTVQDSSSRFPFTSSQTTVDQAWRTGFCGSSMAKRKEIPPAQQEGWENTKQRVMQAASSILGTTLDVTHEALVLSTELLELAPIPGLQDIAKTLLHIWDSLEDVDICRLQCLHLTERCAYIMLSVRQEIEDAGGLVGEELKFPIQELSQSFRDVFAFLLKQTRRPFLQQYLKRDDVQREIEECHQSLHEALGIFSVCAVCSITFILFTSTKFSIQIKILKQVQESNVCQEKEAKTILEALGRASPSRQEGRLPKPFPAPMLSDPEVSKQINVSSSPFDELVATQNSIDAAVDAAILRNVLKRTVAAGNDLVMVETLGVERNEIAEAIKSLERALLDHGMKILC
DN11420_c0_g1_i4	MVWTSSLRVSSSSSLSAVKPDVRRHGTTTLDPSASLTVQDSSSRFPFTSSQTTVDQAWRTGFCGSSMAKRKEIPPAQQEGWENTKQRVMQAASSILGTTLDVTHEALVLSTELLELAPIPGLQDIAKTLLHIWDSLEDVDICRLQCLHLTERCAYIMLSVRQEIEDAGGLVGEELKFPIQELSQCVHDAMHVKQPHS
DN11420_c0_g1_i8	MVWTSSLRVSSSSSLSAVKPDVRRHGTTTLDPSASLTVQDSSSRFPFTSSQTTVDQAWRTGFCGSSMAKRKEIPPAQQEGWENTKQRVMQAASSILGTTLDVTHEALVLSTELLELAPIPGLQDIAKTLLHIWDSLEDVDICRLQCLHLTERCAYIMLSVRQEIEDAGGLVGEELKFPIQELSQSFRDVFAFLLKQTRRPFLQQYLKRDDVQREIEECHQSLHEALGIFSFSIQIKILKQVQESNVCQEKEAKTILEALGRASPSRQEGRLPKPFPAPMLSDPEVSKQINVSSSPFDELVATQNSIDAAVDAAILRNVLKRTVAAGNDLVMVETLGVERNEIAEAIKSLERALLDHGMKILC
DN11424_c0_g2_i1	MGFISLVAVLGNQNLRWRCSSNGPYIADLHPAAMLTMHYHLNVFSLVLLLARSTTASLHLYPHQRLARGPVKQTEKFHNKDYGLIPISDQGTNSDTYEFTQDYDNLPAILKIVRKGSNADKEIKYAETVNLLLDHKSDDDFSYLVLFNLRKDEPPLKPFHEWYMANKSIDAEKGLKTLRETIELHLVSYIKQYRLVYGDFHLRNIYCSETFEFIFPIDWGPPVDIFPGVVEIPEGTETAKQAEFKKHLEKTLPLFFNVGQLKDILKAYGRDLHS
DN11424_c0_g3_i1	MYSSNSQDYRYGVRQPPPLQQTPRNHPSSASQQNHSQSVGHGSTHANGPGHLQMQHSNGGYEIIPTAPYFDTAESIQRDFDQYMRETGAMAPLSLATHHSAQAIHPYNQQPPVMGNSYATYGDAHAPTRGYHGGQEAKLPPSSFMRPRPPVNEPYAKIGPVAPPGESRTTSKYGMIEDSRVYPSTSAKLANAIIPLGLAGYVVVPQITLSLSSSYSTRIPSIEFMPKGWYPAGIQIEPTGRVSANHIIENSEHKVFSLAPGIREITIKIMWPGYLHHPFDTRIGMKDGNLTRGELLDLVCNAMVNFVETLRKRSALASKEDVKWQIGGYNGLRVTKFFVAGLLHLGGNFFQPEIWVPCPREK
DN11424_c0_g3_i2	MYSSNSQDYRYGVRQPPPLQQTPRNHPSSASQQNHSQSVGHGSTHANGPGHLQMQHSNGGYEIIPTAPYFDTAESIQRDFDQYMRETGAMAPLSLATHHSAQAIHPYNQQPPVMGNSYATYGDAHAPTRGYHGGQEAKLPPSSFMRPRPPVNEPYAKIGPVAPPGESRTTSKYGMIEDSRVYPSTSAKLANAIIPLGLAGYVVVPQITLSLSSSYSTRIPSIEFMPKGWYPAGIQIEPTGRVSANHIIENSEHKVFSLAPGIREITIKIMVCFPHHSYVIVGC
DN11427_c0_g1_i1	MSTTSSTTWRSQTPGFQTPSFSQTPNPMQYPPPRPRQLKSLKMVVESVAWNKAALLSATNRTSTREMLVGWEHVRSAQRRTREPFSYHLLTVATTLSSPLPENMTALLYFSCRSAQKSAVHWFESNYLASPYSAMYGLNSILLASPDAYS
DN11427_c0_g1_i5	MSTTSSTTWRSQTPGFQTPSFSQTPNPMQYPPPRPRQLKSLKMVVESVAWNKAALLSATNRTSTREMLVGWEHVRSAQRRTREPFSYHLLTVATTLSSPLPENMTAQIGRASCRERVSSAV
DN11427_c0_g4_i1	MEALLGMESHRKIKPLPAMPRSNTQIPQPNASFTQKPFMRSHAPTPSPAFLTSPPMSPIHHMSVSPTPSSASSTLSSSSSTMSTMSSTTWRSQTPGYQTPSFSQTPTFSQTPAFQQTPNPVQYQPPRPSPNTFQSYSFAPHPNAAISKPSPMNTKPTGPMVPHTLPPPPYAPAPNPISPAQPGLAFLPLFNQTAAQRHVTVEYRTQFSGPSHAGKWHATCLGVLFFLFLCLVTPSNQAVSQWYTKRCRQWWK
DN1142_c0_g1_i25	MFPIFLFLVPVIAQSVTDYAPSTNQPCPDVTNTEFVRVFTPQNQSLHSAEKTYIDARDSAEIAPAWLDWLGDGDTLGYDIDAFKDHFPRIGIAIPGGGLRSAQFGAGALNALDARNDSAKAAHTGGLLQVASYITGLSGGSWITGSLLFNDWPTINDLVFGNGKELSGWLLDLPFVTPDGTNIFSDDNQYFFGSVLWSVMAKAESGIDTSLTDPWARMIAYHFLNQTTRGNFFSNDSAHGAGQLWSNIPDIPSFKDYKVPFPIVVADSRPVGSNLTTVLGLDAVVYEITPFELASYDPNLSAGVNLTFAGTHMTNGRPENGSSCVNGFDDAGFIMGTSASLFNQILDFGRNAIAGFSDEDGDGLLYVLARQLRSVRTRADDVANWPNPFNGLKSTTFED…
DN1142_c0_g1_i27	MFPIFLFLVPVIAQSVTDYAPSTNQPCPDVTNTEFVRVFTPQNQSLHSAEKTYIDARDSAEIAPAWLDWLGDGDTLGYDIDAFKDHFPRIGIAIPGGGLRSAQFGAGALNALDARNDSAKAAHTGGLLQVASYITGLSGGSWITGSLLFNDWPTINDLVFGNGKELSGWLLDLPFVTPDGTNIFSDDNQYFFGSVLWSVMAKAESGIDTSLTDPWARMIAYHFLNQTTRGNFFSNDSAHGAGQLWSNIPDIPSFKDYKVPFPIVVADSRPVGSNLTTVLGLDAVVYEITPFELASYDPNLSAGVNLTFAGTHMTNGRPENGSSCVNGFDDAGFIMGTSASLFNQILDFGRNAIAGFSDEDGDGLLYVLARQLRSVRTRADDVANWPNPFNGLKSTTFED…
DN1142_c2_g1_i1	MIQEGDLTHQRALDSNTRARKRFGEYTARDDGSGLQLGERQEGGGCVVRGDGVDCCRCFFVGKNHRRRQLGDLPVILGMQEEGKHDPGQGVDSNGKKGTPAERRVTQAMREVVGCKINRKIGRHSYDLA
DN11433_c0_g1_i16	MGTRWYALPSTQFRSPILRYISPAEEFDPDRFLDDRLKKYLLPNPFIFLPFNAGPRICLGQQFAYNEVSFMLVRLLQSFSSFELDEAAFPPEFRPPPEWRSFPGRKGIEKFCPKVTLTTYSGARLFRAHR
DN11435_c0_g1_i10	MNRLSLFNRASTSNTSPPSNNNSSSSSSAPAIPPAVRARPHVPRRLRQYFAFNFKSWASSRSLPESGFACQDFMLGAGMVIIQPSSGKVVVCYDTKSKQYFLPKGRKDIGESLEQAAVREACEESGYQVEHYPLFKHHCQPPPPDKPQLRLQPDTEAFYVHVMSWDPRFDRNGNMYDGGGEYLTFWYLGYLAPNATWTANTGMPDEQNYTSALYDPKDAFRLLEGSILSQIVDYGYTIWRYHCRILTEQRLLRERESERHSTTATSD
DN11435_c0_g1_i5	MNRLSLFNRASTSNTSPPSNNNSSSSSSAPAIPPAVRARPHVPRRLRQYFAFNFKSWASSRSLPESGFACQDFMLGAGMVIIQPSSGKVVVCYDTKSKQYFLPKGRKDIGESLEQAAVREACEESGYQVEHYPLFKHHCQPPPPDKPQLRLQPDTEAFYVHVMSWDPRFDRNGNMYDGGGEYLTFWYLGYLAPNAVSIIFSSL
DN11436_c0_g1_i11	MGNLVWHDLGRFISITASVYAVWAGFYGIFFRKFFWDFVGGTLRDPGGMQPAPGAAVFITLIVKTPIIQIFSMIVGAFILTLEYPLPFLKTLSIYRSFVVRIVLLLFQAFLTILFYQVCRLSLVHLRPH
DN11436_c0_g1_i12	MGNLVWHDLGRFISITASVYAVWAGFYGIFFRKFFWDFVGGTLRDPGGMQPAPGAAVFITLIVKTPIIQIFSMIVGAFILTLEYPLPFLKTLSIYRSFVVRIVLLLFQAFLTILFYQGTNAAIYSLVAIICYTRAQVLGEEMEEAKENRGKGGQA
DN11436_c0_g1_i2	MTWVALSVSQRAFVRSVLLFFQVQTDADDRAADAVWAGFYGIFFRKFFWDFVGGTLRDPGGMQPAPGAAVFITLIVKTPIIQIFSMIVGAFILTLEYPLPFLKTLSIYRSFVVRIVLLLFQAFLTILFYQGTNAAIYSLVAIICYTRAQVLGEEMEEAKENRGKGGQA
DN11436_c0_g1_i7	MGNLVWHDLGRFISITASVYAVWAGFYGIFFRKFFWDFVGGTLRDPGGMQPAPGAAVFITLIVKTPIIQIFSMIVGAFILTLEYPLPFLKTLSIYRSFVVRIVLLLFQAFLTILFYQGDRKSVV
DN11436_c0_g2_i2	MPADRTSTTKPDLTPRATRLRLKKTSSPRALTVDEVNFSLLPPDLKIRRRRYPRELRPRTDKPAPSRASQPTQTPLRYLPAPKFIKAQLGSSTPVASGKNSSLTTTIAGSSETITTSLSIPLPSTSQKLKDALIDTTIVNALKNGKELSHH
DN11437_c0_g1_i1	MLSSILRGRCAVMRLPRHLSTSTWNDLPDSTPKPRDGDTVDLFASVLSSSLKPPRPASNAPRSRALLFPRVEDEDMAKELLDAMKERYQGIISTRTVIKRDGKYAFIEFDTPQHARKAYKAYEKDPIISARQNRTLQLVYSNASTYMRPPVTPTDTLFVGSIPYSTNPALLIAHFEKFGTLSRTYAKPAKDTSAPGYMNIQFADQAAAVSAFEECRDNPLRVRVSTDNVELGLDPTDDGKYTVHTLFVDYQQPQRAPEGPPSRNLHFTGWTRGPRELKTWLYKELRSGVDEVMNIKFVRDSKTPKQTTGFIEVVSLDAAKRVRALAGKRSGDCTFDVHYALKPLYGTPRVKDSLPIHPTQLHKMYIN
DN11437_c0_g1_i10	MLSSILRGRCVLTRLPRHMSTSTWNDLPDSTPKPRDEDSVDLFASVLSSSLKPPRPASNAPRSRALLFPRVEDEEMAKELLDAMKERYEGIISTRTVIKRDGKYAFIEFDTPQHARKAYKAYEKDPIISARQNRTLQLVYSNASTYMRPPVTPTDTLFVGSIPYSTNPALLIAHFEKFGTLSRTYAKPAKDTSAPGYMNIQFADQAAAISAFEECRDNPLRVRVSTDNVELGLDPTDDGKYTVHTLFVDYQQPQRAPEGPPSRNLHFTGWTRGPRELKTWLYKELRSGVDEVMNIKFGASPSFLLLPI
DN11437_c0_g1_i11	MLSSILRGRCAVMRLPRHLSTSTWNDLPDSTPKPRDGDTVDLFASVLSSSLKPPRPASNAPRSRALLFPRVEDEDMAKELLDAMKERYQGIISTRTVIKRDGKYAFIEFDTPQHAREAYKAYEKDPIISARQNRTLQLVYSNASTYMRPPVTPTDTLFVGSIPYSTNPALLIAHFEKFGTLSRTYAKPAKDTSAPGYMNIQFADQAAAISAFEECRDNPLRVRVSTDNVELGLDPTDDGKYTVHTLFVDYQQPQRAPEGPPSRNLHFTGWTRGPRELKTWLYKELRSGVDEVMNIKFGASPSFLPLPI
DN11437_c0_g1_i3	MLSSILRGRCVLTRLPRHMSTSTWNDLPDSTPKPRDEDSVDLFASVLSSSLKPPRPASNAPRSRALLFPRVEDEEMAKELLDAMKERYEGIISTRTVIKRDGKYAFIEFDTPQHARKAYKAYEKDPIISARQNRTLQLVYSNASTYMRPPVTPTDTLFVGSIPYSTNPALLIAHFEKFGTLSRTYAKPAKDTSAPGYMNIQFADQAAAISAFEECRDNPLRVRVSTDNVELGLDPTDDGKYTVHTLFVDYQQPQRAPEGPPSRNLHFTGWTRGPRELKTWLYKELRSGVDEVMNIKFVRDSKTPKQTTGFIEVVSLDAAKRVRALAGKRSGDCTFDVHYALKPLYGTPRVKDSLPIHPTQLHKMYIN
DN11437_c0_g1_i4	MCCDALAPPLVDIYMERSPRLDTETARWRYRGSIRQRAFVIAETSSTSLQCAPVARPTLPAGRRRRHGKGAARCDEGEVSRNHLHPHRYVPCRFPLIPLTPQTVIKRDGKYAFIEFDTPQHAREAYKAYEKDPIISARQNRTLQLVYSNASTYMRPPVTPTDTLFVGSIPYSTNPALLIAHFEKFGTLSRTYAKPAKDTSAPGYMNIQFADQAAAISAFEECRDNPLRVRVSTDNVELGLDPTDDGKYTVHTLFVDYQQPQRAPEGPPSRNLHFTGWTRGPRELKTWLYKELRSGVDEVMNIKFVRDSKTPKQTTGFIEVVSLDAAKRVRALAGKRSGDCTFDVHYALKPLYGTPRVKDSLPIHPTQLHKMYIN
DN1143_c0_g1_i3	MSAAFAPLAPLAAADSEKISSERNSDRASAETAYDALGNDAQEQVVQLARTLTSASHASGAKHLADGDNPFEGSTDPRMDPNSGKFDYHLWIRSILHLSQRDPERYNQRTAGISYRNLNVYGYGKPTDYQKTVGNVLLDIPKMIGGLVGSKGRRIDILRNFEGLVKHGEMLVVLGRPGSGCTTLLKSIAGETHGFFIEKDAEINYQGIPWKTMHNDFRGEVVYNAETDVHFPNLTVGETLSFAARTRTPRTRLPGISRDMWAEHMKDVVMAVFGLSHTNNTKVGNDYIRGVSGGERKRVSIAEVALTGSPLQCWDNSTRGLDSATALEFVKTVRLLTKYQGATAVVAIYQASQDIYDIFDKVVLLYEGRQIYFGPINEAKEFFINLGFYCVERQTTADF…
DN11440_c0_g1_i13	METRGRSRNVSRMAEARKASEERLVNIRGRRQPAGRINTVAQSPSAASKAANNVENPTARQRPGFAPVAEIVPTTNTASATTMRDHLMTLPRISSTSSLDSLPPSLTSDDVEYYDYFYCDSPPSPPHTIEDQLHVAYAHDDIHLAKILLLKLQGIEVTSDDDPRIAAVQDEDFDVCFLPHGALLTEEEEQKAKDAQRMEQERRERVSWERKCQSIWENEKQRLRDEKVKIKMAKAKAEERRKRREQQEQEARHKVILSRTKKPKLSYESLSHSRASSSSSVVSFSITPSLDLPRRTRSGQRSTPMPLNDEQDVSPNHSSVSFEEVLSSMDGPLFPFSADRGHSRTDSSKSISTVKRTSRPDPLEILLDSDIIHREPRERRRRNKHAPQPRHCCVCRTSS…
DN1144_c0_g1_i3	MSSALDRQVRPIYDALDTGSNKSALVACNKVLKKQPNNQLVKALKALALVRSQKVEESLVLCDEVLASKPSDDGVLSAMMHVLRGLGRHKDTVQMFEEAFKKEPTNEDLGVQTFLANVRAGHWKTAQQIATKIWKQFKKEAYLYWSVMATVLQANDSMTPAAMRPLLYQIAHRLISSSPSPSFQSADRFYLHLTILRELEMYEDALKLLGSEIGEYLCATSLVCNEVRREIWRAKGLIKEEGKRAEILIIEQNDRNWLEFLSILDATFAPASSEETEEARQSSISGEISRVQQLFIDVAVKDGKKDRSGPLALLELELRARQHGSSTDPDRLLSLLKEYFETIGDKACCYEDLLPYISLDEEDLSKWTTYLKDLASSYSPTSDLQRLINCHKLLRYNIP…
DN1144_c0_g1_i54	MKVYIRAFQHASNLDDTVEDKLLVGDRPKPTEISSKPLKERLSNRDENELAELTEDELSFVRFADALANWLEPHHDHVRPPPAFVLAEAAKQTELKTGRPLKGLEIPPPTNGNPWKKDEEAPPVEEPPALLTSFFDDLMARFNTLKEGPSPVYALYVAALMQEAFVLLMLETIRFKHSSLIKIHKLGNLVAHLKPLKAKAVDTIKVAAAELVKMSESENTAARRKDIVDSCSALNVSFW
DN11450_c1_g2_i11	MDPLKNDITTTIHDIRNTIYYLCKYAEDNQTIEHPLYGMLDTVLNLLLSTISTEGGRSIACFPQFRLISSTRWAENLTIDQFMTIIPDFVLLLNRQENKPTTVVVPLIMEVKRLLPNPMIAESSLVWFSDDGSTASEVPLLHQKNVTQILAQGFCAMNAYPKQNVFHLLFVVGIYFSHFIFTRPASLPDVPMLKTIPDAEKPAYVKGCIRELLPPSCVKVVHANKCIFNLPTDPGELRLSAEFLSALYDCLDTIPDEDATVNTKQYRFFDTPKNEAGGSGVTPVAKSQPKPDKCKLEIDAALERFFAKPKDVTTSSTPIAADNVNRSPPTDSPGFLESYRPDYYESPRKSPQPNEELFGTNRIDPEEGDGDYEQPAGSQSDGSTSDSPKTRKRNKSSRR…
DN11462_c0_g1_i19	MDDAIELQKRGLSDPSESSTRNGTERSIPSITLENVAPEPTNASSLPPMDRGFHAWAYLVGAFGVELLVWSYPFSYGVFLEHYATHEFSHIPTSTLSIVGSTSTGLMYFSSIFMVPILNRYPWHKKTIMYAGLACCISGLVGAAFATQAWQLILTQGVLYALGGSMLYFPVMTYLWEWFSERKGLASGIMFSGTGVGGVVMPFVIQVLLEKYGSRTTLLALGLSFTIILPAFPFIKSRAPVSRVVQTRPVDTQFLRSRHFWVLFLSNALQGLGTFLPTMYLPTFAADLNIRHGGTLALSLMNGASAPGLIFLGYLSDRFDLRISIALSAVGSALSVLLIWGFATTLAPLLVFSIIYGFLALSWSALWPRFVAKVTADDPANSGTVFSMFGAGKGIGNVL…
DN11462_c0_g1_i20	MFFIGDILTVVLIAIRTRNGTERSIPSITLENVAPEPTNASSLPPMDRGFHAWAYLVGAFGVELLVWSYPFSYGVFLEHYATHEFSHIPTSTLSIVGSTSTGLMYFSSIFMVPILNRYPWHKKTIMYAGLACCISGLVGAAFATQAWQLILTQGVLYALGGSMLYFPVMTYLWEWFSERKGLASGIMFSGTGVGGVVMPFVIQVLLEKYGSRTTLLALGLSFTIILPAFPFIKSRAPVSRVVQTRPVDTQFLRSRHFWVLFLSNALQGLGTFLPTMYLPTFAADLNIRHGGTLALSLMNGASAPGLIFLGYLSDRFDLRISIALSAVGSALSVLLIWGFATTLAPLLVFSIIYGFLALSWSALWPRFVAKVTADDPANSGTVFSMFGAGKGIGNVLSAP…
DN11462_c0_g1_i6	MFDLNVPIASSFLGLESTTTSKKSNKGKQPVVSNALQYTAAQIASIEARVDLLIHLGYTAIAFNQTVSKKIDAKTHVNILDILLKQLKARKDIVYMKRLTIVLDEDSEKGFGLINAQTSLFQTYDLLSLVPTNQATLSLACLTHSLPSSLTAHIISLPLTLARLPFHLKHTLIRTAIKNGAVFEITYVGALGGEHDATLLAESGPNAKRNWWGSARELTRVTNGKGLIVSSGANFDIDLRAPDDVKNLITLLGLPQDVSHASVTKTPKSLVLRAQTRKTYRAVLSEPQLVVPQSSIPVEPTVSTPTPTSPKPNPQIGRASCRERVSSAV
DN11464_c0_g1_i6	MADLYPPSSRHFSQNSMLYSTSNSSVDNTSNSDTEGPDASNAERTSAPKNDSKPQATFLTKLYALLERPENHHMIRWDPQGEHIIVERPEQLALHVLPSIYRQSRFASFSRQLNIYGFMRKVNLRNVDPAIDDPDASTWSHPTLNRHSPPEVVANFKRRVPPRLPKPRKRESNDALHIPPPPRSAIGLGHNPLPPTVPSSHKGMPPQIGRARGFSAPGSYTPLSQGGWNGYPQRSALPPLTVPEPPQHISHSSYHSSHHGAGNDDSTFAYNSNPYPPSYSEQGNSWNFSPVSSSSSSHNGSLSSLLNPSSHSNGYSSRPTPTINTSYSSPFSSMPMQEHSASSLSPDSHSRPTTGYSMTSVSSIGYPDDRMDYHSSSRPSSSHHNRSMTPPRPSSSSKS…
DN1146_c0_g1_i1	MAFQVRMSLDKYEQRFIMTRQPSGLPGETTECLITGWAWRQITETPDFPKVIAIPENGPVHRIAEVPGMGKGMFATRKLFVGDLILDERPLLVAPTYIPVSLHQQEMHIRRLFSRMPAEDQQAYMELQNRYEGGNTGPICGILYSNGLVIGKGLRNKGSREDDIAAQYSAVCKDLSRVNHSCCPNVTRTWNTSSLSMQIRAVRDIVSGEEITVNYVEIINPSEERKTALQPFCIECKCPACLNHEVSDARRKIFREHARIKAPVVRDPDDALDTWIQPALRRLEEMEEEGVQASVHYGRTLYQIVKGYAVIGDQRAVDYGRKLYSYQCAYRQEDSEDGLFKALTELVTMKQALRHMWGAALQVADEGIPLAVVRA
DN1146_c0_g1_i9	MRRGFLTTKKTTTVTGTHPTKDHDFKPLESINLDSENADKYEQRFIMTRQPSGLPGETTECLITGWAWRQITETPDFPKVIAIPENGPVHRIAEVPGMGKGMFATRKLFVGDLILDERPLLVAPTYIPVSLHQQEMHIRRLFSRMPAEDQQAYMELQNRYEGGNTGPICGILYSNGLVIGKGLRNKGSREDDIAAQYSAVCKDLSRVNHSCCPNVTRTWNTSSLSMQIRAVRDIVSGEEITVNYVEIINPSEERKTALQPFCIECKCPACLNHEVSDARRKIFREHARIKAPVVRDPDDALDTWIQPALRRLEEMEEEGVQASVHYGRTLYQIVKGYAVIGDQRAVDYGRKLYSYQCAYRQEDSEDGLFKALTELVTMKQALRHMWGAALQVADEGIPL…
DN11470_c0_g1_i6	MVQRSRTNSGTFVVFVDEVGKLRRAMLQKPPEPLVPRDARQDMEVYISRQNRFRAAVVVVVDLHHVPVGTHPVLVDLHPVLIDPCPSLIDLDLVLVNDPEEVRILIILLRNHRHRLSGSVVLV
DN11472_c0_g1_i8	MPSNIVLSFLLPQFLGIIFNWGLFGALIVQVFMYYVNSQGDRPFIQILVYGIFIADIVQTVFLTDLAYHILVGSWGDITIMTERPWTSLTMPMMNGILSATIQIFFAWRIWILTNKSKLGGVLGGIIVVIALVQSIAAIVSGIRFSITSEVSALEKIFVGCVVWLGGSVLCDTIITGSMFYLLMSVRGNIQFKRTDTLLTRLIYMTVQTGLLTTFIAGAELILLVAWRDKEFHEAPGYLLGKMYSNALLATLNARATHHKDTDILSTGTLRFGTTSHGTASSLPAMQFSKRGPQDVELQTVDIAGTTSLGPSEAALNASIKGPYWAD
DN11475_c0_g1_i2	MTTPHVIASSSPHPSHSSTSNGIVGSHYRVGKKIGEGSFGVVFEGEYRFDILSSVVGRWDRRRGGGCRQPVAIKFVRLSSPLRRFSQFPAGTSQVGRPATERRIPVVQDVEWHS
DN1147_c0_g1_i4	MRLFWRQFSVLFWKNWIVFSKHPFLNILRCFLGPIGFAVLLAVAQVFLSKPSNFGIGEPIALRALQTTFEPHLRLIWADGTNSTSSPSAESIMSRVTRDFTPAQLSAVQQLESPDDIVDSCPQNFNLFSECFAAIAFNDIPESGPINYTIRADGGLFYINVEKHTSDFELRVLPLQWAIDQAFIELTTNQEMQTPIEWPFTQVTNEQQDTDIRLSYIRALRSLLVLALFICFVGISYQLPGAVTSERASLVTAHMKSMGLLDSARVISWHLSTSLAYLPAWIIIALIWHYRIFSETNAGLLVVVHLLFGLQLASWSFFVAAPFGSSPQLAAVASTFLAIVFAIIAQAFGSAGTGVAFIFSIIFPPGYYIFTIRAICGFESHLIPADVLKGDPDNGLVLL…
DN1148_c0_g1_i10	MNSLRGGWSWKTNNDSIRHGSRTHGALPPPLLADDLPNKDPRKIPWQRSGSSSPRSRKVSLHIFTHYFVSTPLSAGKRTFGNLFNKVKAKMAEMDQQKQQNAGAASASGSQPQWDYAQASSPHAQRQPAQQPSYYDPNPSSPPVPAANRPSFTASPQPANAVQGYDISTSPSGGEPSLPPRPPATSQGQPIDGGKLGLLPKRPVSLLRTSSPPPADTPAPKKPVDDDELEYVENPFEDASGKK
DN1148_c0_g1_i17	MESASSPPTTATTTTQPVTATAQNPFQDSSLVATPPVAPAPAVTDTPGDPQVAALRSMFPDFDDILLQSVLESVHGNQDRAVDALLGMSDPEYKSEAPAAPPERVLTQEELDEQFARRLVMEDEQRQHQAWEQNAWGPPAPALGRRPTQQGPEKDTMAEIGEQFTKIAESESTHLYPLLRLNSSFSWKADLWKPIQQSKGQDGRDGPAEAAERRRSQRIRITATVGLCAGQ
DN1148_c0_g1_i3	MESASSPPTTATTTTQPVTATAQNPFQDSSLVATPPVAPAPAVTDTPGDPQVAALRSMFPDFDDILLQSVLESVHGNQDRAVDALLGMSDPEYKSEAPAAPPERVLTQEELDEQFARRLVMEDEQRQHQAWEQNAWGPPAPALGRRPTQQGPEKDTMAEIGEQFTKIAETGKRTFGNLFNKVKAKMAEMDQQKPQNAGAASASGSQPQWDYAQASSPHAQRQPAQQPSYYDPNPSSPPVPAANRPSFTASPQPANAVQGYDISTSPSGGEPSLPPRPPATSQGQPIDGGKLGLLPKRPVSLLRTSSPPPADTPAPKKPVDDDELEYVENPFEDASGKK
DN11490_c0_g1_i6	MEPSPAVAQPEAEPPLTPTPTPPTTTSAPVPQSLQEPDNSPNAASTVSFPSTSPPSRSWFGSLGRSRGRDKAKVYVESMLKESTIVADDPVESAASDDDTTPTPSQPPSSAPQAIPFIRSSPPPLHTALSMTSSIDEHVPSLPSTPPAELEVPQRQRVTSSPSRDLNSLNPSTSRFSLSIPLLGRPKVPLHKLKSPRIRRIRRLRLLFRKPSRKKFFPPHPLRNWRYRNGKESRRLRAGTSTHSIHPPAAFP
DN11490_c0_g1_i7	MEPSPAVAQPEAEPPLTPTPTPPTTTSAPVPQSLQEPDNSPNAASTVSFPSTSPPSRSWFGSLGRSRGRDKAKVYVESMLKESTIVADDPVESAASDDDTTPTPSQPPSSAPQAIPFIRSSPPPLHTALSMTSSIDEHVPSLPSTPPAELEVPQRQRVTSSPSRDLNSLNPSTSRFSLSIPLLGRPKVPLHKLKSPRIRRIRRLRLLFRKPSRKKCMSQDTPFHPPRPLPILGGVTLVGVQWSNTQRTKLQLEMRARTRPLGRQIGRAHV
DN11490_c0_g1_i9	MEPSPAVAQPEAEPPLTPTPTPPTTTTTSAPVPQSLQEPDNSPNVASTVSFPSTSPPSRSWFGSLGRSRGRDKAKVYVESMLKESTIVADDPVESAASDDDTTPTPSQPPSSAPQAIPFIRSSPPPLHTALSMTSSIDEHVPSLPSTPPAELEVPQRQRVTSSPSRDLNSLNPSTSRFSLSIPLLGRPKVPLDEALIKSAPPTMASQVEQHPPPAQAEEPLNKEDTTITTSVQEIGRAHV
DN11491_c0_g1_i17	MSTTTSPSHEDTPSNSLPELASQASTASTPDSNFRLSPSNRPRDFPEPSFVSPDTPEAETSVNVPEFVELQRQILNVLTKMSEKMDRVDAEHPVAPGANGEDFRKAPPKNFLPDQHFGQGNGDYDAEQLYPEDEYGQELGPNARVFAVYNKEAAASDIKMITKAGESSDMLLVFAGLFSAVVTTFVAQTSQALEVDNMAISNALLLEIAQLQRAQINGTSLETIENAVMTTTPSNNDVWVNGLWFTSLTLSLTVALFAVLTKQWLHQYMSTTTGTLRDRCLLRQFRFAGMRKWHVLTVISVLPILLHLALGVFLVGLIIFLVPRSLLLAYLVGGMIAIIICLYIIASILPAIDIQCPYLTPLSEIINIIHYQCRPPSGSWFWFRLGDINFLQFPPFIFI…
DN11491_c0_g1_i19	MSTTTSPSHEDTPSNSLPELASQASTASTPDSNFRLSPSNRPRDFPEPSFVSPDTPEAETSVNVPEFVELQRQILNVLTKMSEKMDRVDAEHPVAPGANGEDFRKAPPKNFLPDQHFGQGNGDYDAEQLYPEDEYGQELGPNARVFAVYNKEAAASDIKMITKAGESSDMLLVFAGLFSAVVTTFVAQTSQALEVDNMAISNALLLEIAQLQRAQINGTSLETIENAVMTTTPSNNDVWVNGLWFTSLTLSLTVALFAVLTKQWLHQYMSTTTGTLRDRCLLRQFRFAGMRKWHVLTVISVLPILLHLALGVFLVGLIIFLVPRSLLLAYLVGGMIAIIICLYIIASILPAIDIQCPYLTPLSEIINIIHYQCRPPSGSWFWFRLGDINFLQFPPFIFI…
DN11491_c0_g1_i8	MSTTTSPSHEDTPSNSLPELASQASTASTPDSNFRLSPSNRPRDFPEPSFVSPDTPEAETSVNVPEFVELQRQILNVLTKMSEKMDRVDAEHPVAPGANGEDFRKAPPKNFLPDQHFGQGNGDYDAEQLYPEDEYGQELGPNARVFAVYNKEAAASDIKMITKAGESSDMLLVFAGLFSAVVTTFVAQTSQALEVDNMAISNALLLEIAQLQRAQINGTSLETIENAVMTTTPSNNDVWVNGLWFTSLTLSLTVALFAVLTKQWLHQYMSTTTGTLRDRCLLRQFRFAGMRKWHVLTVISVLPILLHLALGVFLVGLIIFLVPRSLLLAYLVGGMIAIIICLYIIASILPAIDIQCPRSEERRVGKECSISCRSRWSPYH
DN11494_c1_g1_i3	MQCIFPMPIIPPSVSVDPLSAVVSALKRENLVPDVIPEDFMPSVLFSVTYPTGQEALLSSQLTVEDTIDEPEINFTPMQNVLDTTEEPSYTLVLTDPDAPSIAEPIYRQFRHWVVRCSSWSRRVRYSPFP
DN11494_c1_g1_i4	MQCIFPMPIIPPSVSVDPLSAVVSALKRENLVPDVIPEDFMPSVLFSVTYPTGQEALLSSQLTVEDTIDEPEINFTPMQNVLDTTEEPSYTLVLTDPDAPSIAEPIFSIDHRSQVAHVGLYGDSQSQRHKNESLYHSLPPSWPTTWKREA
DN11496_c0_g2_i7	MIRIWAAVHWSVVTALLSSVDACRFVVVTAFPPSLPEILTDCLGTVNFTSCVVFPSSDEIHKVSLASFTLYVPAPDFVKSYADPTVRRAISSTLKQSSRTRTLICDLCRGSLLQ
DN11496_c0_g2_i9	MRVPARELCPEFGTASPQYRLQRLITGFGCSLYLCACQGYTGQHWKGDVLGADDERDDIELAIAVVRVPGDESAGSHGSIRADDMIPNKQSLVRSRSVVVPCAEPPFVTSARGGIRRQISTAY
DN11499_c0_g1_i2	MDVEARRKVTARVNYSGRPDPSSTTTRYNGSRPPSPMKREIPPSPKPPTARPRAKVNSTATPNSLTRKPSKISTLTLRPVSPAKPSPRFTASAPPKSKPLLMARANGRSVASASTPGTPVSSYPLPMRSKTPSLPASNPGSPHRRTSSVSLLQHDSSSLSVPPSTHGSPVFSSPSSDTFTDSDIRSGIAPKIKSKISKFAKHSDSLSPSPPSARTLNARVRAPSISSSVSMSSAHTSSTSPEHTFYPITTATPAANPYRYGSARAHAPPPHHHYQPFGPKDDSHYSPFTPKVDPTKIPLPPHSPPTSSVSFSSHSSVSHSGESATNGNIRSALDTLLQFSSTTEDDLSDDSSHVGRSKDEDKTRNVRAEAKTNRKIEDLEISNRSLLAINASLEATKHR…
DN11499_c0_g1_i30	MDVEARRKVTARVNYSGRPDPSSTTTRYNGSRPPSPMKREIPPSPKPPTARPRAKVNSTATPNSLTRKPSKISTLTLRPVSPAKPSPRFTASAPPKSKPLLMARANGRSVASASTPGTPVSSYPLPMRSKTPSLPASNPGSPHRRTSSVSLLQHDSSSLSVPPSTHGSPVFSSPSSDTFTDSDIRSGIAPKIKSKISKFAKHSDSLSPSPPSARTLNARVRAPSISSSVSMSSAHTSSTSPEHTFYPITTATPAANPYRYGSARAHAPPPHHHYQPFGPKDDSHYSPFTPKVDPTKIPLPPHSPPTSSVSFSSHSSVSHSGESATNGNIRSALDTLLQFSSTTEDDLSDDSSHVGRSKDEDKTRNVRAEAKTNRKVRIGYCATCEYSPYSPFQIEDLEI…
DN1149_c0_g1_i2	MSLPTYIWSCRTNAFRQSSSILTGKLRLLSNRDWRFYATHRDSESLSQSLDTKRSKGPYRAGPFPLGAAPAFRGENPKKWSELSGGGKVKRATARTSNFAVVLLGAGLSAVLLYVLTTELVSSNSPTVLHEEACERIRKSSQVRFTLCYLAILTLFRLQNTSTARSFSITPQIGRASCRERVSSAV
DN1149_c0_g1_i3	MSLPTYIWSCRTNAFRQSSSILTGKLRLLSNRDWRFYATHRDSESLSQSLDTKRSKGPYRAGPFPLGAAPAFRGENPKKWSELSGGGKVKRATARTSNFAVVLLGAGLSAVLLYVLTTELVSSNSPTVLHEEACERIRKSSQVAKYLHGPLIFYNTPPSVDRPRSRMGSHQIASEVVVDASGRSHMFLNFYVQGRHPAAARSSDSWIQNAVDGLPEMNVDSVSHWLKLQTHNLKERSRSLFRYLIGAPLPPPVPSTSSEETSSDEKRSQGWQIAGIFSSLRRATSAVTPQPGAVFTDGEVHAMLIMVGHPLSLIAVILKMRRTRKENMSSIISSSTFRVSSSVRLTTQ
DN1149_c0_g1_i5	MSLPTYIWSCRTNAFRQSSSILTGKLRLLSNRDWRFYATHRDSESLSQSLDTKRSKGPYRAGPFPLGAAPAFRGENPKKWSELSGGGKVKRATARTSNFAVVLLGAGLSAVLLYVLTTELVSSNSPTVLHEEACERIRKSSQVAKYLHGPLIFYNTPPSVDRPRSRMGSHQIASEVVVDASGRSHMFLNFYVQGRHPAAARSSDSWIQNAVDGLPEMNVDSVSHWLKLQTHNLKERSRSLFRYLIGAPLPPPVPSTSSEETSSDEKRSQGWQIAGIFSSLRRATSAVTPQPGRSEERRVGKECRLRCRSRWSPYH
DN1149_c0_g1_i6	MSLPTYIWSCRTNAFRQSSSILTGKLRLLSNRDWRFYATHRDSESLSQSLDTKRSKGPYRAGPFPLGAAPAFRGENPKKWSELSGGGKVKRATARTSNFAVVLLGAGLSAVLLYVLTTELVSSNSPTVLHEEACERIRKSSQVAKYLHGPLIFYNTPPSVDRPRSRMGSHQIASEVVVDASGRSHMFLNFYVQGRHPAAARSSDSWIQNAVDGLPEMNVDSVSHWLKLQTHNLKERSRSLFRYLIGAPLPPPVPSTSSEETSSDEKRSQGWQIAGIFSSLRRATSAVTPQPGAVFTDGEVHAMLIMNEEGKYVFNYLFVDIPGTHDPRRYRVWVERAKGVQDEQAAPRWYREKGMMPQSTVSA
DN1149_c0_g1_i9	MSLPTYIWSCRTNAFRQSSSILTGKLRLLSNRDWRFYATHRDSESLSQSLDTKRSKGPYRAGPFPLGAAPAFRGENPKKWSELSGGGKVKRATARTSNFAVVLLGAGLSAVLLYVLTTELVSSNSPTVLHEEACERIRKSSQVAKYLHGPLIFYNTPDRKSVV
DN114_c0_g1_i21	MWSHLSRQALSRATRSQFTIARLQPTLVNRPYPKWPTSRSMSTYKHKHPHPTPKQQRSRDWIVVRRLIENVWPKNDWKMRGTVVFGFGLLLSGKLLNVQVPFIFKGVIDSLNLDITQASTAWTVAGALILGYGAARIGSTVFGELLNAVFANIGQRAIRKVARETFEQLLNMNLQFHLSRHTGGLTRAIDRGTKGIAFVLQAVLFRILPTALEISLVCGVLTYKFGWDFAAITVGTMAAYTWFTIRTTSWRTRFRLDANKADNSAATVAVDSLINFEAVKHFNNEAYESSQYDKHLKEYEHSSTKITTSLAFLNSGQNVIFSSALTLTMFLAAQGVVNGTMSVGDLVMINQLIFQLSLPLNFLGTIYRDMQQNLLDMEVLFQLREQNPSPQYKPTALPL…
DN114_c0_g1_i5	MWSQLSRQALSRATRSQFTCIARPQPTLVNYSFPKWHSSRSMSTHKHHHPTPKQQRSRDWSVVRRLMENVWPKNDWKTRGTVVFGFGLLVSGKLLNVQVPLIFKGVIDSLNLDIAQASTAWTVAGALILGYGAARIGSTVFGELLNAVFANIGQRAIRKVARETFEQLLNMNLQFHLSRQTGGLTRAIDRGTKGIAFILQAVLFRILPTALEISLVCGILTYKFGWDFAAITVGTMAAYTWFTVRTTSWRTRFRRDANKADNAAATVAVDSLINFEAVKHFNNEAYEASQYDKHLKEYEQSSTKITTSLAYLNSGQNVIFSSALTLTMFLAAQGVVNGTMTVGDLVMINQLIFQLSLPLNFLGTIYREMRQNLLDMEVLFQLREQNPPPEDKPNALPLS…
DN11500_c0_g1_i15	MPLGRANTTTSRARTPTSPFPPSPRPPTFLPPSHYAAAGGFQYPLDRNGRSGSIDSESSMSDSARIAFQDAQAVETRSKRFTLMSSKTKQPERTRRESQIINLPMVETQLLPSLRDTIDRMTRPPSRPSSSLKVRQPQADRSPSPALSMDYSRPRTPMTPKPVTPQHPAEEPTTPKSKPPPKSALKSALRAPTPKLFAPSPEPPHPPSGGSALRSVRSLLRRKSSASSTNEPKPVAKTPDPSTPTRLGRLRSRTDPGTLSTFPPSTVPNTPTTPHPPRIRPFVSNIPRPGGFRSRGDQLTDDSDLEFRYEADARDRRKLVVANANVFASSSESSSESEVELSTPVSSRLMGLGFVYSPVESERFLSVDEEKSKRISAMSYASSVSDYSDEDAEPDELPD…
DN11500_c0_g1_i2	MLFKKNGSPLASPRSNFKTLLYRVTRNLPIPSTVVLSISTRSELDLPPISFRVPPPGSPRPRPIEDYKQKMWLFGVGLPGIPFPPQTLAAFGDALSCFHRCGSLTMLEGGSARTKEVILHQVPGRDQGSFTLRRENQIINLHRPWHPVASPTPKSKRSKFQLAPSHSTRPHPRFAFHLRVARKRGWRKD
DN11500_c0_g1_i9	MGLGFVYSPVESERFLSVDEEKSKRISAMSYASSVSDYSDEDAEPDELPDFNAGNERRRTALMGIVDGLQLSPPIEPKRSSDYESDYSGVEGLAISRSTDVDLGVDSEASDSEYEYEHRDMPVMPTVYVSGENDTSNLFRPPPSSSSSARPLGPTRGTSRSQSHESAHQYDAVAIAQYYQLTAAREREAFGIPPSESEQGTEDILSHADSVLSEMGEMWQEECDALSVGAEMLFRKLSSGKGKESTRNGTTRANGAGVKPLPADDGRKDVSWRSSLGEKEYSALRTKYGNAEMERQEIIWKLRETEAVIVQRMSLVVRLFVLPLRVQDSKAWISGVPLILSRLFDWLEDILNLHTQMLETLQSLYANEYPMVMGFAESLRGFPAKMEVYQPYLVKLAES…
DN11500_c0_g3_i1	MDTRIHNTSRPSVPFPPTTKSRSEDSDGDDILLPSTERRDESPASEMLMLVGKPSSLDQCPATFTPFPPLPYPICDAKNDSWGVAKREAHWQRRRKQKIGCRLGSNV
DN11501_c0_g1_i31	MNPNISVLFALVIFHEVFFTTAIPIAFKNETAVVRADVSSARFARAPTKGQMKSVVLTARTKYKVKALSTSDQGMFSETYNIVDGFNGYAAILKDINMAKGGKDVLSKTNKEVGYLKKIGLYMHSETDKAKYYYVVMRNVRKDYPKKGDALYKLLYEWYLENPSLKAKTMMAAALKTLYGQLNGYATTAPFLMAYEDYHMKNIFFNAKFSDAMPIDWGPQTDEFSGVVDMREAEKGYLTEYQDRMKTEIVYEMSVYRLRYLLLKAGKDLRREDIPDVESFYELNLRHYKIVATSRAGIYQIVGGLRGVDVRLQVMELRAGGDPTPILKRIRELKEARRYIEGEKVESDKKVQTYSFIYTV
DN11501_c0_g1_i60	MGDAPGVRAQRVIHLNGLISMDLLAVKRRECYVWRRLIWRASSAMTERPASTEICEAPPNSRKVRFPVCYCLVMLSGPVSSRVTLLFARCARNQRLGHLMHTMEEVYDAMRSLSSQAPSDSVDEAVCLDFLITFHLLAFYVSSRLTRSQISGMSSHLSEAAHLFQFPDSLQYGSRIPAGSEFHNLQSDIHTA
DN11504_c0_g1_i2	MIQEVGLQYLQSRCWNCSDASQWLDINGSLQSEDMAFLNATSGSDAAMSLTHPCRPHLPCTSRPQAQKHPAMYISLKLLQRMSNRALNRSPVPIPSELFDCITSENQTCSCPTSQTMRAPYPSREVCIRSITSESSKLCGFPLLAYGETVHVNDDENRPVVYEHLR
DN11505_c0_g1_i16	MYSSSSQDSQNKQGQFMASIHTTGRGHLYSNGGYENRATVTPTQSTAESLQREYFNQYHMRQETGSTANPLPSRDAHAPTRDHRGGKDAIHGQAKEPSNSVLHFSLARKPYANELPSGSRTARRDDVVEDVQSPAQTIQVMGPGPVAPTDHLVVPQAIFFRGPSTYPPIEFIPRGFRKHGNQPKQKLSASHHKVKHSQEMVLSHLGVSEIMLKIQWPGYPHFPFEAPITTKGGNINRGELIDLVCVAVMEFVDTMKANYVRVHKEEKQWMIGQAGFKMNSFFVARLLHRGGNYFQPEIWVPSHHKVKHSQEMVLSHLGVSEIMLKIQVCFTHCLLF
DN11505_c0_g1_i3	MGPGPVAPTDHLVVPQAIFFRGPSTYPPIEFIPRGFRKHGNQPKQKLSASHHKVKHSQEMVLSHLGVSEIMLKIQWPGYPHFPFEAPITTKGGNINRGELIDLVCVAVMEFVDTMKANYVRVHKEEKQWMIGQAGFKMNSFFVARLLHRGGNYFQPEIWVPIPR
DN11510_c0_g1_i2	MGRRIIHCGPNGAGLGAKICNNVGLHYSSVAGESLILFIKLMLGVQQIVTAEAMLLGQKLGLDPAVLTSVISSSTGSCWSISINNPVPSSLSTVSPPCERDYEGGFASSG
DN11510_c0_g2_i2	MAHRILNPLNHIHARSKTIAFIGLGRMGSEMAFNLFSKRLSVEKDPHFVVCDAIQDNANKFCNNFASQFPGAHLSVAETPKQAAQTSGTIITMLPSTPHVKTVYEENIIPALLSLDPDVAQDTLAIDSTTLDVQEAQAIAVKMIRMGVPMVDAPVSGGVTGAKAGTLTFLVGGSEEDFAQAHSILSSMGRRIIHCGPNGAGLGAKICNNLMLGVQQIVTAEAMLLGQKLGLDPAVLTSVISSSTGSCWSISINNPVPSSLSTVSPPCERDYEGGFASSLMLKVSHTLRFPTVH
DN11510_c0_g2_i7	MAHRILNPLNHIHARSKTIAFIGLGRMGSEMAFNLFSKRLSVEKDPHFVVCDAIQDNANKFCNNFASQFPGAHLSVAETPKQAAQTSGTIITMLPSTPHVKTVYEENIIPALLSLDPDVAQDTLAIDSTTLDVQEAQAIAVKMIRMGVPMVDAPVSGGVTGAKAGTLTFLVGGSEEDFAQAHSILSSMGRRIIHCGPNGAGLGAKICNNLMLGVQQIVTAEAMLLGQKLGLDPAVLTSVISSSTGSCWSISINNPVPSSLSTVSPPCERDYEGGFASSLMLKDLGLATQVGEETGSPLPLGEAAKAIYARMLKEKPEMGNKDFSSVYKFLDA
DN1151_c0_g1_i2	MKFYAITNGLQLAWERLTLSRLTTAYFIFSVAHCIIQVALQATAFSINAQAASFIWDLAGQGKFFKSLVIPDLQEDSLRVCPSNILNDESLATECVVVWNAEVQNFPSGQFPGDTSTIAVATSSFEVATATVTTGTSQSTSLPAVEDEEEEEVEEDEEDEEDSDSDSDDEFESDSDSDSDDEFEDEEEEEEEAGVPAPATTTATLPSASTSLPASTSLPTSPVLLPRTDYFETITLAANELSEECLESLHYPGFVLDNTKREDIVFICFQFWVLGMSIVAILTESIPHIIASCITHLMATAWAAVQIVHTSNFKDNYHRAVIDGACQGTALIPHYWDARSKAEYPTLVLNVVALFVSLFLTWKLMKTFGWQTFKRMGASLTINRAYHMLLALYTLLQLS…
DN11525_c0_g1_i108	MDRKRGIQSRPAASEETNVWNQARSQLIAFSKMYSSPATTETIGRVNRLISVWPSDDTVPAEGLEDIQHTHNKLRAGLRDIDTTSNNEVKAIEQALEKIGVLIALRQAPEPVIDKRNKRPRAPSPSSSTSHGTQSATASRGVSITLPPRNAAGTPLGTASARSGSRKDYMGRQLPLRPGRNIAFFPPPKRDQDEESSDWILAVITRCINSEKNKYEVRDVDEENPETYTTTLKFMIPLPDPGAAPGSPESLSSYPEHAKGSTVLALYPDTSCFYRAVVVNPPDHQKAEMDKTTPAYVLRFEDDGEQTQVCMAYYVVEAPKE
DN11525_c0_g1_i137	MDRKRGIQSRPAASEETNVWNQARSQLIAFSKMYSSPATTETIGRVNRLISVWPSDDTVPAEGLEDIQHTHNKLRAGLRDIDTTSNNEVKAIEQALEKIGVLIALRQAPEPDKRNKRPRAPSPSSSTSHGTQSATASRGVSITLPPRNAAGTPLGTASARSGSRKDYMGRQLPLRPGRNIAFFPPPKRDQDEESSDWILAVITRCINSEKNKYEVRDVDEENPEYVCL
DN11525_c0_g1_i56	MDRKRGIQSRPAASEETNVWNQARSQLIAFSKMYSSPATTETIGRVNRLISVWPSDDTVPAEGLEDIQHTHNKLRAGLRDIDTTSNNEVKAIEQALEKIGVLIALRQAPEPVIDKRNKRPRAPSPSSSTSHGTQSATASRGVSITLPPRNAAGTPLGTASARSGSRKDYMGRQLPLRPGRNIAFFPPPKRDQDEESSDWILAVITRCINSEKNKYEVRDVDEENPETYTTTLKFMIPLPDPGAAPGSPESLSSYPEHAKGSTVLALYPDTSCFYRAVVVNPPDHQKAEMVCTSLSQALEP
DN11525_c0_g1_i61	MDRKRGIQSRPAASEETNVWNQARSQLIAFSKMYSSPATTETIGRVNRLISVWPSDDTVPAEGLEDIQHTHNKLRAGLRDIDTTSNNEVKAIEQALEKIGVLIALRQAPEPDKRNKRPRAPSPSSSTSHGTQSATASRGVSITLPPRNAAGTPLGTASARSGSRKDYMGRQLPLRPGRNIAFFPPPKRDQDEESSDWILAVITRCINSEKNKYERLIHFLCHLIYD
DN11528_c0_g1_i11	MYSLRYIHRPQLRKLRAYLQYSCLADQRRLFMLHRHPRTMPLRSDYCWASDEDGVSTIDILEEKDNIARCCQLSYDLHLSVTSLIVDVVYHRCILYSLYHPSNDARPFSLPFRTMPEEDATILSEYACMVACALQLLCDRRT
DN11528_c0_g1_i27	MYSLRYIHRPQLRKLRAYLQYSCLADQRRLFMLHRHPRTMPLRSDYCWASDEDGVSTIDILEEKDNIARCCQLSYDLHLSVTSLIVDVVYHRCILYSLYLPSNDVCPFSLLSRAMPEEDAAILSEYACMVACALQLLCDRRT
DN1152_c0_g1_i1	MASLDKLAIRGIRSFDDKTISVIEFFSPVTVIVGHNGSGKTTIIECLKYATTGDQPPNTRGGAFVHDPKMANEKEVKAQVKLRFHAANGTRMLAVRNLSVTAKKTSGLTMKTLEGILALADTNVEKGGKVRCARRYKRHVHLRPERRYFNQMRRARH
DN1152_c0_g1_i2	MASLDKLAIRGIRSFDDKTISVIEFFSPVTVIVGHNGSGKTTIIECLKYATTGDQPPNTRGGAFVHDPKMANEKEVKAQVKLRFHAANGTRMLAVRNLSVTAKKTSGLTMKTLEGILALADTNVEKGGKRGVISTKCAELDTEIPQLLGVSKSVLENVIFCHQEDSYWPLAEPSILKKKFDDIFEATKYTKALDNIKVLRKERVADLKAEKEHLEGLRREKGHADKLRKALSDLQSTIAAKEVEYDDTTKLYNDLTVANNKFYEYASKFREKFQEIERCEENIKLFDSQMKEAKMNLQSEIQGLSALHLATVPLTLS
DN1152_c0_g1_i5	MASLDKLAIRGIRSFDDKTISVIEFFSPVTVIVGHNGSGKTTIIECLKYATTGDQPPNTRGGAFVHDPKMANEKEVKAQVKLRFHAANGTRMLAVRNLSVTAKKTSGLTMKTLEGILALADTNVEKGGKVRCARRYKRHVHLRPERRRSEERRVGKECRLRCRSRWSPYH
DN1153_c0_g1_i1	MQSTSLLRRLRYKPQRFSGYAIEHNLTPFISMQNHYNVVYREEEREMMPILKHFGVGSISWSPLARGAVCRPVSQQTNKGSGRVSSDAMSSNTYFQLGPGTEAIVNRIEEIAKKRSLSMAQVALAWTMGKEGVSAPIVGTTSLENLAELLEAINISLTDGEIKYLDEPYKSMPSIP
DN1153_c0_g1_i16	MQKVLQRGSTSSASNCAAAKPIAQMYGPLDSANAILLDRGFEPETWPSDFDKPSEAFELVVPLIQACVIAQPQGTFSDTTERVWLGLDLVDKSSPPNSAKGLKPSFCELTPDSANALFEYCSTTSVECILRNTSGMNPLTDVDKETQTIMYTHLAGICSASQEAHLANLPNGTEAQHRLGWDNIAAISEQVIAKNGVRIIKFLERSIPLARNARFDADNADEDFSPKCTNLLRAQDKRMPKAEELWTAKPDDEITKHAGALIQPRFNKWRKNVLARSLHALIAMNKRATLEYTSVQSGFHVLGVDFMFARCDTVVALSIADVFPVGTDVANMKGFDLIRDAHELVAEPDSSTAGPDDDIFGMPSLLENAQTISERLLDKEKNMKPQPVSSPHQSNSEPL…
DN1153_c1_g1_i24	MNARTTMLGPGRISQLASSLSYLCGKTAAPMYKKRARRVLSAQAKPYDAGKTIPTQYIRQIGLRFFVKPLKMVRTQPTTMKYVRLGESGLKVSKIILGCMTYGNPAWQSWLLPEEEGLKHIKAAYDAGMNTFDTANIYSNGYSEVILGKAIKEYQLPREEIVVMTKLYGPVRPDGGPIIWSDAAREEAGLVNQYGLSRKHIFDAIKKSLERLQLDYVDVYQCHRFDPNTPISETMHALHDIVQAGYARYIGMSSCKAYEFQLMQSYAIEHNLTPFISMQNHHNAVYREEEREMMPVLKHFGVGSIPWSPLARGAVCRPVSQKHSKGSGRAASDSLLSSETYFQLGAGTEDIINRIEEIAKKRGITMAQVALAWSMNYVSAPIVGTTSLDNLRELVEAVN…
DN1153_c1_g1_i28	MHALHDIVQAGYARYIGMSSCKAYEFQLMQSYAIEHNLTTFISMQNHHNAVYREEEREMMPVLKHFGVGSIPWSPLARGAVCRPVSQKHSKGSGRAASDSLLSSETYFQLGAGTEDIINRIEEIAKKRGITMAQVALAWSMSYVSAPIVGTTSLDNLRELVEAVNITLTDEEIKYVDEPYKPMPLVH
DN1153_c1_g1_i3	MVRIQPTTMKYVRLGESGLKVSKIILGCMTYGNPAWQSWLLSEEDGLKHIKAAYDAGINTFDTANIYSNGYSEVILGKAIKEYQLPREEIVVMTKLYGPVRPDGGPIIWSDPAKAEEAGFVNQYGLSRKHIFDAIKKSLERLQLDYVDVYQCHRFDPNTPISETMHALHDIVQAGYARYIGMSSCKAYEFHLMQSYAIEHNLTPFISMQNHHNAVYREEEREMMPVLKHFGVGSIPWSPLARGAVCRPVSQKHSKGSGRAASDSLLSSETYFQLGAGTEDIINRCVCSPMPSFVIDAVLG
DN1153_c1_g1_i41	MVRIQPTTMKYVRLGESGLKVSKIILGCMTYGNPAWQSWLLSEEDGLKHIKAAYDAGINTFDTANIYSNGYSEVILGKAIKEYQLPREEIVVMTKLYGPVRPDGGPIIWSDPAKAEEAGFVNQYGLSRKHIFDAIKKSLERLQLDYVDVYQCHRFDPNTPISETMHALHDIVQAGYARYIGMSSCKAYEFHLMQSYAIEHNLTPFISMQNHHNAVYREEEREMMPVLKHFGVGSIPWSPLARGAVCRPVSQKHSKGSGRAASDSLLSSETYFQLGAGTEDIINRIEEIAKKRGITMAQVALAWSMNYVSAPIVGTTSLDNLRELVEAVNITLTDEEIKYVDEPYKAMPLVH
DN1153_c1_g1_i44	MNARTTMLGPGRISQLASSLSYLCGKTAAPMYKKRARRVLSAQAKPYDAGKTIPTQYIRQIGLRFFVKPLKMVRTQPTTMKYVRLGESGLKVSKIILGCMTYGNPAWQSWLLPEEEGLKHIKAAYDAGMNTFDTANIYSNGYSEVILGKAIKEYQLPREEIVVMTKLYGPVRPDGGPIIWSDAAREEAGLVNQYGLSRKHIFDAIKKSLERLQLDYVDVYQCHRFDPNTPISETMHALHDIVQAGYARYIGMSSCKAYEFQLMQSYAIEHNLTPFISMQNHHNAVYREEEREMMPVLKHFGVGSIPWSPLARGAVCRPVSQKHSKGSGRAASDSLLSSETYFQLGAGTEDIINRCVCSPMPSFVIDAVLG
DN1153_c1_g1_i6	MHALHDIVQAGYARYIGMSSCKAYEFHLMQSYAIEHNLTPFISMQNHHNAVYREEEREMMPVLKHFGVGSIPWSPLARGAVCRPVSQKHSKGSGRAASDSLLSSETYFQLGAGTEDIINRIEEIAKKRGITMAQVALAWSMSYVSAPIVGTTSLDNLRELVEAVNITLTDEEIKYVDEPYKPMPLVH
DN1154_c0_g2_i4	MRLGAGSRMNVHCTALLIWRTYPFPSYVMSHLQFWSTWSPHILSYCRWTRGRLTRTVSPLLPHIWKAEHESPGNDAIVCDNIVEVKSPQRNCSLADSMNFQRLLCADIYISKGGFRARGSNHANQ
DN11550_c0_g1_i47	MDWRCLLHAIGWAGYPPAARIVAWRVSGYGRLHGHSITLVNGTNRRRQQVTFMGSAEQTASFRRQYFVVFSHTRRLPIRVEPPGRAAGIAFFSLWVFNPGFCPAPLCTGLQATFLLDVPFCAVPQGDYTHSALYARMIGEGRGAGTSNVHHDCIPSLVINFPRTMKCAH
DN11561_c0_g1_i4	MSVVAQPAATLSPSRPISRQASSTSTKGRAPEKGSLTPPKSSLRQPKPSRSNTPAQEGEEGWGSNFWVTLVDPQTETSFYACPATGQVSWDPPVGNFVLPPSTDGEWWELSDDSRGGLPYYYQTKTGETVWERPPGFVIPLGVVQNTALGRRLSSRLSKSLAADAVPNLGPERPSYQRSQSTGPRNSPSGSIKKQSPSARRSFSNDTYNNTNHNGTTRHHTLAQHLPPIPASPSVTASEASSYMSKKSSNSLNKRPASPEMSRSKSSSFITHRPSQPQSLNAAVEKLSTSASDSGHGSLYQSGSSSIRGPPSTVDVQPAKPATPKRPIPPTPVKTVAGKAISAPILNQAATIEMSPVKNRATGKPILVQPRVVAGHSTTAMLSSGRSYPALPDDLASDI…
DN1156_c0_g1_i11	MLNRLRAASHPNGEDFKLPNITSMAIMMTTNLLLQISFFIIISSSHEYAKHLGGNSTFSGIVIGIPTVFSGLALLPIMKFDHGGYSLPLHICCGASILGHVLYALAYKAQYLYLILIGRIVSGLAFSMWMYCKRYCSDGRIVGIRQRTTLAGCLVLGQGLGMSAGPFFGGLLTKVGFSNDIFNGYTSPGWIMAIVWAAFWIWVCLGFEDVIVGEQPEPPDAQAPISVMGITDSVAYLETKATSLEELDSKFNGVFPVFMEVEPHEKMTAGRWGVVICMCWFAMTCFFILGAWESNIPVYSAGQEALKLSPFGAGNFIALGGITTLPFLMVNLLFVRRIQDRHILLVGSLVGLAGLVIFIALLASHKVNYVSMFACWWLVALGFNLASTVTVSLLSKQLP…
DN1156_c0_g1_i22	MLNRLRAASHPNGEDFKLPNITSMAIMMTTNLLLQVVRFHEADTVAVLLKLTTLQISFFIIISSSHEYAKHLGGNSTFSGIVIGIPTVFSGLALLPIMKFDHGGYSLPLHICCGASILGHVLYALAYKAQYLYLILIGRIVSGLAFSMWMYCKRYCSDGRIVGIRQRTTLAGCLVLGQGLGMSAGPFFGGLLTKVGFSNDIFNGYTSPGWIMAIVWAAFWIWVCLGFEDVIVGEQPEPPDAQAPISVMGITDSVAYLETKATSLEELDSKFNGVFPVFMEVEPHEKMTAGRWGVVICMCWFAMTCFFILGAWESNIPVYSAGQEALKLSPFGAGNFIALGGITTLPFLMVNLLFVRRIQDRHILLVGSLVGLAGLVIFIALLASHKVNYVSMFACWWLV…
DN1156_c0_g1_i23	MSAGPFFGGLLTKVGFSNDIFNGYTSPGWIMAIVWAAFWIWVCLGFEDVIVGEQPEPPDAQAPISVMGITDSVAYLETKATSLEELDSKFNGVFPVFMEVEPHEKMTAGRWEIGRASCRERVLLIV
DN1156_c0_g1_i37	MVRPGSTMFCSTFESFQGGYSLPLHICCGASILGHVLYALAYKAQYLYLILIGRIVSGLAFSMWMYCKRYCSDGRIVGIRQRTTLAGCLVLGQGLGMSAGPFFGGLLTKVGFSNDIFNGYTSPGWIMAIVWAAFWIWVCLGFEDVIVGEQPEPPDAQAPISVMGITDSVAYLETKATSLEELDSKFNGVFPVFMEVEPHEKMTAGRWGVVICMCWFAMTCFFILGAWESNIPVYSAGQEALKLSPFGAGNFIALGGITTLPFLMVNLLFVRRIQDRHILLVGSLVGLAGLVIFIALLASHKVNYVSMFACWWLVALGFNLASTVTVSLLSKQLPQAWNSRVSLAIQYSNYTGRVAGAIWGGSGSTVGMLNYAGLEIIIASIGAVFFTVFWRKLKTKTG
DN11575_c0_g1_i13	MSFAARSLVRLASQRCGFQSLQKPSYLVSRRVVLSPSLSWASQRWATSTTPHSSAADPAELEASRCIEQGTHKLEEGDLEGAKELYKRSAEIKRNASVLFNLGVTHYHLKEFDEAIAVWKESVALQPASPDTHTNLASAYVISPVPRPDLALHHLHIATSLAPEDPEIAFNLAAVLEASGQLEEALKHYQRSKDYGVERAAMHVRNVSAKILGQRLKEKEAEEAKSEEKP
DN11575_c0_g1_i15	MSFAARSLVRLASQRCGFQSLQKPSYLVSRRVVLSPSLSWASQRWATSTTPHSSAADPAELEASRCIEQGTHKLEEGDLEGAKELYKRSAEIKRNASVLFNLGVTHYHLSLSFRA
DN11575_c0_g1_i5	MSFAARSLVRLASQRCGFQSLQKPSYLVSRRVVLSPSLSWASQRWATSTTPHSSAADPAELEASRCIEQGTHKLEEGDLEGAKELYKRSAEIKRNASVLFNLGVTHYHLKEFDEAIAVWKESVALQPASPDTHTNLASAYVISPVPRPDLALHHLHIATSLAPEDPEIAFNLAAVLEASGQLEEALKHYQRSKDYGVERAAMHVRNVGSTYPNLISN
DN11575_c0_g1_i9	MSFAARSLVRLASQRCGFQSLQKPSYLVSRRVVLSPSLSWASQRWATSTTPHSSAADPAELEASRCIEQGTHKLEEGDLEGAKELYKRSAEIKRNASVLFNLGVTHYHLKEFDEAIAVWKESVALQPASPDTHTNLASAYVISPVPRPDLALHHLHIATSLAPEDPEIAFNLAAVLEASGQLEEALKHYQRSKDYGVERAAMHVRNVSAKILGQRLKEKEAEEAKSERSEERRVGKECSISCRSRWSPYH
DN11576_c0_g1_i10	MSSPSGWIPKNEDGDYISEQATFPVPNEPVAHTGAWETFASTFHIDDNAVDPEEDAGPARAPEHIPRPPNGFILFRRQFSKDHAKPGPRTRRNKNSPRAPGILSKQAGEMWRSLPDTEKAYWMQRQEEAKEEHALRNPNYIFRPQRHRSKSEKRSRRSRSSRGAKQNRRAAVSALDLTQSRSGTATPVPPSPTDTISPRAEEQYSRKAMHRRSLSVPIIPSAQLFAFEENISQPTDRSLKRRSRSFTSMTGNREYLSQYPFATTFSSDFMSYQETGFTAEQYDNGSNSFDRPEGSLGSTLYQVSPLAAIASNQTGWDSGRNDFPVRPRPVNSQTWPQTSNFSAPNPDSFYYTPYMPPPMVQPEDVQYAPWEPAQFFGSHDSYGQPVFPDENTGAPHYDV…
DN1157_c0_g1_i26	MKLAFALIMSAHSSTPRIALKPLKTRKRHSPSPTALPRTSPASSSNADAKSERTQTSPERSSSLLPVYSVSEGARNMSCASSVASACGAILRVGATLFSFCRHSSLSVASAPSVLLENVTQENQSITIAAIISSNDETVPPASSGLLPSPVAPTGARSHSGHASSLAATDDEKGGSHNGFDIAALGKIAWKSFTGLSKILETVLQDTPFATPLVVLNTFIDIGNSVTANKADMGDLLYRTGKRLEMVNAALLQTESEDAKDRIHDFADTLIKQATALKGLMDRGLVERIWENEEDIEKVKEILVQLDDYAMNFHIDISLSIERQTTDIFESLHRLRLDSWPRSRQAVYDADVASTLTRRSCTEGTRTSIIDGIFNWAKNSSSPPVYWLNGLAGTGKSTI…
DN1157_c0_g1_i28	MGEFPTQWQTRRTLITQLVKLDKLTKRRIGIRITRSNEDKKKIKEIFKRLDECAKDFHIDISLSIERKTDKIFNSLQKLHLDSWPRSRQAVYNADLDSTTLTRQPCTPGTRTAIIDAILEWAKDSTSAPVYWLNGMAGTGKSTIAYSICQRVEEMGQDNRDVILAASFFCSRQIEDARRRKYIIPTIVYQLARRSRSYAEKLLDADFDAVDVSSRQMKELLVGPWHKSGSKRPSDIPPRLVIVDALDENDGGSQFLKDLLEMVEEGHLQGLKFLVTSRPDPKIVAYCNGFQPEVVCHLHEVKPEDVQSDILTFMIVSLPTLSDKPQLKELGRQARGLFIYAATAVRFISPATLTPREQKKRLDTLLNAWPTLSESVETLLVDQLYSQILQAALLSLGES…
DN1157_c0_g1_i29	MHCLWLVTPSSELAQLSRSRAFSPHAIIMSTHRTEDHPRKRDKFKNFLRKITGHSRSASRANTPEPMSSSRNSAASQPGGPPQRGNDLPASSFPPMAGPGDHSVRIYEGNTLPSQGGAVTAAPDPSPSTLPASAPTSSNVVRDEDRPPGSSTSPSALPASQPTSSNDTVHDENRPPASGPSPSALPLSEATTSSDGVRAGDRARSRIAAPAKLAWDGLQLILKNAEGLLDGTPAKLPVGILNRLIDIGNAVSDNQDDIRDLATQTRNRLETVNAALLKGDNDGVPQERNRRFAGTLITQLVKLDKLTKRRIGIRITRSNEDKKKIKEIFKRLDECAKDFHIDISLSIERKTDKIFNSLQKLHLDSWPRSRQAVYNADLDSTTLTRQPCTPGTRTAIIDA…
DN1157_c0_g1_i31	MHCLWLVTPSSELAQLSRSRAFSPHAIIMSTHRTEDHPRKRDKFKNFLRKITGHSRSASRANTPEPMSSSRNSAASQPGGPPQRGNDLPASSSIPIAGPGDHSVHIYGGNTLPSQGGAVTAAPDPSPSTLPASAPTSSNVVRDEDRPPGSSTSPSALPASQPTSSNDPVRDENRSPGASPSASPVVTVTASEPTSSNNARDEGPPPGSSPSALPVAEPTASNDGAHDGDRDTSRIVANLTGPAKLAWHGLQLFLKKAETSLDGTPAKLPVGLLNRLIEIGTAVSANKEDIRELFSRTKSRLEMLNDALLSVRDDDVEKDRIEKFAGILIPQLEKLDKMERRHLGIRVVESDEDKVKVKEIFKRLDESAKDFHIDISLSIERKTTAVFNSLQKLHLDSWP…
DN1157_c0_g1_i48	MHCLWLVTPSSELAQLSRSRAFSPHAIIMSTHRTEDHPRKRDKFKNFLRKITGHSRSASRANTPEPMSSSRNSAASQPGGPPQRGNDLPASSFPPMAGPGDHSVRIYEGELEYLPRESIRLIAFVGNTLPSQGGAVTAAPDPSPSTLPASAPTSSNVVRDEDRPPGSSTSPSALPASQPTSSNDTVHDENRPPASGPSPSALPLSEATTSSDGVRAGDRARSRIAAPAKLAWDGLQLILKNAEGLLDGTPAKLPVGILNRLIDIGNAVSDNQDDIRDLATQTRNRLETVNAALLKGDNDGVPQERNRRFAGTLITQLVKLDKLTKRRIGIRITRSNEDKKKIKEIFKRLDECAKDFHIDISLSIERKTDKIFNSLQKLHLDSWPRSRQAVYNADLDSTT…
DN1157_c0_g1_i50	MHCLWLVTPSSELAQLSRSRAFSPHAIIMSTHRTEDHPRKRDKFKNFLRKITGHSRSASRANTPEPMSSSRNSAASQPGGPPQRGNDLPASSSIPIAGPGDHSVHIYGGNTLPSQGGAVTAAPDPSPSTLPASAPTSSNVVRDEDRPPGSSTSPSALPASQPTSSNDPVRDENRSPGASPSASPVVTVTASEPTSSNNARDEGPPPGSSPSALPVAEPTASNDGAHDGDRDTSRIVANLTGPAKLAWHGLQLFLKKAETSLDGTPAKLPVGLLNRLIEIGTAVSANKEDIRELFSRTKSRLEMLNDALLSVRDDDVEKDRIEKFAGILIPQLEKLDKMERRHLGIRVVESDEDKVKVKEIFKRLDESAKDFHIDISLSIERKTTAVFNSLQKLHLDSWP…
DN11581_c0_g1_i15	MAPATLPPTLTCISPVIPTALFEVTDRTIINETKKLKSPFIPNSGKLEDGMQLGIHSWAAFTEKSSVDHRAFFVSRNPAYVPKAMGGGLHVLDYGEVMIEGRDLESRFTFPKPGTAGAVVYEEREADRKSVV
DN11581_c0_g1_i19	MAPATLPPTLTCISPVIPTALFEVTDRTIINETKKLKSPFIPNSGKLEDGMQLGIHSWAAFTEKSSVDHRAFFVSRNPAYVPKAMGGGLHVLDYGEIGRAS
DN11581_c0_g1_i2	MLSMRILTRLREMLESDEADMRDGLTSLLTLAHANRLNPCLDAVGDATLPVSLQGEVPSIGDAWLQYQRKHKQKIETEERAFALEWRLKPLTEAPECNTIGYARAELGVAQRPAQSSTTTTLATGSFLSMAPATLPPTLTCISPVIPTALFEVTDRTIINETKKLKSPFIPNSGKLEDGMQLGIHSWAAFTEKSSVDHRAFFVSRNPAYVPKAMGGGLHVLDYGEVMIEGRDLESRFTFPKPGTAGAVVYEEREAGLLRHVAICVGVFSLPAHEEETCLIPPLSDVVPHLAVVQQRLLFSCYNN
DN11587_c0_g1_i10	MVRDGQGYGSSKSSKRRSTSRGKPTTRDSASRWTTVRQPNLSCVFALTNASESYYDYHMNNVFVDKELKLAVPIDWGPQTDNFDGVVENLLSKSTGEYDAKTTEFNEELKRRIRTRYNATKLKMELNKHRLELRE
DN1158_c0_g1_i16	MALLDVRQIINSSKGVTDNAISAFSEMVPVVHIAGVPSTKQQKTKPLLHHTLGDGRLAQISAFLEHVINTSSVSTRTPRQQNSSLTRRPTCLTRRLLLLK
DN1158_c0_g1_i26	MSLQSEVNRLKLELNALQVSAGSEQIYIGQYLLERLSQLGVKSMFGVPGDFNLGFLDLVEDHPDIDWIGNCNELNAAYAADGYARVKESSVGVVLTTFGVGELSAMNGIAGSFSEMVPVVHIAGVPSTKQQKTKPLLHHTLGDGRFNAYTKAAEQFTYSQANLFDKATAAAEIDRVLTDCITQARPVYLTLPTDIGYEKISSERLKIPLSPLPLPNDPDVEAFVVDEIVKLVEEAQGDAIILVDACSVRHHARKETNDLIRATGFPVYAAPMGKTAVSENYERYGGIYVGSLTHPEIKEKVENAKLIISIGSLKSDFNSGNFTHAIHKTRSVEVSSHFIVLGNYR
DN1158_c0_g1_i33	MSLQSEVNRLKLELNALQVSAGSEQIYIGQYLLERLSQLGVKSMFGVPGDFNLGFLDLVEDHPDIDWIGNCNELNAAYAADGYARVKESSVGVVLTTFGVGELSAMNGIAGSFSEMVPVVHIAGVPSTKQQKTKPLLHHTLGDGRFNAYTKAAEQFTYSQANLFDKATAAAEIDRVLTDCITQARPVYLTLPTDIGYEKISSERLKIPLSPLPLPNDPDVEAFVVDEIVKLVEEAQGDAIILVDACSVRHHARKETNDLIRATGFPVYAAPMGKTAVSENYERYGGVSGRMPFVV
DN1158_c0_g1_i44	MSLQSEVNRLKLELNALQVSAGSEQIYIGQYLLERLSQLGVKSMFGVPGDFNLGFLDLVEDHPDIDWIGNCNELNAAYAADGYARVKESSVGVVLTTFGVGELSAMNGIAGSFSEMVPVVHIAGVPSTKQQKTKPLLHHTLGDGRFNAYTKAAEQFTYSQANLFDKATAAAEIDRVLTDCITQARPVYLTLPTDIGYEKISSERLKIPLSPLPLPNDPDVEAFVVDEIVKLVEEAQGDAIILVDACSVRHHARKETNDLIRATGFPVYAAPMGKTAVSENYERYGGIYVGSLTHPEIKEKVENAKLIISIGSLKSDFNSGNFTHAIHKTRSVELHSSWTNVQYADFPNIGMKELLPKLSNRLARFKEAALTLEVPKFAAVVPEVTDDVISHEWFWPRLS…
DN11597_c1_g1_i1	MLSHDMILAHPTSYVRSSSAAAIADGWPVISTVESLMAFYEEKAKVLAPEYDEYVCLCWLQHDFMTLITSTGHGHSRQSGAYRSLGGPRCRRTCFRADS
DN11598_c0_g1_i19	MFTTENLIIRGLKSSDSEALSDIENDADVQKLAQPSYLAPYSDARWGFVLKNAAENPNNILKVVLETRDTREVIGHLGLRLDVPKNRDATLGVVVGKNWWGKGYGTEACKWAVAHGFEELGLHRVSLVVWGDNARARRVIYLEDFRWKERRERRSGIMHSGTTRSRWGLLMRITLGPCKNKGPGDIIVVLSI
DN11598_c0_g1_i8	MLHVHAVSSQSRCFTVVAAAEFVIRYKSNCEYQSVNRRYSIDTLTSMFTTENLIIRGLKFSDSEALSDIENDADVQKLAQPSYLAPYSDARWGFVLKNAAENPNNILKVVLETRDTREVIGHLGLRLDAPKNRDATLGVVVGKNWWGKGYGTEACKWAVAHGFEEF
DN1159_c0_g1_i3	MPYNDIYRRTNKCAHEILMNRRNSKNVTDLVFRKEAATFCSRLLGKEVDCVDECHRAMVSVISRTVFGEEGDAPTQMFIEEFTPMLTRNMTLGGTHPVEFFPWLKYLPLPWKARYSSLNEEADRRFTDAFRAAQTSGIPSLSQNVYALQDKYNFSELESAWLLANFRIAGTDATGHTFRWYVLAMLLHPDVQEKCRQEIDAVVGRSRLPGPDDWERLPYLQATINELLRWRPVLVAGIPHTSIKVRPFSYVFL
DN1159_c0_g1_i38	MLVSFHGYLRTPLFQTPVCYKYISQRNSLSSSDHTMTTTTNVLAGCILLCLSTLFLSTRGPKLRLPPGPTGLPLIGNLLQLSPTSWKDVFPQWARTYGPLTYFTVGQTRVLVLNTHKAAQDLLDKRLSIYSSRPRMIVASDYMCGGLFNAIMPYNDIYRRTNKCAHEILMNRRNSKNVTDLVFRKEAATFCSRLLGKEVDCVDECHRAMVSVISRTVFGEEGDAPTQMFIEEFTPMLTRNMTLGGTHPVEFFPWLKYLPLPWKARYSSLNEEADRRFTDAFRAAQTSGIPSLSQNVYALQDKYNFSELESAWLLANFRIAGTDATGHTFRWYVLAMLLHPDVQEKCRQEIDAVVGRSRLPGPDDWERLPYLQATINELLRWRPVLVAGIPHTSIKDDVY…
DN1159_c0_g1_i63	MLVSFHGYLRTPLFQTPVCYKYISQRNSLYPSDHTMTTTTNVLAGCILLCLSTLFLSTRGPKLRLPPGPTGLPLIGNLLQLSPTSWKDVFPQWARTYGRKRFDSCFITFTLSSSQDH
DN115_c0_g1_i15	MVAAFRAELCTRCHAFTSTNEYPNPFANDSSRAFTTEHSPSILMEGAQNLDADIAAVSAELKQLTAVVNSLRRQRNRLRSHKRRLSTYAIPSLIRRFPTELLSIIFTFACDSVKPDLWETALAISHTCYKWRNISLSMPALWTNIYVGPDADDEDGGNEEVQRLPRLYIQRALGLPLSLRLHRRSAASKIWDPIDIDSSLKPVSPHSSDSHILLKDIFRFSEQLKHLELQVHIEDLINIIALFGNSTNFHFPLLESLSLAIDCTVDHDVPFITSAFPHAPRLSTVVIVDYEGNSLEFLCAVLPWKNIMHVTINSPDISELYDVLDNPLDRTIVWERVAGTEVFDHGPDVTSLVVCPSLWTWDLTDHLLRWPIAALRDLTLTELGPAVPPGMGWGENPVY…
DN11604_c0_g1_i1	MDPEGQLHWASPRHTHSEYDTPSEPSGSKIPKSRVVRILSRPEVDNRESLPGSYAATTMTSAPMTRSTRSSDAHRPRFNMPSLHLEILRSPRPFFRLYYHLFQLSIFANIPLQTFLDFNVVFMIIQICKHPSSPSSGRSWTLAAAAYVASAFINIFVVFLIYELVYTFVRRWRIKRPSIYGLYISSAAFNFTAIQSYDYFCFMQTLRLAAFGVSLDGRLEGHEGGKVEGDLRDGLAETCYFYGQNLPNVALLLPRAGIAVTLLLGYSALAPEDVIAGRDATFFSTTGTLSGYSRGILFFTAAWTAWRTIVLISSWLGLWILSERGCAGICGPRDRSEEYEYERNSAVSDGSYLGSQLPWDWRECTRRRVQDLYQFCLVTPKRRSKRMSTAPPTVVLDEE…
DN11614_c0_g1_i12	MFRRAIPPTRLASPLPSAFPSPDPSFHMFFALTMSKIFLLTIAVVSCPAMVAAAPITSDSGSDLVKRVTHEGRGTWFWPGMGNCGWNNGENDKIVAISKSRYDAEHASNCGQWMEITNLANGRTVLAQTVDSCPGCGYDDLDMSPGAFKALADLSEGQLKVKWHFESKSFHP
DN11614_c0_g1_i20	MFRRAIPPTRLASPLPSAFPSPDPSFHMFFALTMSKIFLLTIAVVSCPAMVAAAPITSDSGSDLVKRVTHEGRVRMHSIEMAVLILNISLGDLVLARDGKLWMEQRRE
DN1161_c0_g1_i10	MHGLQALPVEACLVTSYFLADYCTVQLIYDIQLLALSEHLPYVSRRFKDVLHSSPNSFRAQYITRRVKTDPLSWPKDLYTEILRFRLCTPAVLDIICIRCAAATGLHSRTDVPKHVFKTLLLEKKNTSEWTANDSPLPYLRHLVSKTPQIPPINVNAHSGFALVMAVHSGFLQLIRYLLDLGADPRKKDAMAVVVAIRKKDLKLVRMLVEPTYGTKTSSKRRRIPDRVDCSQFPDLLKVAVKRDARDIVVYLRGKGSVPDLETIWSMQHS
DN1161_c0_g1_i19	MAFNSPYQTCLRKMWNATTGRGLIDIILSKAHASTSSSHLRVQHTPLSSQLAAGQEHTVAPSSLSRRLISHLLVASPPTLLSSGVSPLDLFSPPPPSSPGLVEVEFPFFHLALVNDMPQEAPSRSASLVSAVGGYGEAALYSPDLIGLALFGLEVIQIQQDVLDSGFDHSATTRSSDGSSMHVPDPLQDFAASIFPSFHLASPDDTDLEPELTPQYDSLFNPFLEEDEQSLVFDQQEAFDNEGYSADDEFSATNDVSSQTSPPLPLPQELLERTFSNLSSSLSPGPVQQAAIEGPNISFDLGDCFAPSPPRLTAPTKTIPATGLDDFVSPKLETTRRRPTPYPASPLTPENDAISAVQGPSLDNDYPLAGSEPEARPERTIVDDLLEEGFPEHHLVLPK…
DN1161_c0_g1_i2	MHGLQALPVELIYDIQLLALSEHLPYVSRRFKDVLHSSPNSFRAQYITRRVKTDPLSWPKDLYTEILRFRLCTPAVLDIICIRCAAATGLHSRTDVPKHVFKTLLLEKKNTSEWTANDSPLPYLRHLVSKTPQIPPINVNAHSGFALVMAVHSGFLQLIRYLLDLGADPRKKDAMAVVVAIRKKDLKLVRMLVEPTYGTKTSSKRRRIPDRVDCSQFPDLLKVAVKRDARDIVVYLRGKGSVPDLETIWSMQHT
DN1161_c0_g1_i22	MAFNSPYQTCLRKMWNATTGRGLIDIILSKAHASTSSSHLRVQHTPLSSQLAAGQEHTVAPSSLSRRLISHLLVASPPTLLSSGVSPLDLFSPPPPSSPGLVEVEFPFFHLALVNDMPQEAPSRSASLVSAVGGYGEAALYSPDLIGLASFGLEVMQIQQDVFDSGFDHSATTRSSDGSSMHVPDPLQDFAASIFPSFHLASPDDTDLEPELTPQYDSLFNPFSEEDEQSPVFEQQEGFDNEGYSADDEFSATNDVSSQSSPPPPLQELLERTFSNLSSSLSPGPVQQAAIEGPNISFDLGDCFAPSPPRLTAPTKTIPATGLDDFVSPKLETTRRRPTPYPASPLTPENDAISAVQGPSLDNDYPLAGSEPEARPERTIVDDLLEEGFPEHHLVLPKL…
DN1162_c0_g1_i12	MVLISSKKYACETCIKGHRSSACKHTDRPLYEIKKKGRPVTQCEHCRELRKRKQVHVKCICMGKEDTTASTATKKGLSKILECAAFPNGLPSMLEASVALPEASGSDSDRSDNCACVTGQLSVEDLCPCATPRKSAPRKPKIEPDLLPPTLSNSISEPTHILSRVAELRPVLPKMLSGPVHVPSSGVNHIRPHISESFSPYGRAYDRVHTAYRPPSLEPPSNQIEPSTSFDSSTYWSPSQTTSPICGCGDSCGCPGCRQHDPNAPTTASGYTCSNPSACGGCLECFVQTLPTVQAVEQDPLDDWMRHQFDIQYTSSPSCSHGCPPGLCQCSSGCNSGCTSSPEKDCCKGPVYTPVDTTSGFFDLPETLPRSRSASSSSSGSASGIMSPVYAGSNYSFAG…
DN1162_c0_g1_i9	MYGQGGYHCLHCHQESLVLSSLLGLSKILECAAFPNGLPSMLEASVALPEASGSDSDRSDNCACVTGQLSVEDLCPCATPRKSAPRKPKIEPDLLPPTLSNSISEPTHILSRVAELRPVLPKMLSGPVHVPSSGVNHIRPHISESFSPYGRAYDRVHTAYRPPSLEPPSNQIEPSTSFDSSTYWSPSQTTSPICGCGDSCGCPGCRQHDPNAPTTASGYTCSNPSACGGCLECFVQTLPTVQAVEQDPLDDWMRHQFDIQYTSSPSCSHGCPPGLCQCSSGCNSGCTSSPEKDCCKGPVYTPVDTTSGFFDLPETLPRSRSASSSSSGSASGIMSPVYAGSNYSFAGSSTELGMFSGSSPELSLYAPSNPDVDASYARSNPDPDAQVYNDMEMFSEAGF…
DN1163_c0_g1_i8	MSTSHASLPSATEKSKFYVLPIRTWFTRQRQNAWPDISTTLEPYLVGTPFKLSRALKIIILKSKIAEGDRVLHVLASRIRNRLVTIDDALRKTECDVQREHIETFARGLVEQASEFESIYNRPLMKRILQSDADVEKAKDILRELDDCFVTFHVRARTFFFRSLMPFFIDCRLSQYRKTNGSHL
DN11644_c0_g1_i11	MSAVINVIAILGFMAYFGTNLLPLFNPDCPYKTPLTFYSHGASTLLWSVFKKLGQWKTSRQSNQGKPITTNEGTQIALSLQEVEIERVAQVAVEIEAECLSWLFNISSNSSVQRVVAQALSHLPLQSVESISEKIPAVHDTIRTILLLPEHRTEDNNTTYERLFRSLVKFAPENAPPNLTQASPRSNSLALFVDWQNPQQAAAFLSEQIVKPTVEFDVLSWAVIFRNALSRGTAWLGVHQTNSRVWAILLARTLASHRCLSRYNCGREAATLCTISLSVKRQKDGPLCTLAILDLPGTENPDNFVSALLAFAAPSFFDFLWTLAYPKSTLISSDLPPDICLQLDLMRCTYIQEGFGVSTARDDGTAMTDLIRCVKRHLNTVHDSCQALNRHPCMVQATF…
DN11644_c0_g1_i15	MSAVINVIAILGFMAYFGTNLLPLFNPDCPYKTPLTLYSHGASVFLWSVFKKLGQRKTSRQPNQGKPATTNEGTRIALSLREVERERVKKVAVEIEAECLSWLIDISSNSSVQRVVAQALSNVPLQSVKSINEKIPGVDDIIRSVLFLPEHRSEDNNPTYERLFRALVKFVPNKSPPPITQVSPPANSLALLVNRKGSQSAALFIAEQIMHHTVKLDVLSWALIFRNALSVGTDWLGVHRPESKVWQILLASTLGPHRCLDCDNCERKAATLCTIPFPLPKKSGTKHVLAILDFPGTEVPDKFISAAGNLMSPSFYDTLWTIAFPSSTLRSFRGLPSDLCLQLDLLRSPYIQQGFGISPRQKDGTTMTDLIDFVKHHLVIKSDVGNVLGLHPTFVQAAF…
DN11644_c0_g1_i21	MLNDSGTTAYLFFSPSVETFGMLLLIHVLVTSTALFTCIPFVFALYVLFSAFSETFSNLNPGYSPHPSYGDVLPANTTAFHRNTSNDRQQFDSRRKHKRNGDDKSVSGAADKGRIDEASFDIDNKVGNINGKEVSLEQMITTSSPGRLGERKLLVTSKDNKTLGILRVIYQDEVPPKVLPKVERMKKILQLLEPDRFMWDQYIDEAGQAKVYMVLIKNMHGTVNLGNDSTDPPVTLRTLTEWTLEKDWDEKIMLPRCLERAIQEHEMLLEKNLVIDNYRLSEWVADIECKHWLPIDVQLGYRYRKGVSLELITVKGARLLIDKKGEVKEDQKKSYKKTLRETLEPYFTPRNRPDEN
DN11644_c0_g1_i3	MLNDSGTTAYLFFSPSVETFGMLLLIHVLVTSTALFTCMPFVFALPHPSYGDVLPANTTAFHRNTSNDRQQFDSRRKHKRNGDDKSVSGAADKGRIDEASFDIDNKVGNINGKEVSLEQMITTSSPGRLGERKLLVTSKDNKTLGILRVIYQDEVPPKVLPKVERMKKILQLLEPDRFMWDQYIDEAGQAKVYMVLIKNMHGTVNLGNDSTDPPVTLRTLTEWTLEKDWDEKIMLPRCLERAIQEHEMLLEKNLVYVFLFIPLDSEYLPGTYRIDNYRLSEWVADIECKHWLPIDVQLGYRYRKGVSLELITVKGARLLIDKKGEVKEDQKKSYKKTLRETLEPYFTPRNRPDEN
DN11644_c0_g1_i4	MLNDSGTTAYLFFSPSVETFGMLLLIHVLVTSTALFTCMPFVFALPHPSYGDVLPANTTAFHRNTSNDRQQFDSRRKHKRNGDDKSVSGAADKGRIDEASFDIDNKVGNINGKEVSLEQMITTSSPGRLGERKLLVTSKDNKTLGILRVIYQDEVPPKVLPKVERMKKILQLLEPDRFMWDQYIDEAGQAKVYMVLIKNMHGTVNLGNDSTDPPVTLRTLTEWTLEKDWDEKIMLPRCLERAIQEHEMLLEKNLVIDNYRLSEWVADIECKHWLPIDVQLGYRYRKGVSLELITVKGARLLIDKKGEVKEDQKKSYKKTLRETLEPYFTPRNRPDEN
DN11644_c0_g1_i6	MSAVINVIAILGFMAYFGTNLLPLFNPDCPYKTPLTLYSHGASVFLWSVFKKLGQRKTSRQPNQGKPATTNEGTRIALSLREVERERVKKVAVEIEAECLSWLIDISSNSSVQRVVAQALSNVPLQSVKSINEKIPGVDDIIRSVLFLPEHRSEDNNPTYERLFRALVKFVPNKSPPPITQVSPPANSLALLVNRKGSQSAALFIAEQIMHHTVKLDVLSWALIFRNALSVGTDWLGVHRPESKVWQILLASTLGPHRCLDCDNCERKAATLCTIPFPLPKKSGTKHVLAILDFPGTEVPDKFISAAGNLMSPSFYDTLWTIAFPSSTLRSFRGLPSDLCLQLDLLRSPYIQQGFGISPRQKDGTTMTDLIDFVKHHLVIKSDVGNVLGLHPTFVQAAF…
DN11644_c0_g1_i8	MLNDSGTTAYLFFSPSVETFGMLLLIHVLVTSTALFTCMPFVFALPHPSYGDVLPANTTAFHRNTSNDRQQFDSRRKHKRNGDDKSVSGAADKGRIDEASFDIDNKVGNINGKEVSLEQMITTSSPGRLGERKLLVTSKDNKTLGILRVIYQDEVPPKVLPKVERMKKILQLVRHISRFAFRSHGHPDSWSLIGSCGTNTSMRLARRKFIWC
DN11648_c0_g1_i11	MMMGSDEICIAYFGYLTNTSITGLIAQQEHGATIVLEHRFYGLSNPYPDLTPESLKYHTIQQAIDDLEYFAKNVALPMPNGTEVTPDKAPWILVGGSYSGALTSWTMVNKPGLFWAGYASSAVVEAITDFWTYFEPIRQNMPVNCSADVAAVIAYVDETFSGENTTAIDELKATFGLSDVTHLDDAAGALRNNLWDWQSLQTNSGPGTQFTKFCDALEVKDGEVAGEEGWGLENALASWGGYWRDTYYSLLCGDANAEDCFGSYNASQEIYTNTDIDNTWRSWFWIVCNEVGYYQDGPPLGVDIKPIVTRLVNVETNYDARQCQLMYQDTYASPPSPDVERTNTVYKGWDVSIERLFFANGLRDPWREATMNAEGVEIQSTDRQPIVLSDGFHCSDLSA…
DN11648_c0_g1_i13	MCYQACATIPQPCADVQTYHSDFWTYFEPIRQNMPVNCSADVAAVIAYVDETFSGENTTAIDELKATFGLSDVTHLDDAAGALRNNLWDWQSLQTNSGPGTQFTKFCDALEVKDGEVAGEEGWGLENALASWGGYWRDTYYSLLCGDANAEDCFGSYNASQEIYTNTDIDNTWRSWFWIVCNEVGYYQDGPPLGVDIKPIVTRLVNVETNYDARQCQLMYQDTYASPPSPDVERTNTVYKGWDVSIERLFFANGLRDPWREATMNAEGVEIQSTDRQPIVLSDGFHCSDLSAARGASDASIGALHKQALESMHNWLAEFTSSA
DN11648_c0_g1_i148	MAPLGLVALLALSASLVNARLQDGRPHGNAPPIPVLPVVEVLDSRTEAFQFSGSSIPPYNTVYYFDQLIDHDDASKGTFSQRYWHTWEFYQPGGPIILMTPGEANAAPYFGYLTNTSITGLIAQQEHGATIVLEHRFYGLSNPYPDLTPESLKYHTIQQAIDDLEYFAKNVALPMPNGTEVTPDKAPWILVGGSYSGALTSWTMVNKPGLFWAGYASSAVVEAITDFWTYFEPIRQNMPVNCSADVAAVIAYVDETFSGENTTAIDELKATFGLSDVTHLDDAAGALRNNLWDWQSLQTNSGPGTQFTKFCDALEVKDGEVAGEEGWGLENALASWGGYWRDTYYSLLCGDANAEDCFGSYNASQEIYTNTDIDNTWRSWFWIVCNEVGYYQDGPPLGV…
DN11648_c0_g1_i40	MAPLGLVALLALSASLVNARLQDGRPHGNAPPIPVLPVVEVLDSRTEAFQFSGSSIPPYNTVYYFDQLIDHDDASKGTFSQRYWHTWEFYQPGGPIILMTPGEANAAPYFGYLTNTSITGLIAQQEHGATIVLEHRFYGLSNPYPDLTPESLKYHTIQQAIDDLEYFAKNVALPMPNGTEVTPDKAPWILVGGSYSGMVPPGRRRRVLISNRCID
DN11648_c0_g1_i7	MAPLGLVALLALSASLVNARLQDGRPHGNAPPIPVLPVVEVLDSRTEAFQFSGSSIPPYNTVYYFDQLIDHDDASKGTFSQRYWHTWEFYQPGGPIILMTPGEANAAPYFGYLTNTSITGLIAQQEHGATIVLEHRFYGLSNPYPDLTPESLKYHTIQQAIDDLEYFAKNVALPMPNGTEVTPDKAPWILVGGSYSGALTSWTMVNKPGLFWAGYASSAVVEAITDFWTYFEPIRQNMPVNCSADVAAVIAYVDETFSGENTTAIDELKATFGLSDVTHLDDAAGALRNNLWDWQSLQTNSGPGTQFTKFCDALEVKDGEVAGEEGWGLENALASWGGYWRDTYYSLREYFILHAIAYAQR
DN11649_c0_g1_i10	MAECVLAIEAVHKLGFIHRDIKPDNILMFVLFPIILTSNSPLHRDKEGHVKLSDFGLSTGFHKQHDSNYYQRLLDSATKNPMTPQTAARNSVMVNSINLTMTNKEQIATWKANRRKLAYSTVGTPDYIAPEIFLQKGYGKECDWWSLGAIMFESLVGYPPFCSETTQDTYQKIMEWHKHLIFPDDVHLSHEAEDLIRRLITSADKRLTVEQIKAHPFFYGVDWDIIRQIDAPFVPHLRSITDTSYFPTDEINQGPEDAPSNTSAASQDLAFLGYTFKRFSVSS
DN11649_c0_g1_i14	MAECVLAIEAVHKLGFIHRDIKPDNILIDKEGHVKLSDFGLSTGFHKQHDSNYYQRLLDSATKNPMTPQTAARNSVMVNSINLTMTNKEQIATWKANRRKLAYSTVGTPDYIAPEIFLQKGYGKECDWWSLGAIMFESLVGYPPFCSETTQDTYQKIMEWHKHLIFPDDVHLSHEAEDLIRRLITSADKRLTVEQIKAHPFFYGVDWDIIRQIDAPFVPHLRSITDTSYFPTDEINQGPEDAPSNTSAASQDLAFLGYTFKRFSVSS
DN11649_c1_g2_i1	MLHSLIIKLYIHSPPSSDIKPDNVLIDRHGHLKLSDFGLSTGLHKVTDGDYYKKFLEQEKTRDPARNSVQVNPINLTMSREQIATWRANRRKLVRDIHRLLICSNHNDCHV
DN11657_c0_g1_i1	MSYPPAPPSSPAARRPHVVVFPPEEDCDPPWCCYDADEPLDTDPDVISAIHSMQDDDEDDHEREEDSEIFEVVRVRRRQSERSEERRVGKECVCSCRSRWSPYH
DN11657_c0_g1_i3	MSYPPAPPSSPAARRPHVVVFPPEEDCDPPWCCYDADEPLDTDPDVISAIHSMQDDDEDDHEREEDSEIFEVVRVRRRQSEDQQRPPPKRRSSFFSFRKSQDTPRELPSEPSRSVSPTPTFLSRSRFSFFSSTPSLPALSRRSESNSSLSSGPDTPIDDAPPAKPGLLRRLSSFRRSKPPPPPVPILQTKTQPTPPVMEDTDGEMRLDSFHFDEGISFDPQRFTLE
DN11657_c0_g1_i4	MNVVGCLSIIIMSLGTVLRRTSISFCARSFSSVSPRTSPHTRHFQVVLDGETLYVEKPLAEALGWSEDSGHSIPLRLSGWDPTFFAITQVGTDADLLAQGTLDSSQNSKVKEVLKYLKEADMK
DN11658_c0_g1_i16	MKHAAVNPPRGNDPFDYEQKYAEDEEFKEMGSMARLWKVFLDECAKFDAEMVDDWRDGLDVLLVFVSIQQITCNGTYSKPGWTLLRRRHHLRRSNLSTSRSRLYRSQRPSHVRIH
DN1165_c0_g1_i16	MMPTSKTNAFLSWLDVNQTLKGRNLDEGLNLAEVAVTAHLDISSSILPALLRGGYHPFRPEMRHIFAQVVQIETKSDEVAQLQKGLYRLAMLACIDKLWMSLKPPLTGSGPIDGPIHSDSEWTRGPFLGQGAFGHVWAYRKGDVMLAAKRTSTLYGKNNAGKERKILAELHHDHISTFLGSFCDEGEYNSYIYTEYLSGGDLVGLAATVTLDMADVKALILQALQGLIFLHENKITHMDIKDSNLFISLHGCVKIGDLGCATVIDPDKSARHPGTAIYASPEMTFSSSYNEKTDIWSMGMVMISLLSSPHPWVHLRPGIVSLNIHHRTTEIPKLLRNIPEIMRPVVQEMLRDEAMRPGAEASYHNLLRVQC
DN1165_c0_g1_i63	MMPTSKTNAFLSWLDVNQTLKGRNLDEGLNLAEVAVTAHLDITIVTASRRTSLTINRPALLRGGYHPFRPEMRHIFAQVVQIETKSDEVAQLQKGLYRLAMLACIDKLWMSLKPPLTGSGPIDGPIHSDSEWTRGPFLGQGAFGHVWAYRKGDVMLAAKRTSTLYGKNNAGKERKILAELHHDHISTFLGSFCDEGEYNSYIYTEYLSGGDLVGLAATVTLDMADVKALILQALQGLIFLHENKITHMDIKDSNLFISLHGCVKIGDLGCATVIDPDKSARHPGTAIYASPEMTFSSSYNEKTDIWSMGMVMISLLSSPHPWVHLRPGIVSLNIHHRTTEIPKLLRNIPEIMRPVVQEMLRDEAMRPGAEASYHNLLRVQC
DN1166_c0_g1_i16	MGVLDANLEEDIKGVAGTLYAAAEDTTACVLSSFILAMVLNPAVQRKAQAEIDRVVGRGMVPEFEDRPSLPYCESVIKEVYRWNPPVPLGIPHRLMEDDIYHDQIIPEGCTIIANIYAILKDCPNPDAFIPERECEFDPREIAFGFGRRCVQSIFLGRGS
DN1166_c0_g1_i28	MSTTPSFTVASSIVLVFALGLLVHRLGRRSRLPGPTPLPFVGNALHIPAHNPERTFMQWADTYGDVIHLRIFSQPMVVLNSLQAACDLLEKRSAIYSDRPRFVLLSELMGWKNASTHVRYGERFRTHRRFIHQTFNKRAVGALTPLQQSEAQTLIEGITSSPDAFREHIRRYAAATILKVTYGAQVTSIDDPYVQLVAERAGTLTIQSGTPANSLVDYFPMLRHIPTWAPFSGFKRDAEQVKTAVDMMFNLPYEAVKKQLSQGVALPSMTARLIESNQDMGVLDANLEEDIKGVAGTLYAAAEDTTACVLSSFILAMVLNPAVQRKAQAEIDRVVGRGMVPEFEDRPSLPYCESVIKEVYRWNPPVPLGIPHRLMEDDIYHDQIIPEGCTIIANIYAIL…
DN1166_c0_g1_i4	MSGFARHIPTWAPFSGFKRDAEQVKTAVDMMFNLPYEAVKKQLSQGVALPSMTARLIESNQDMGVLDANLEEDIKGVAGTLYAAAEDTTACVLSSFILAMVLNPAVQRKAQAEIDRVVGRGMVPEFEDRPSLPYCESVIKEVYRWNPPVPLGIPHRLMEDDIYHDQIIPEGCTIIANIYAILKDCPNPDAFIPERECEFDPREIVFGFGRRKCPGKYYADNGMWIVVVKLLAAFVMEGEPGSEHGFQTGFVSHPRPFKCQFIARDRE
DN11675_c0_g1_i2	MLHVLDLLHLQCILIFLYCSVLVKECATGDPNLTPTVQVPFAPPSMRNGSNLNTMYHALIKTHHISSKKKIRSLRAACADDNVGVLIHLGVPGIMYVQGDKEASVASWVDHVHGLRYKDYHLAVRVEPVSTTSESTIVKGQLDAVESVKDFGERMQNEGVWAWWRKGMGYDA
DN11675_c0_g2_i1	MPEVIYRSSFPSFPLVNRSVVTHFLGEGDKPGYVGHWPADWPAFIDAVSGTTLTRAQTRKLALSLGFGLQNHPGIRAKRGQVALVYSPNSLAWPILVFGCAYRFILCPKKRS
DN1167_c0_g1_i1	MANTIELAQTGKRDHLIALEKKYQARWQTERLFEVNAPSPAELKGLSKADIVAKFPKWFGNFPFPYMNGSLHLGHAFTVSKIEFAAGYQRMLGKRVLFPHGFHVTGLPIKASADKIIREMALFGENFENFETVQAQIEADAEKEEKETVVPTSDPTDKSKGKKGKLQAKSTGHTYQFQIMQTIGIPIADIKKFADPYHWVQFFPPIAINDHNSFGSRIDWRRTFLTTKANPYFDAFVRWQVNKLYKLDKIKFGERYTIYSPKDGQPCMDHDRQDGEGLGPQEYTNIKLEVVNFSPAAKALIESKVGGRKVFLVAATLRPETMYGQTNCFVGPSLKYAVYAINDQEAYLCTYRSIRNMAFQGITSVRGEINQLVEVPGSVLIGTKVKAPYSIYPEVYVLP…
DN1168_c0_g1_i14	MRFSDDPNQCWLATEKYTKPKGQAESQAAWLTSSASLSTISRTFNSLSKVLFIFPSRYLFAIGLSPIFSFRWSLPPTLSSNPKLLDSWSVYHKARYFHGKYGIFTLYDALFQGTCP
DN1168_c0_g1_i15	MIGRADIEGSKSNVAMNAWLPQASYPCGNFSGTSSLKFRGTKGSIGHTFMVCIHTENQNQGDFYPFVLLEISVLNESPLGHLRYLFTDVPPQPNSPPDNVFNPDRPVKDLEAKKWDVNPSSASLNK
DN11691_c0_g1_i13	MHHPTMAPLFYRCRLKGPMRIQWRRISLKTNTVTPGTSRQLSINAARLNTSIHETCRFGEAHRFGPGPTDTGMARLSLDDSDAEIRRWLVAELKKMHCKITVDQMGNIFASRPGKNRSAPPTAMGSHLDTQPTGGRYDGILGVMAALEVFKTLNENGIETNYPVAIVNWTNEEGARFPKSLVASNVWAGLGSLESAWDLQDVVRPQLTMKSELARIGFLGSTECNHKVNPLAAHFELHIEQGPILEESGRRVGVVQGGQAYKWMTLDIEGRAAHTGTTPFYARSDALLLASRIMIANNEAAKRHNGLASTVCVCQAL
DN11691_c0_g1_i16	MNPSTMRTVEFYSSGPTDTGMARLSLDDSDAEIRRWLVAELKKMHCKITVDQMGNIFASRPGKNRSAPPTAMGSHLDTQPTGGRYDGILGVMAALEVFKTLNENGIETNYPVAIVNWTNEEGARFPKSLVASNVWAGLGSLESAWDLQDVVRPQLTMKSELARIGFLGSTECNHKVNPLAAHFELHIEQGPILEESGRRVGVVQGGQAYKWMTLDIEGRAAHTGTTPFYARSDALLLASRIMIANNEAAKRHNGLASTGILTLQPGSVNVFPSNVRMSIDIRHPSDERLDAMENDIRVEAERLARDESERVLICPKIMGVALQIVNALFRDVNLPGPPISYLPKSHSLPSASTRSEQRP
DN11691_c0_g1_i3	MHHPTMAPLFYRCRLKGPMRIQWRRISLKTNTVTPGTSRQLSINAARLNTSIHETCRFGEAHRFGPGPTDTGMARLSLDDSDAEIRRWLVAELKKMHCKITVDQMGNIFASRPGKNRSAPPTAMGSHLDTQPTGGRYDGILGVMAALEVFKTLNENGIETNYPVAIVNWTNEEGARFPKSLVASNVWAGLGSLESAWDLQDVVRPQLTMKSELARIGFLGSTECNHKVNPLAAHFELHIEQGPILEESGRRVGVVQGGQAYKWMTLDIEGRAAHTGTTPFYARSDALLLASRIMIANNEAAKRHNGLASTGILTLQPGSVNVFPSNVRMSIDIRHPSDERLDAMENDIRVEAERLARDESERVLICPKIMGVALQIVNALFRDVNLPGPPISYLPKSHS…
DN11691_c0_g1_i43	MNPSTMRTVEFYSSGPTDTGMARLSLDDSDAEIRRWLVAELKKMHCKITVDQMGNIFASRPGKNRSAPPTAMGSHLDTQPTGGRYDGILGVMAALEVFKTLNENGIETNYPVAIVNWTNEEGARFPKSLVASNVWAGLGSLESAWDLQDVVRPQLTMKSELARIGFLGSTECNHKVNPLAAHFELHIEQGPILEESGRRVGVVQGGQAYKWMTLDIEGRAAHTGTTPFYARSDALLLASRIMIANNEAAKRHNGLASTGILTLQPGSVNVFPSNVRMSIDIRHPSDERLDAMENDIRVEAERLARDESERGCQLTWTTDFVSPKVTFSPECVDSVRTAAVKTVGVDAVMDMVSGAGHDSCSTSAVCPTSMIFVPSKDGISHNPREYTSPDECATGAQVL…
DN11691_c0_g1_i49	MHHPTMAPLFYRCRLKGPMRIQWRRISLKTNTVTPGTSRQLSINAARLNTSIHETCRFGEAHRFGPGPTDTGMARLSLDDSDAEIRRWLVAELKKMHCKITVDQMGNIFASRPGKNRSAPPTAMGSHLDTQPTGGRYDGILGVMAALEVFKTLNENGIETNYPVAIVNWTNEEGARFPKSLVASNVWAGLGSLESAWDLQDVVRPQLTMKSELARIGFLGSTECNHKVNPLAAHFELHIGLRLPMCSMAKQLSDTASFRTRTNP
DN11691_c0_g1_i58	MHHPTMAPLFYRCRLKGPMRIQWRRISLKTNTVTPGTSRQLSINAARLNTSIHETCRFGEAHRFGPGPTDTGMARLSLDDSDAEIRRWLVAELKKMHCKITVDQMGNIFASRPGKNRSAPPTAMGSHLDTQPTGGRYDGILGVMAALEVFKTLNENGIETNYPVAIVNWTNEEGARFPKSLVASNVWAGLGSLESAWDLQDVVRPQLTMKSELARIGFLGSTECNHKVNPLAAHFELHIEQGPILEESGRRVGVVQGGQAYKWMTLDIEGRAAHTGTTPFYARSDALLLASRIMIANNEAAKRHNGLASTGILTLQPGSVNVFPSNVRMSIDIRHPSDERLDAMENDIRVEAERLARDESERGCQLTWTTDFVSPKVTFSPECVDSVRTAAVKTVGVDA…
DN11691_c0_g1_i68	MHHPTMAPLFYRCRLKGPMRIQWRRISLKTNTVTPGTSRQLSINAARLNTSIHETCRFGEAHRFGPGPTDTGMARLSLDDSDAEIRRWLVAELKKMHCKITVDQMGNIFASRPGKNRSAPPTAMGSHLDTQPTGGRYDGILGVMAALEVFKTLNENGIETNYPVAIVNWTNEEGARFPKSLVASNVWAGLGSLESAWDLQDVVRPQLTMKSELARIGFLGSTECNHKVNPLAAHFELHIEQGPILEESGRRVGVVQGGQAYKWMTLDIEGRAAHTGTTPFYARSDALLLASRIMIANNEAAKRHNGLASTGILTLQPGSVNVFPSNVRMSIDIRHPSDERLDAMENDIRVEAERLARDESERGCQLTWTTDFVSPKVTFSPECVDSVRTAAVKTVGVDA…
DN11693_c0_g1_i109	MFLATIFSTLAIFVAGALRVQARPESYAVWAADSAIARKQGNGYKDDLTTTTVSYEHGELQWGLRLLYEATGNQTYYDYLLAAANVIVNNDGKIVGSDYKVTDYNQDPVRTGPTFLYLYEQTGNSKWKKAVDTFRAQLSDQPRTAEGQFWHKQRYFNQGWLDGIYMGEIFYTLYTNKFQPTNTTAYSDIEHQFKLMYSNTLQEETGLLYHGYDYSHTASWANADRGHSPEVWDRALGWYMMALVDVLEIYPKDNSVFLEQFQTLAPRVVAAADKDSGVWWLVMSQPGREGNYFESSAAAMFVYSILKGVRLGFLNDLDGSLVVGAKKAYQYIIDNWVVAKSDGTFDWLNTVEVGSLSGAADYSYYVSVDTKVNDLKGLAAFLLASLEYEKL
DN11693_c0_g1_i156	MRAFFTLALSAALFVSSVLSAPAAPSKRQDTNTYCGQWDTVDLEDYILYINQWGKQNAQSGQSCASINSVNGNEVAWTTTWTWTGGEGVKSYTNINAKKGIDTQLSSLSSIKAKWSWTQTTGSNTVTNIAYDLFTSSTAGGSDEYEIMIWLDNVNAGPISYTYNAEGKPTPIATGLSFAGKTWNLFYGSNGVNYVYSFLTADGSSIPNFSGDLKEFFDYLTSKQQLKSSQYLVTAQGGTEATQGSATLKSSAFSIVIN
DN1169_c0_g1_i2	MALRFQNNYDFTDVPIPTSRQPPMSGNTMRRAKTLTRPERSVAPVPLINPQGMVPSSSSAPAQDEYNGSDAWRIFSRVVTFWAPSFCLSCSLKDKATQQAWREKFALCFLIGLLCAGVGFVTVGFQKVLCPTTGATNSEFIRLGTQLGTLGVQGRLFNVTSTGSEASATLANLAQTSPGYDITQIGRASCRERVSSAV
DN1169_c0_g1_i3	MALRFQNNYDFTDVPIPTSRQPPMSGNTMRRAKTLTRPERSVAPVPLINPQGMVPSSSSAPAQDEYNGSDAWRIFSRVVTFWAPSFCLSCSLKDKATQQAWREKFALCFLIGLLCAGVGFVTVGFQKVLCPTTGATNSEFIRLGTQLGTLGVQGRLFNVTSTGSEASATLANLAQTSPGYDITHFFTRQASDFPACAGLNFRVAQDEPCSTTNPCTLGALSTTTLTGLGLGDTGALVGYAWEQVAASTDYFVLDGAVLNMTTYLKLHPNAIPSDKVDAALRTLLYGQDTSYGKDGTRLFASRSDLETAVPCIKQRYYAGNIDKVTPGCFVSSLFLWAGLFVILTLVFVRFVMACVFNWFLSERLAGPPSSRELDRSAISPAVMPEGANISVDNRNGTAP…
DN11706_c0_g1_i18	MDMGVEDHCAVLRTGLRLRATAAVPLIHLLLSHNQHTTHNKLNNNRRMRLTTSILSLFLAAGLASAAPMRVVLLSEPVSLSGPSQVKGNLRILPVEEFTPGQHGRRPCPKMSMSNSLRKALGLETIKDFKATVIGPPTAISFDRETYEGHTKGGDRIKVIAPRPRTHDSAMARIHRALMMLGPWEGRAVAFVFGCGLGVLLRIAFMAVLLSYRAFFSSNEKEEMEAEEYIVAPPNYNYELVDEKSSVIFEVVEVEETEQARK
DN1170_c0_g1_i1	MEEGKHSPKVDVNHFNQEGAEALRRSVSRLSRADAETASMSSTDTLESSFDFRKVLESISQQRDDANIKSRELGIVFEDLRVVGVGATASHQPTLAAMFNPFANRHATKQAKTRDILSGFEGTVLPGEMLLVLGRPGSGCTTLLKTLANQRGEYHSFHGEVHYDSLSPAEVAKHHLGDTIFCPEDDVHFPTLTVEQTISFAAKLRAPHLRLGHSRDQYADAVTDLLTTIFGLKECRKTLVGDAAIRGVSGGQKKRVSIAEVLAARACIASWDNSTRGLDASTALEFVRALRIATDIAKMTTIVSLYQAGESLYRVFDKVCLIYDGKMAYYGPADQARAYFMEMGYEPANRQTTADFLVAVTDPNGRTTRPGALNVPRTAEEFAAYFEKSDIAALNKKHI…
DN11716_c0_g1_i12	MAPFDLDACIEQLLRKQLLHEALLREICEKTKEVLMRESNVVHVSAPVTVVGDIHGSASQPASSQSFILTPLETRQFYDLVEIFRIGGYAPNTNYLFLGASTFALTRPSNSP
DN11716_c1_g1_i1	MAESVRCLPNGVTDPLGRPIIVIRFVPFDKDSLDYKPIVYRAFEQLRSHLYDQFSILDDKSEPALQYVILLDLKELSMKTIVSLTDTITLPGPGPLNLFYRVLTSFRGL
DN1171_c0_g1_i1	MMTKVIGMSLPSTSSIKQQLSTLLGQKASIYFETLARFISGKISRTELEEALKPVLDAQHLIQLHNALIISIFDARSFKRPATPPPDIPKQPPRKRRRTLPYQGPDDYGSIRSERLKRWTVSIGRNERERIGHLHDIPSPIEPPRPRPETDEIARERGVVLLPERGEPPGSRLAVQLAATTRSPNQQHIADRMNLICAQNNLGSPSRMASSLMHLACEVKLKQLITHALTLTSESLAISSIAPSGDGQRTSKAKVLSTSSFETLFALAPSDLPYQSAAAMRLLFGEREDDEEDQALVKNPVEGANGTKSQLLALLAQRSGVKEVLKGGRSEERRVGKECYS
DN11720_c0_g1_i3	MLVQKLCREHFTARSAHWGQVLALHRRGGLPVMRAPIDLSHDTVRFGFCRSFYDRNLPPVRFVGRYPVMRDAVRRYQHRSQWIVRDEKQVHRVLWGSNGARRGRLEVVKSTPPLKSRNPSASFLPFKRALIDISLSVRYVQL
DN11723_c0_g1_i10	MSSKLSDIWERPQQQPCIAHSNAFITTHKLEAALKKVSKQASQYEFQMRDVETKLTENLSNFRAIDSLLQEAFTVLRHNTRRADKALSSQIPEITAELDDSIVALDELSATLPTIHSQVADIRAVYDSGRKKVYTRPNAPLTFHLPSPPRLNLSSRI
DN11723_c0_g1_i12	MSSKLSDIWERPQQQPCIAHSNAFITTHKLEAALKKVSKQASQYEFQMRDVETKLTENLSNFRAIDSLLQEAFTVLRHNTRRADKALSSQIPEITAELDDSIVALDELSATLPTIHSQVADIRAVYDSGRKKAQSLVADLTWLNTEFYERWRSIIFTSSSPVSWRWKSFMRALFAITFMFCTWITWIALLGAYRAYRHKLVWGERLMS
DN11723_c0_g2_i1	MELEKQSSLQQNPNCPICQLPAEIISEILIQCRQSSGWLRLMETCSYFRTVALESPRLWTRFKFQNTAPEWTYKMLERSKDAPLHVSAFVAHSFPRPMWDALLATLSNMHRISSLDLSVYDDRSKVINDLLTSPAPILRRFTMMYESTSFHSEKNKFGPVFPRNLFNVNAPCLKDITLAHCAMDWQSNILKDLTHFTMLYPAPSQAATLSQIVAILRNSPSLEVLVLSDALSDVASQSHVMESVRLARLRTLTLTSSCVTAVCLLRSIVIPPSTSVQLKVTVPSDALFDFRPLVDALDGCGCPLARILDVESRGSLSIHQRFNSDSLLFSVHGDLDNVPQISLSYARANVVFGRRKSERFEGMMRDVCGALPLSQHLRHLQLVGPSVLRCMGDAFRGCN…
DN11723_c0_g2_i2	MELEKQSSLQQNPNCPICQLPAEIISEILIQCRQSSGWLRLMETCSYFRTVALESPRLWTRFKFQNTAPEWTYKMLERSKDAPLHVSAFVAHSFPRPMWDALLATLSNMHRISSLDLSVYDDRSKVINDLLTSPAPILRRFTMMYESTSFHSEKNKFGPVFPRNLFNVNAPCLKDITLAHCAMDWQSNILKDLTHFTMLYPAPSQAATLSQIVAILRNSPSLEVLVLSDALSDVASQSHVMESVRLARLRTLTLTSSCVTAVCLLRSIVIPQIGRASCRERVFDIV
DN11728_c0_g1_i17	MIYRTFQSKTMTISSFRSLTTTTAFCPSTSTIRLCNVPSAIFYTSSRVHPCFVIPILLFYASSQRSEKLSPNPVTEAISSLIDIYYAVTRLPVYVSWLGPRKTWPQFRRNFLLAKRDPPADRAPRYAMPVLPDSPTWSRKGKDAASQKPSAERSRSSEKKSVRFTRTRTKKGKRRGLESTASSKEEETTPEPDATGIPTRSTIGSR
DN11728_c0_g1_i21	MIYRTFQSKTMTISSFRSLTTTTAFCPSTSTIRLCNVPSAIFYTSSRVHPCFVIPILLFYASSQRSEKLSPNPVTEAISSLIDIYYAVTRLPVYVSWLGPRKTWPQFRRNFLLAKRDPPADRPPRYAMPVLPDSPTWSRKGKDAASRKPSSKKSRASLEKSAQSTGARPKKGRGRRNLNEEEEMPKLDATGMSTRRTVRSR
DN1172_c0_g1_i1	MPAVLQQNLPDLTGKVLANGFVLLEVLGSGTWGTVYKALDTRSNSEEDVYYAVKCLRIPAKWTYDEDLMLREIRHHSAVSGHPNVVAYHRTLYDIDYAYLILDLCAGGDLFTSIVKRDAFLKNTDKIKAVFLQVLDAVEHCHSVGVFHRDLKPENILCSEDGSKVYLADFGLATKSPWCCDYRIGSWEYMSPDCIGKEFGFNDKQYSTRRNDLWALGVVLINMITKRAPWKSAVKTDACFSAFLQDEDYFLRVLPISEDINKLLARIFALDPVKRISLSEMRTQVMAIDSFFPPGIDDVKGDIQPIRADDTSPRNSACIERTPTTPSVAPALSLDLGGMLRMSVSFINQIAGPAIPVIKVEVYAEDDEDEDGLSFLDFDDSLSSGSSDGPITPATYATE…
DN1172_c0_g1_i3	MNLKAVLGLALLAVVYGQESTSDTADTGTPTGASPFLIFTGVSSLTTCESGNVSWAYAGPSSSLSLTITNIGVAQADPPGSSASQPPQTQTFSLPVTFSNDLSLRAIPTFLADEQGLPDTVVTLLTEDLDPSVRAFTWNPINVPEGWYTLYATMDEYPLFQAEVYNDFFVRRGSDVSCLSTSSTSSSFSHSATSTSGSSSQSHSPTTPVGAASASSVNKGAIAGGVVGGLAVVAAVIAAVLFFICAPARRRRAAAAAAASDGSGKERGIMGKWGALGSFDSTNSSGAIRKKKAKFYNKSPVIPASGSPSDRRRHDSMGPMMSMGSTAEDYNPYAEKESSNGHGFVPNRYEPSPRPGQLRHSSSSGVSEVYAMQPSRPRSAMLESTPESPRRATYDTSPV…
DN1172_c1_g1_i1	MTILGLAPSSVPTRPSHFDIEKVIRPNILSLHPYRCARDDYKDGILLDANENALGPSIEDTSIGQLNRYPDPSNDHIKERIVALRNLPGVDHIALGVGSDEITDLLIRVCVKPGEEKILITPPTYGMYSVCAQVNDVGDRKSVV
DN11732_c0_g2_i10	MILYLVLVLILLAAGLKFLQNQRVKYLQGHTARHESGTPPSKQQEKCVRQPFDAYLVVDFEGTCQENSDFNYPNEIIEFPIILLRWANKEQDGTASQLTVEAEFHTFVRPTWRPELSDFCTTLTGITQGQVDAAPTFLEALPLVHQFLVKHKLIDQDSSKAIQRYCWCTDGPWDFRDHLVKQCFMSKIAVPTWFCHNLVNSRKLVGSYVRSQHQLTRSLSIIQQLDALDLPRFEGKPHSGLDDSRNIAKIVIELARRGISLYPNERVDPSRRWPWMGKAGRVLVDRI
DN11736_c0_g1_i46	MTNIYGWVAAATIVLGFFLRCALRPSLVDSAGHLVPPGPLLRYAFLRKYSERALDNWAKRYGPLYSLWMGNQLFIILSDACVAKEFFYTHGAIFSSRKNYFIKNQTILNGRAITASPYGQTWRDHRKIAMQVLNTNAVSDRSPLMEFEAWDLVHGIFMATQGGTTPVDPVHLIGKYALNNMLSVTFGFRAGLEDPLVEQALAIAMEFMELTGVLANTVDFVPILQYIPTRTHSRAKKVHDELVRVYGAMILRVKEQMASAPADVPDCLVKRLLEENMIKGHVIQGKAKEKEGELDWEDACMVSAAFTLGGLHSTAGIIMWFLSLIPSHPEVQARAREELDRVVGSERWSIPDEERNLPYVRAVAKELERMHAPFWVPTAHYSTADFVYQGMYIPKGTAV…
DN11736_c0_g1_i5	MTNIYGWVAAATIVLGFFLRCALRPSLVDSAGHLVPPGPLLRYAFLRKYSERALDNWAKRYGPLYSLWMGNQLFIILSDACVAKEFFYTHGAIFSSRKNYFIKNQTILNGRAITASPYGQTWRDHRKIAMQVLNTNAVSDRSPLMEFEAWDLVHGIFMATQGGTTPVDPVHLIGKYALNNMLSVTFGFRAGLEDPLVEQALAIAMEFMELTGVLANTVDFVPILQYIPTRTHSRAKKVHDELVRVYGAMILRVKEQMASAPADVPDCLVKRLLEENMIKGHVIQGKAKEKEGELDWEDACMVSAAFTLGGLHSTAGIIMWFLSLIPSHPEVQARAREELDRVVGSERWSIPDEERNLPYVRAVAKELERMHAPFWVPTAHYSTADFVYQGMYIPKGTAV…
DN11736_c0_g1_i50	MVELSLLHRTARPGITLSSLLPCLFLTINFLRRDHRKIAMQVLNTNAVSDRSPLMEFEAWDLVHGIFMATQGGTTPVDPVHLIGKYALKFVINLLWFLNLLICAHVAICYRSLLDSERDWKTRWSSKRWPLRWNSWN
DN11739_c0_g1_i10	MVEVFNPNPVIFKPAKSEKKQSGSLWIDDGYSGPGVDELSEPIDQDEVYELVRTIYDPEHPNTLEELNVVSAPQIQISQNRILVEFTPTVPHCGASTLIGLSIRVRLLRSLPHRFKVDIIVKPGSHQSEEAVNKQLNDKERVAAALENPALVKTIESCLDKPSILF
DN11739_c0_g1_i17	MVEVFNPNPVIFKPAKSEKKQSGSLWIDDGYSGPGVDELSEPIDQDEVYELVRTIYDPEHPNTLEELNVVSAPQIQISQNRILVEFTPTVPHCGASTLIGTLPHIFNSPLTHSSRSLHSCSSSSQPSASFQSRHYRETRLTSERRSRYELIDMSPCSTHNPVQSINS
DN11739_c0_g2_i4	MTSLQRVLVTGASGFVASYVVSTLLEKGYAVRGTVRSAKLKEMKAAPISTKNPSTFEVITIDDLATADFTEALKGISAIIHIALPFPAGTPDEILKSAKHGATNILQQALEKGITKVVITGSWGATMNPEDIMTKPFAGYTSTEKDFGIAPEEDFHKNEGNIGWNYLASKILSERVSWEFARDNRSLDLAAILPTFIFGPFHPDFLTPGPDRLGSNDHIYNLIKGEAGRPLGFQLAPQFVDVRDVAVAHVKALSVPPAESKRYLISSGFLLKKQAVEYLAKTYPELTDRLPTLEGAANIDEKSVTVIDTGKAERELGLKEYIHWQKTLSDTVQSLLACEKAWEN
DN11739_c0_g2_i5	MSSQQRILVTGASGFVASYVVSTLLEKGYAVRGTVRSAKLKEMKAAPISTKNPSTFEVITIDDLATADFTEALKGVSAIIHIALPFPAGTPDEILKSAKHGATNILQQALEKGITKVVITGSWGATMNPEDIMTKPFAGYTSTEKDFGIAPEEDFHKNEGNIGWNYLASKILSERVTWDFARDNRSLDLAAILPTFIFGPFHPDFLTPGPDRLGSNDHIYNLIKGEAGRPLGFQLAPQFVDVRDVAVAHVKALSVPPAESKRYLISSGFLLKKQAVEYLAKTYPELTDRLPTLEGAANIDEKSVTVIDTGKAERELGLKEYIHWQKTLSDTVQSLLACEKAWERSEERRVGKECYS
DN1173_c0_g1_i4	MIFLSLFLSFVYLVSSQSPCSNSDDADYDYVVVGSGSGGGPVAARLAEAGYSVLVVDVGHDVNNFNTTIPLYFVRSVEDPALELAYTLDEYPSDFKYQKNDAWYPRARALGGSTIHNAMINIIAETRSDFDGIAATFNDPTWSRDNMQEYFKKIEHLNYPVLNGDHGLDGWLDTNLNPVLAVLNPMFLDLQILDFVVSVTASGLPVLDLNSLAGDAAVGVTMPSFTITPNHTRSSIRDRLVDVEGTTASGGRLSLQLDTLATKVLTCTQEDGSLKAYGVEIAPDATLPVASNFKGKQEFETRMVTAKREVIVSAGAFQSPQLLMLSGIGDREQLEEFGIKSLVHLPGVGRNMQDHDEISVIWRMKQNYSLFDGCTMLSDREQDPCLEYYLQGHDNLYSF…
DN1173_c0_g1_i5	MIFLSLFLSFVYLVSSQSPCSNSDDADYDYVVVGSGSGGGPVAARLAEAGYSVLVVDVGHDVNNFNTTIPLYFVRSVEDPALELAYTLDEYPSDFKYQKNDAWYPRARALGGSTIHNAMINIIAETRSDFDGIAATFNDPTWSRDNMQEYFKKIEHLNYPVLNGDHGLDGWLDTNLNPVLAVLNPMFLDLQILDFVVSVTASGLPVLDLNSLAGDAAVGVTMPSFTITPNHTRSSIRDRLVDVEEIGRASCRERVLLIV
DN11740_c0_g1_i11	MGMSYRRYLAGERIYGCSTCKTHLATIHSMISRAFTGQHGRAYLFDGVVNVVEGEPTDRTMTTGAHTVRDIYCVKCSTVLGWKYEKAYEESQKYKEGKYILERNLLTDVQ
DN11740_c0_g1_i7	MGMSYRRYLAGERIYGCSTCKTHLATIHSMISRAFTGQHGRAYLFDGVVNVVEGEPTDRTMTTGAHTVRDIYCVKCSTVLGWKYVRNIVPIIPYHTCNLTQR
DN11740_c0_g2_i117	MARATLDGQVVIYIENTMLTSDRPKPAPPFTPTFEQRQLKDRAKDEEIERRLRPNKKPLPPALPEEDELSVKAFLKTRGVISKYEREQVSDTDMQRLRPGEWLNDEIINFYGAMLLGRSEKDKENNGGRFLNVHYFSTFFWAKLEKDGYEKARLAKWTKKVRIRVVAGSFL
DN11740_c0_g2_i17	MSSWIPTATRYDYFVNSPSCLLKSICLGKPYDFVEPHTPTRQANRSHPTLSHTLRTRLDSTHSTSTGLSRPRILNSSDTSHSVQSISPFSSPSSQLTRPVEQLKLGTFQNFAPLSDPSQRDTPMRKPPRRRKGSMGPPPVPHLRNTEPFPSSMDSTPHPASTSDSFRVLSRSLSVHSIRTPRVEKREHILASQHKAKVAADLEIDRQTMIKELYAMHRRQGYRSNLHEFEGYLEYRALLEAADSPKEPSRGRQLALSSSLVDIRSLNPIQPTRLRRHSDKHQTPEYLRRALDMARATLDGQVVIYIENTMLTSDRPKPAPPFTPTFEQRQLKDRAKDEEIERRLRPNKKPLPPALPEEDELSVKAFLKTRGVISKYEREQVSDTDMQRLRPGEWLNDEI…
DN11740_c0_g2_i23	MSSWIPTATRYDYFVNSPSCLLKSICLGKPYDFVEPHTPTRQANRSHPTLSHTLRTRLDSTHSTSTGLSRPRILNSSDTSHSVQSISPFSSPSSQLTRPVEQLKLGTFQNFAPLSDPSQRDTPMRKPPRRRKGSMGPPPVPHLRNTEPFPSSMDSTPHPASTSDSFRVLSRSLSVHSIRTPRVEKREHILASQHKAKVAADLEIDRQTMIKELYAMHRRQGYRSNLHEFEGYLEYRALLEAADSPKEPSRGRQLALSSSLVDIRSLNPIQPTRLRRHSDKHQTPEYLRRALDMARATLDGPKPAPPFTPTFEQRQLKDRAKDEEIERRLRPNKKPLPPALPEEDELSVKAFLKTRGVISKYEREQVSDTDMQRLRPGEWLNDEIINFYGAMLLGRSEKD…
DN11740_c0_g2_i46	MKPLSKKRAASEYYSSRPQKHPRTALQRPDGQNSSPSQHEGLLARWSTSLTALYSVSRDTAFCLFGRNSNDMATRKMNEDARDLPDASATTSDTTLVELSASCRPGSPQPRGKPYDFVEPHTPTRQANRSHPTLSHTLRTRLDSTHSTSTGLSRPRILNSSDTSHSVQSISPFSSPSSQLTRPVEQLKLGTFQNFAPLSDPSQRDTPMRKPPRRRKGSMGPPPVPHLRNTEPFPSSMDSTPHPASTSDSFRVLSRSLSVHSIRTPRVEKREHILASQHKAKVAADLEIDRQTMIKELYAMHRRQGYRSNLHEFEGYLEYRALLEAADSPKEPSRGRQLALSSSLVDIRSLNPIQPTRLRRHSDKHQTPEYLRRALDMARATLDGPKPAPPFTPTFEQRQ…
DN11740_c0_g4_i2	MSRLRPSLRDRSPILPLSGSPSPTPSGHRYADDLEGQNDEALEGLSAKVQMLKNLTTGIGNEIKESTVQLSQMNDAFSETSGILAGTFRRMNTMAARQGCRRLWYIVFLAIVFWFFIVVWWFRR
DN11744_c0_g1_i16	MEIVASLSADLTSALRGDLLERVEGSSSSRNEKLKLKVEPILEGLVRTKGIKEAILSWRETTLSEMRTLVNKNFPLAENDASPQVQSNGNGADAGGRLRDLSHSDFMKLLQTTYGQLLRAIEGLHTQGAAIGEVLQSIHSLRRQHNPDTLQSEFTDILGSVTELSHVLVAKVIGARSDQHTLLALHEFWEFFNATWSFVIDCEVLCRRMVVGLRGVLVGQGKTFLQLFHQTRLNQSAKLVEDEQWNPKEVLPELQHTVNLLVDSAVKDVPELLFASKDTLIEGSSPTTNARTTPNALKSFFSSAGSTPASPPSTQKMLSIEDRSYFTVLATSEVMTLLLDYLKVIVNLGMLVTDTMSRVIEFLKAFNSRTCQVVLGAGAMRSAGLKNITAKHLALASQS…
DN11744_c0_g1_i5	MSETSASSSRPPSPVTAVPDTARPYRFNWDPANRRPGPESVSGTTSDGRGYDHFNAIPQLGNLNLNASATSLALGSVPTEWSSSRQGFNAISTVLNNPHKRQAPPKAHSALPSVPPSELPRVRRKDFDPYLQSIASEWDRFEHLSQHQPEAGPSTARALPSLEGVPSVFFGSQFNLADPNTFASVTELNLSDNPDADPAALAHSLPLLEKFSHYADIVEMHLTHEISLRSSSFFAALSNLHHLQAESTQCLSQISRLRDMLKEVDNSVAKRGLEVIQLERRMQDMKQVEEGMAGVKGVVELSGSARHLLSQGKWHEALDVVDALEKTWSSEVPYNGSAVSSSHHDRLSPLPPTPEEEPIESKVVVPSLSVPLSSLRAFSALPDHLRSLSMEIVASLSAD…
DN11744_c0_g1_i9	MSETSASSSRPPSPVTAVPDTARPYRFNWDPANRRPGPESVSGTTSDGRGYDHFNAIPQLGNLNLNASATSLALGSVPTEWSSSRQGFNAISTVLNNPHKRQAPPKAHSALPSVPPSELPRVRRKDFDPYLQSIASEWDRFEHLSQHQPEAGPSTARALPSLEGVPSVFFGSQFNLADPNTFASVTELNLSDNPDADPAALAHSLPLLEKFSHYADIVEMHLTHEISLRSSSFFAALSNLHHLQAESTQCLSQISRLRDMLKEVDNSVAKRGLEVIQLERRMQDMKQVEEGMAGVKGVVELSGSARHLLSQGKWHEALDVVDALEKTWSSEVPYNGSAVSSSHHDRLSPLPPTPEEEPIESKVVVPSLSVPLSSLRAFSALPDHLRSLSMEIVASLSAD…
DN11746_c0_g2_i1	MWQDSSYGSPSAQNAYYAQPPPQQQAQQPNMQFYSPADANGFYSRPSLEGSMSGAAQGSMSATPTAAFGGNIQVQGPWWTAFGTGGLEGEPPLLEELGINFSHIRAKSMTVLNPLSAIDERIMDDADLAGPILFVFCFATFLLLSGKPNFGYIYGVGLFGSISLYALLNLMSEKGIDAYRTASVLGYCLLPMVGVGAISIMVALEWVISLCGCCVLKTCTVTFSVTSSPHFPSSGVHTLHRASLSRFCACLSNVSWLRILLDCCMDALHY
DN11746_c0_g2_i7	MWQDSSYGSPSAQNAYYAQPPPQQQAQQPNMQFYSPADANGFYSRPSLEGSMSGAAQGSMSATPTAAFGGNIQVQGPWWTAFGTGGLEGEPPLLEELGINFSHIRAKSMTVLNPLSAIDERIMDDADLAGPILFVFCFATFLLLSGKPNFGYIYGVGLFGSISLYALLNLMSEKGIDAYRTASVLGYCLLPMVGVGAISIMVALDDFFGYILATLSIIWCTYSASGIFVAVLRMSEQRLLVAYPIGLLYGCFALLSVFTGVTATPGK
DN11749_c0_g1_i1	MFVKWNKERFTFNVSLDARLGDLRQLITEETHLDAFKLIYKGAVLKDDKQPLSSYHLRHTSTITLLPLNTAPPPPSAVQKTEQSSISIIQQELSAIHQSLVPSLTVFLESLSTEGSSSSSMQKEHARLGELLLQSLLRLDAISSDGDWEDARRERKAAVKEVQALLDKLDDAWSSSNSVTT
DN11749_c0_g1_i2	MFVKWNKERFVRCIRIPSYLTLSQRFTFNVSLDARLGDLRQLITEETHLDAFKLIYKGAVLKDDKQPLSSYHLRHTSTITLLPLNTAPPPPSAVQKTEQSSISIIQQELSAIHQSLVPSLTVFLESLSTEGSSSSSMQKEHARLGELLLQSLLRLDAISSDGDWEDARRERKAAVKEVQALLDKLDDAWSSSNSVTT
DN1174_c0_g1_i1	MSEAPSRFIITGAKGGKTQNADAPNRLEINDLIEDKDQFSLYIQALGIMYSVPQDNDLSFFGIGGIHGLPYVPWNGSTGPKSSTEKTSGYCHHGSNLFPTWHRPYFALFEQVLQTHATAIAEKYADKERWRAAAAKLRAPYWDWAVNSLPPPEVISLKSVTIITPDGRTTNVPNPLLEYRFNPIDKSFPEKFRWPTTRRHPRADGTSDIEKMKQKLAAMQDGITTKTYHMLANIHTWPAFSNHSVGDSGSNSNSLEAIHDGIHNFVGGGGSMSEVAISAFDPIFFLHHANVDRMLALWSALNPTVWVSEGKVSEGTFTIPMDSKVNTNTPLTPFWDSQDSYWASLNTTITSRLGYTYPEFNGVDMGNTNAVKNAIERVVNQLYGAGGGQNLVQTTTSES…
DN1174_c0_g1_i10	MSEAPSRFIVTGAKGGKTQDADAPNRLEINDLVKDKDQFSLYIQARMSPPYFLSRGSVLIECSLIVGIMYSVPQDNDLSFFGLGGIHGLPYVPWNGSTGPKSSTEKTSGYCHHGSNLFPTWHRPYFALFEQVLQTHATAIAEKYADKERWRAAAAKLRAPYWDWAVNSLPPPEVISLKSVTIITPDGRTTNVPNPLLEYRFNPIDKSFPEKFRWPTTRRHPRADGTSDIEKMKQKLAAMQDGITTKTYHMLANIHTWPAFSNHSVGDSGSNSNSLEAIHDGIHNFVGGGGSMSEVAISAFDPIFFLHHANVDRMLALWSALNPTVWVSEGKVSEGTFTIPMDSKVNTNTPLTPFWDSQDSYWASLNTTITSRLGYTYPEFNGVDMGNTNAVKNAIERVV…
DN1174_c0_g1_i14	MEHDRVSLKPKCDVQHAKRAEGTRMKLVRIHLYGLWVYPCKAAQARSVRSTIYYRHDEALVMFEAYTAQRATFRHEYQGIGGLIPGIIVWLTDMNMSGQAGSVTTVVRNLIYLWVLVDIKRRVTNDPRFRRPGPDGADHNR
DN1174_c0_g1_i2	MTRSVGVGQNYDSLRSTRTHKTDCHQQGSKFTMPAALVLVDLQNDFLRPEFALGSSNFTAITPKLLPNIETCVTFFRRRRLPIIWIRSEYTKASSPLPVRHITRPGGEKYEDVPLNTDRLAGSHHGHKRICEPGSTGADFHPSVKRLVRATDPIVRKTYFSAFTDTSLHQVLLDLGVDTLFMAGVTVKTCVRASVTDAFFHGYNVNVIKTAVSASSPKVIDECLGIMATHYASIIHHGDLESLLNDPSLPTLYFVNGSIPSWRVQLLLAAKHIAYNPRRLHVMSTPKQTRAPAFAAINPRCKTPTLVDKDGTIVIESLAILQYLETFYRGTSLTPSAMNKTEYTSCLQRFHESENLHNVCEGLEYLFLDDSSTYKREVRESLEGTEKELAFWEAYLSRG…
DN1174_c0_g1_i39	MSEAPSRFIVTGAKGGKTQDADAPNRLEINDLVKDKDQFSLYIQALGIMYSVPQDNDLSFFGLGGIHGLPYVPWNGSTGPKSSTEKTSGYCHHGSNLFPTWHRPYFALFEQVLQTHATAIAEKYADKERWRAAAAKLRAPYWDWAVNSLPPPEVISLKSVTIITPDGRTTNVPNPLLEYRFNPIDKSFPEKFRWPTTRRHPRADGTSDIEKMKQKLAAMQDGITTKTYHMLANIHTWPAFSNHSVGDSGSNSNSLEAIHDGIHNFVGGGGSMSEVAISAFDPIFFLHHANVDRMLALWSALNPTVWVSEGKVSEGTFTIPMDSKVNTNTPLTPFWDSPDSYWASLNTTVTSRLGYTYPEFNGVDMGNTNAVKNAIERVVNQLYGAGGGQNLVQTTTSES…
DN11752_c0_g1_i10	MSSYTPQLNGQTALITGGGTGVGLMIARAFANSGAKVYITGRRFQVLKDAIASIGKASGSILPLQLDVTDENAVTNAAKYIEEKDGKLDILVNNAGINGPLRDADKFAASKLSTSDPTRMEPESMGDWMDLFKINTVAPFFLIRAFSKLLVKGAEARGPGATSSVINVSSAAAGMRLAITTNPLSYGASKAALDQLTVLLATLFASTGLPIRVNGIAPGVFPSQMNADYIEDIATQIAPGLVGPIPAQRVGEDDEMGSTALYLATTGYTNGTIVKIDGGITLVNP
DN11752_c0_g1_i11	MSSYTPQLNGQTALITGGGTGVGLMIARAFANSGAKVYITGRRFQVLKDAIASIGKASGSILPLQLDVTDENAVTNAAKYIEEKDGKLDILVNNAGINGPLRDADKFAASKLSTSDPTRMEPESMGDWMDLFKINTVAPFFLIRAFSKLLVKGAEARGPGATSSVINVSSAAAGMRLAITTNPVSWSSFRSYYA
DN11754_c0_g3_i1	MQVSAPQSFRYSSLPELNHPYGGMKGYSSAVYEYDDEEEISEPRSATLSYTSTNNLHSMDGHFLPIISPYESFSVVSGATFTHQAKDIWPSRKASLRRLKSKIRLPPTERDEPENFLRGFTPVPDFNMVGVMRRGNGGRGAGGGWSKRLRLKVVRAMREIGRASCRERVLLIV
DN11754_c0_g3_i2	MQVSAPQSFRYSSLPELNHPYGGMKGYSSAVYEYDDEEEISEPRSATLSYTSTNNLHSMDGHFLPIISPYESFSVVSGATFTHQAKDIWPSRKASLRRLKSKIRLPPTERDEPENFLRGFTPVPDFNMVGVMRRGNGGRGAGGGWSKRLRLKVVRAMREFKGRLCHTPQ
DN11754_c0_g3_i5	MQVSAPQSFRYSSLPELNHPYGGMKGYSSAVYEYDDEEEISEPRSATLSYTSTNNLHSMDGHFLPIISPYESFSVVSGATFTHQAKDIWPSRKASLRRLKSKIRLPPTERDEPENFLRGFTPVPDFNMVGVMRRGNGGRGAGGDRKSVV
DN11754_c0_g3_i7	MQVSAPQSFRYSSLPELNHPYGGMKGYSSAVYEYDDEEEISEPRSATLSYTSTNNLHSMDGHFLPIISPYESFSVVSGATFTHQAKDIWPSRKASLRRLKSKIRLPPTERDEPENFLRGFTPVPDFNMVGVMRRGNGGRGAGGGWSKRLRLKVVRAMREIGRASCRERVFDIV
DN11757_c0_g1_i1	MAFLHKGEEGSEEKLWEAIEAIQALKLQEGKTYAVSDEFTFADAAVLPFLARLEVVLSNEVGAFELGKGKKFIETLRTDAKYKPFWDYFSLLKERESFKKTFWPDVIIALYSALFARK
DN11757_c0_g1_i2	MAFLHKGEEGSEEKLWEAIEAIQALKLQEGKTYAVSDEFTFADAAVLPFLARLEVVLSNEVGAFELGKGKKFLETLKTDDKYKPFYDYFSLLKERDSFKKTFWPDVIIALYSALFARK
DN1175_c0_g1_i17	MSTKRAADSMHFPAGKLSNITTECSLTQDSVAGPSKRPRRHQNADPDYLEITNEDDAIPPSPPDEGVRGKMPSINVGALSAKLADARRKAQESEGNLSSIQLHRRRQDDLVSHIFQTQDFSPMPLKLDHASRPLWISPDDGHIILEAFSPIADQAQDFLTAISEPVSRPAFIHEYKLTTYSLYAAVSVGLQTEDIIEVLNRLSKVPVPDEIVNYIRGCTLSYGKVKLVLKHNRYFVESSHPDTLQLLLKDKTIREARIITTQTDNSIKAATFTTSKAPVKGNLVIPGVKEPEKKKDDGSKTNDPISSASQADADLFTSVVGVDGDEIDEDDDNVHSFEINDAKIDVGAVFFPPVRILIVSHRK
DN1175_c0_g1_i18	MLEEYDFRNDTVNANLDIDLKPATVIRPYQETSLSKMFGNGRARSGIIVLPCGAGKTLVGITAACTIKKSCLVLCTSSVSVMQWRSQFMQWSNVTDRQIAVFTADQKEKFAGDSGIVVSTYSMVANTHNRSHESKKMMEFLTSREWGFILLDEVHVVPAAMFRRVVTTIKAHSKLGLTATLVREDDKIADLNYMIGPKLYEANWMDLAAKGHIANVQCAEVWCPMTPEFYREYLREQSRKRMLLYCMNPNKFQACQFLIKYHEDRGDKIIVFSDNVFALEAYAKRLGKLYIHGGTGQVERMRILSWFQHSPQVNTIFLSKVGDTSIDLPEATCLIQISSHFGSRRQEAQRLGRILRAKRRNDEGFNAFFYSLVSKDTQEMFYSTKRQQFLIDQGYAFKV…
DN1175_c0_g1_i44	MSTKRAADNSVAGPSKRPRRHQNADPDYLEITNEDDAIPPSPPDEGVRGKMPSINVGALSAKLADARRKAQESEGNLSSIQLHRRRQDDLVSHIFQTQDFSPMPLKLDHASRPLWISPDDGHIILEAFSPIADQAQDFLTAISEPVSRPAFIHEYKLTTYSLYAAVSVGLQTEDIIEVLNRLSKVPVPDEIVNYIRGCTLSYGKVKLVLKHNRYFVESSHPDTLQLLLKDKTIREARIITTQTDNSIKAATFTTSKAPVKGNLVIPGVKEPEKKKDDGSKTNDPISSASQADADLFTSVVGVDGDEIDEDDDNVHSFEINDAKIDVGAVFFPPVRILIVSHRK
DN1175_c0_g1_i45	MLEEYDFRNDTVNANLDIDLKPATVIRPYQETSLSKMFGNGRARSGIIVLPCGAGKTLVGITAACTIKKSCLVLCTSSVSVMQWRSQFMQWSNVTDRQIAVFTADQKEKFAGDSGIVVSTYSMVANTHNRSHESKKMMEFLTSREWGFILLDEVHVVPAAMFRRVVTTIKAHSKLGLTATLVREDDRSEERRVGKECSISCRSRWSPYH
DN1175_c0_g2_i1	MPSFLTDIPFNAGRKFVPIISHSTPPLVRHPGFVRPPERQGSAQRYLRLCRSQSSSFISLNNLATVIHLSLSYIWVFVLREALRSRLIAILDPLLFVISVTKGNPAASHLSDICFTQSSSSLSTRASSGSRTVSSTDRSRALRWLMAHIGYGVGDSQSIRL
DN11769_c1_g1_i1	MLRVPLPMVKWIPVGCSNGTLPTPSFFLRMLPLLAALQSALRVVARGKDASLERRLERDASLGDVLRGTRLWREVLRVSAARAPETPPGCSGGPPLIEASSLVYIYFHIYDICMYVCCFMVNKRLGESIKLVPLLSVQSNLCSRSSIKPSLIILYPHPQSYEISSVSNNVKICNNLP
DN1176_c0_g1_i10	MVSLLVPPDQSSLMDSFSVVTILIVNSDNFAASSFDTVFQAAGVSSMSYSPESAFLTFDAWPTLGTLIDAGTRLVTFLDNAADFTAVPYLLDEFTNIWETAYDVTDTTFNCAVDRTQGETTTQMYLINHFLDKLVLGQPAPDVANANSTNSVDGVGGLGIQVQTCVADHGRAPNFLLVDFYEYGGGSVFEVAASINGVEYAPSSPIATPQSTSSSSSDNGDNVDGALAFGSSGLWIAGISVLLSAAFGASVVV
DN1176_c0_g1_i21	MLLSINFIAQAALLFSAGCQAASLQRRATTCNGHSELCNVSYGNVSFVGAHNSYAVGTNNLAANQDHDVTQQLNDGIRLLQLQVHDREGVIQLCHTSCSLYNGGTLEDYLGKVKLWLDANLEDVVTILIVNSDNFAASSFDTVFQAAGVSSMSYSPESAFLTFDAWPTLGTLIDAGTRLVTFLDNAADFTAVPYLLDEFTNIWETAYDVTDTTFNCAVDRTQGETTTQMYLINHFLDKLVLGQPAPDVANANSTNSVDGVGGLGIQVQTCVADHGRAPNFLLVDFYEYGGGSVFEVAASINGVEYAPSSPIATPQSTSSSSSDNGDNVDGALAFGSSGLWIAGISVLLSAAFGASVVV
DN1176_c0_g1_i25	MLLSINFIAQAALLFSAGCQAASLQRRATTCNGHSELCNVSYGNVSFVGAHNSYAVGTNNLAANQDHDVTQQLNDGIRLLQLQVHDREGVIQLCHTSCSLYNGGTLEDYLGKVKLWLDANLEDVVTILIVNSDNFAASSFDTVFQAAGVSSMSYSPESAFLTFDAWPTLGTLIDAGTRLVTFLDNAADFTAVPYLLDEFTNIWETAYDVTDTTFNCAVDRTQGETTTQMYLINHFLDKLVLGQPAPDVANANSTNSVDGVGGLGIQVQTCVADHGRAPNFLLVDVSFRFTLVHHLLT
DN1176_c0_g1_i62	MSSSTAPSFNIDATFGAILVGMFISAILFGLTSLQTVLYCLNVSKARWIGYKGTACALWCMDGIHLSLVAHTLYFYLVARLGENSGLVRVVWSFKLQIVLRVVVGLTVKLQAVFSSIQTLMIKWIYSLYLLRIREMYAPELRFTRYLPIFIVGIGATSPIHIVLMQSGLSSQAFSSPPPCLV
DN1176_c0_g1_i70	MLLSINFIAQAALLFSAGCQAASLQRRATTCNGHSELCNVSYGNVSFVGAHNSYAVGTNNLAANQDHDVTQQLNDGIRLLQLQVHDREGVIQLCHTSCSLYNGGTLEDYLGKVKLWLDANLEDVVTILIVNSDNFAASSFDTVFQAAGVSSMSYSPESAFLTFDAWPTLGTLIDAGTRLVTFLDNAADFTAVPYLLDEFTNIWETAYDGDYLVNLFV
DN1176_c0_g1_i78	MSPLSVLTTRMPWAQTTWRQTKITMVRKHKARYSACAVILESSNAAAQRRDQTIAAPGARPGRRYPVVPHQLCTLILTYILGASFTPFQSLYNGGTLEDYLGKVKLWLDANLEDVVTILIVNSDNFAASSFDTVFQAAGVSSMSYSPESAFLTFDAWPTLGTLIDAGTRLVTFLDNAADFTAVPYLLDEFTNIWETAYDVTDTTFNCAVDRTQGETTTQMYLINHFLDKLVLGQPAPDVANANSTNSVDGVGGLGIQVQTCVADHGRAPNFLLVDFYEYGGGSVFEVAASINGVEYAPSSPIATPQSTSSSSSDNGDNVDGALAFGSSGLWIAGISVLLSAAFGASVVV
DN11776_c0_g1_i2	MSRVAKNPVKLPAGVEVKFAGQQLSVKGAKGTLELNIHSSVEIVEEAGELRFAARNGDQQTRAMAGTTRALVNNMVQGVSQGFERKLQLVGVGYKAQAKGTVLNLALGFSHPVDYELPAGITAETPSQTDILIKGIDKQLVGQVAAEIRDFRPPEPYKGKGVRYADEVVRRKEAKKK
DN11776_c0_g1_i4	MSMQDPLADMLTRIRNAQMAEKSVVSMPSSKLKVAVAKVLKDEGYIAGYQISSDVKALLSIELKYFEGRSVIEEVKRVSRPGLRQYKSAEDLPKVRGGLGVSIVSTNKGVMTDRAARAAGVGGEVLCTVF
DN1177_c0_g1_i11	MHMYRDWDALHPPEVTPLENLKPGDPQVMNKLVVLKFNGGLGTSMGLTGAKSALVVRNGDSFLDLTIRQILHLNDAYNVDIPLLLMNSLHTEQDTLRVVSKYANQSIRIICFNQSRYPRVYCDSNLPTSEEKDGGGGQWYPPGHGDVYTSLQHSGLMDKLLKDGKEFIFMSNCDNLGATADASILQYMIDTESDFVMELTSKTKADLKGGILVDDADALKLLEWPNVEPEHVDDFQSVKKFGVFNTNNIWINMNALKDVFARGCMDLDIFSTLKRTDSIRSMVELRTSAGSAIKFFKRARGVSVPRTRYLPVKNCSDLLLVKSSIYELQDSCISVNRGRMFRTMPVVKLGDRFKNIQEFECRIQHVPDILELDHLTVAGDVYFGRNIILRGTVIIIAKD…
DN1177_c0_g1_i20	MKAPFEQLTRRSMENDTPPDAKEQRRRAVSMLKRAASLPRMEGGRRPRMHTEAVSEGEKAADSRDDTPDIDTPPPEPAEEPVEFYEPPPQNEPEEEEQQTINRPPSRSRRRSRSRRSKDLKNRSQAPTPTHGDSSPELGAMALNVSDAPAMPPSPGPLNSLPPKQRMLRSPTPNSTDPLRSFSPSASPVLGMPSLEDIQRRGLLQRSHSTAGRQNAMAKLTGGQDVYDPSMSPSPTAGLRRNRTISGGESLATERTIARKQMLDRLVPRLANKDTDVEPNSGEEVSTPTPPETRKKRRRSKSNKRRGSGSASNPAVSDSDYIPTSPNTPIPPTSPLPHTPLPPEQPQTYNFSDGWPRSPTPNYLPRSGSPRASSRLHSPEPLSASPLHFSDQDAESVFS…
DN1177_c0_g1_i31	MTLAMYISTLYSVIASCFRRRRATFPTKSTNNTPKMLSGELKKITDAAPPTVKKRLQVELDSFLHQHVRYVSEKNTIEKLDWDALHPPEVTPLENLKPGDPQVMNKLVVLKFNGGLGTSMGLTGAKSALVVRNGDSFLDLTIRQILHLNDAYNVDIPLLLMNSLHTEQDTLRVVSKYANQSIRIICFNQSRYPRVYCDSNLPTSEEKDGGGGQWYPPGHGDVYTSLQHSGLMDKLLKDGKEFIFMSNCDNLGATADASILQYMIDTESDFVMELTSKTKADLKGGILVDDADALKLLEWPNVEPEHVDDFQSVKKFGVFNTNNIWINMNALKDVFARGCMDLDIFSTLKRTDSIRSMVELRTSAGSAIKFFKRARGVSVPRTRYLPVKNCSDLLLVKSS…
DN1177_c0_g1_i34	MTLAMYISTLYSVIASCFRRRRATFPTKSTNNTPKMLSGELKKITDAAPPTVKKRLQVELDSFLHQHVRYVSEKNTIEKLDWDALHPPEVTPLENLKPGDPQVMNKLVVLKFNGGLGTSMGLTGAKSALVVRNGDSFLDLTIRQILHLNDAYNVDIPLLLMNSLHTEQDTLRVVSKYANQSIRIICFNQSRYPRVYCDSNLPTSEEKDGGGGQWYPPGHGDVYTSLQHSGLMDKLLKDGKEFIFMSNCDNLGATADASILQYMIDTESDFVMELTSKTKADLKGGILVDDADALKLLEWPNVEPEHVDDFQSVKKFGVFNTNNIWINMNALKDVFARGCMDLDIFSTLKRTDSIRSMVELRTSAGSAIKFFKRARGVSVPRTRYLPVKNCSDLLLVKSS…
DN1177_c0_g1_i6	MNKLVVLKFNGGLGTSMGIVVYDCFQAFELTLLVLLGLTGAKSALVVRNGDSFLDLTIRQILHLNDAYNVDIPLLLMNSLHTEQDTLRVVSKYANQSIRIICFNQSRYPRVYCDSNLPTSEEKDGGGGQWYPPGHGDVYTSLQHSGLMDKLLKDGKEFIFMSNCDNLGATADASILQYMIDTESDFVMELTSKTKADLKGGILVDDADALKLLEWPNVEPEHVDDFQSVKKFGVFNTNNIWINMNALKDVFARGCMDLDIFSTLKRTDSIRSMVELRTSAGSAIKFFKRARGVSVPRTRYLPVKNCSDLLLVKSSIYELQDSCISVNRGRMFRTMPVVKLGDRFKNIQEFECRIQHVPDILELDHLTVAGDVYFGRNIILRGTVIIIAKDGESIHIPDG…
DN11786_c0_g1_i1	MSSCLTLAQMANVLDCALRRLLETNTQPSASEAVAIKATILNFRMQLAQLPRYYDFMDTERTEIQRSIYAHEALLAPARYLPMEVLMEIFSYTMDGCYDVLCVNAGPWVLTHVCRSWRAVASDFPELWTSFVLPWENLKPRRSGPFYLLDSALARSKDRVLSITYTPESATPSAQLYYQRLLSEAHRWRNVRLNVPDNVYECFTRQAVGLPHLETLDLVIDLNKADKEAPCFFEAFDDAPRLSDIALSGTASLSAIRLPHTRLPWQQLKRFCTEHICSVDHLFQILNNTPNLEELEVLCLKWHYPKYADSVAVHEGVRSLRLWDPRLLDYLVLPAMHTIELEMDHKDKYATALVKFVQRSECAPRKLRLANGRPEDRLEVLKAIPTLTHLTIDESFNGR…
DN11786_c0_g1_i13	MSSCLTLAQMANVLDCALRRLLETNTQPSASEAVAIKATILNFRMQLAQLPRYYDFMDTERTEIQRSIYAHEALLAPARYLPMEVLMEIFSYTMDGCYDVLCVNAGPWVLTHVCRSWRAVASDFPELWTSFVLPWENLKPRRSGPFYLLDSALARSKDRVLSITYTPESATPSAQLYYQRLLSEAHRWRNVRLNVPDNVYECFTRQAVGLPHLETLDLVIDLNKADKEAPCFFEAFDDAPRLSDIALSGTASLSAIRLPHTRLPWQQLKRFCTEHICSVDHLFQILNNTPNLEELEVLCLKWHYPKYADSVAVHEGVRSLRLWDPRLLDYLVLPAMHTIELEMDHKDKYATALVKFVQRSECAPRKLRLANGRPEDRLEVLKAIPTLTHLTIDESFNGR…
DN1178_c0_g1_i1	MMTPEQKRQLALAALERRKTNTRPQIEDTSNVTTSPRFNDFDLGYDRRTILRRKIDIDILGKKGTHLASKEGVEGLKVLLKLGNNILKSPDEARFRAFKINSESSKKYIYGTKGVLDFAIEMGFRRERVTPKTSDPVREFVGRDMEQIGRASCRERVFDIV
DN1178_c0_g1_i11	MMTPEQKRQLALAALERRKTNTRPQIEDTSNVTTSPRFNDFDLGYDRRTILRRKIDIDILGKKGTHLASKEGVEGLKVLLKLGNNILKSPDEARFRAFKINSESSKKYIYGTKGVLDFAIEMGFRRETSDPVREFVGRDMEHLKLCIHLIEEAIYLEQHRVDDRLVERRRLEESEDHKQQALSCFKDDRKSVKQRCDRERSGHHSGGESGQKEHQVLHVRGKSFADMDDSS
DN1178_c0_g1_i13	MMTPEQKRQLALAALERRKTNTRPQIEDTSNVTTSPRFNDFDLGYDRRTILRRKIDIDILGKKGTHLASKEGVEGLKVLLKLGNNILKSPDEARFRAFKINSESSKKYIYGTKGVLDFAIEMGFRRERVTPKTSDPVREFVGRDMEHLKLCIHLIEEAIYLEQHRVDDRLVERRRLEESEDHKQQALSCFKDDRKSVKQRCDRERSGHHSGGESGQKEHQVLHVRGKSFADMDDSS
DN1178_c0_g1_i3	MNLLGLDAQAQKSSSASVTLPAFSSFGIARRILQSHRPYPQIRFNQRNHHWLATLVKSVVVPSKEAHFGLASVSHVLVYASSSTWTAPNLSTRSGPEKSPIATRVNFKVTQPRSHKGSCHPLLTLKRTRIDLSRLAPSSYLDLYLP
DN1178_c0_g1_i5	MMTPEQKRQLALAALERRKTNTRPQIEDTSNVTTSPRFNDFDLGYDRRTILRRKIDIDILGKKGTHLASKEGVEGLKVLLKLGNNILKSPDEARFRAFKINSESSKKYIYGTKGVLDFAIEMGFRRERVTPKTSDPVREFVGRDMEHLKLCIHLIEEAIYLEQHRVDDRLVERRRLEESEDHKQQVYHPSFLTS
DN11796_c0_g1_i1	MYIRRVATMARRSSLQTNNSWFSLDPYCKGKVVRLDVPGSSATLDATIIHPFKPFTNSASLLVNISHYRSNGLPRILVLKLADRRVGHRPYSPPWSLDVERCYQMDLQRHLERHGAYPEDDPDRKSVV
DN11796_c0_g1_i3	MILYQCPSRLIHASFFLEYCTDGLLGRIDVTWTLESKRTTCSRQSSDHITRPHNAIKPSPLFNTTTTTFTGGMSDSQEPESWDDEFELDDPSPSTSRPRLSHDDEDNDFGLWGEDDEDKTLTARSRPARAPTPPPPVPPLPQGIQSPVPSVFSSGSNGSTAHLRPSISRTSAAKASVGFANLPPSPPIHQERRRLKKKSRPPTEGVYEMQEYLTSEDEIPSTPMGSPPVGSPLLQRIGSVKNKFSGRKKRASSTPSEVMLHEETTPRPATPPHNKSWFFRPPDAEPQSPKVRKRKSFGFVRKGDLPSDLEAALAANNHSQDRYGGLGLGRAGNDRERSTERPQEGSRSWMGNMRRISITSKHKRGVSVASGEPPPLLPPIELRPPSPFFDISHVPSSSE…
DN11797_c0_g1_i15	MSNKITSRPKEFANRDYFDRHAEVYDDRATAQKLARRIANAITNAYPFDDEKTVLLDFGCGTGLLSRELAPDCKRVVGVDLSERMVAQFNQRVHNQGIPPEEMQAICLELEGNDSELNGERFDIIVSSMAYHHLQSPENMTKSLAGHLKSTGYLFVADVKTIDGKTLDRHPGIVVHTEGFQEDRMRTMFQAAELREFSWEVVSSAKMDGVEVDIFLASGIKS
DN11797_c0_g1_i18	MSNKITSRPKEFANRDYFDRHAEVYDDRATAQKLARRIANAITNAYPFDDEKTVLLDFGCGTGLLSRELAPDCKRVVGVDLSERMVAQFNQRVHNQGIPPEEMQAICLELEGNDSELNGERFDIIVSSMAYHHLQSPENMTKSLAGHLKSTGYLFVADVKTIDGKTLDRHPGIVVHTEGFQEDRIRAMFQAAELREFSWEVVSSAKMDGVEVDIFLASGSKS
DN11797_c0_g1_i5	MSNKITSRPKEFANRDYFDRHAEVYDDRATAQKLARRIANAITNAYPFDDEKTVLLDFGCGTGLLSRELAPDCKRVVGVDLSERMVAQFNQRVHNQGIPPEEMQAICLELEGNDSELNGERFDIIVSSMAYHHLQSPENMTKSLAGHLKSTGYLFVADVKTIDGKTLDRHPGIVVHTEGFQEDRIRAMFQAAELREFSWEVVSSAKMDGVEVESQRCQWSLRAEG
DN1179_c0_g1_i12	MPEVIYRSSFPSFPLVNRSVVTHFLGEGDKPGYVGHWPADWPAFIDAVSGTTLTRAQTRKLALSLGFGLQHHPGIRAKRGQVALVYSPNSLAWPILVFGSISAGLRTTFANSAYTSRELAFQYIDSGAHVVYTTEDGLPVVRDMFKELGLEKEGMKRIVILGQSLQWAGGPTAPSDPAAAGLIRLEDLLSLGTLPQEENFDGQAHVETAVLCYSSGTTGKPKGVETTHRNLTSVAEAAVGGIVPMPQGVLLGILPYYHVYGAVKQLFYPLRAGMVTVIQQRFEPEAYCANIEKYKVNLSLIVPPVLVALARHPAVEKYDLSSLKLIISGAAPLGAALTEQVTKRLRSLNTNAPIGQGYGLTETSPTTHLIPADKAEEYMGSIGTLLPNLEARLVGEDGN…
DN1179_c0_g1_i23	MPEVIYRSSFPSFPLVNRSVVTHFLGEGDKPGYVGHWPADWPAFIDAVSGTTLTRAQTRKLALSLGFGLQHHPGIRAKRGQVALVYSPNSLAWPILVFGSISAGLRTTFANSAYTSRELAFQYIDSGAHVVYTTEDGLPVVRDMFKELGLEKEGEKRIVILGQSLQWAGGPTAPSDPAAAGLIRLEDLLSLGTLPQEENFDGQAHVETAVLCYSSGTTGKPKGVETTHRNLTSVAEAAVGGIVPMPQGVLLGILPYYHVYGAVKQLFYPLRAGMVTVIQQRFEPEAYCANIEKYKVNLSLIVPPVLVALARHPAVEKYDLSSLKLIISGAAPLGAALTEQVTKRLRSLNTNAPIGQGYGLTETSPTTHLIPADKAEEYMGSIGTLLPNLEARLVGEDGN…
DN117_c0_g1_i1	MSAVNALPFLVVPSMSSRRRALHARHDEDDAFLSSDLELSFASNVSLSSPPRNHVDLTPDSEYGVPMDISPLPPPKRASVDKPTTRPRASTVSARLFGNDVSNKDSLRVTDTQRGRSESISTAKRIQRPGLPLEWRSAQPPSPMDDAMDVDTSFIIDPPAPLPSSISSPVIPQSVTSASNFSHLFYDTQSPLQHRNPPKRRSLSPDDHRYKGDPLSSSPGIPPSPSDRPASRTQIKPFILGQDLSLHKRPRRPTLSSTFESDTSSVRSAFPTLESLEDINSQRPIYDHPPTRRAFSATIPPLGGPFSPDSSFEEPDASSPAQAYARRQHAKIIRRRDGSDDFRPSAGASALIQQESPSRRVPASGMPGFGDNERVGKILPCRSTHTQGLFRHHPSTWGS…
DN117_c0_g1_i3	MSAVNALPFLVVPSMSSRRRALHARHDEDDAFLSSDLELSFASNVSLSSPPRNHVDLTPDSEYGVPMDISPLPPPKRASVDKPTTRPRASTVSARLFGNDVSNKDSLRVTDTQRGRSESISTAKRIQRPGLPLEWRSAQPPSPMDDAMDVDTSFIIDPPAPLPSSISSPVIPQSVTSASNFSHLFYDTQSPLQHRNPPKRRSLSPDDHRYKGDPLSSSPGIPPSPSDRPASRTQIKPFILGQDLSLHKRPRRPTLSSTFESDTSSVRSAFPTLESLEDINSQRPIYDHPPTRRAFSATIPPLGGPFSPDSSFEEPDASSPAQAYARRQHAKIIRRRDGSDDFRPSAGASALIQQESPSRRVPASGMPGFGDNERVGKILPCRSVPEDGLMRISLQTLNA…
DN117_c0_g1_i6	MSAVNALPFLVVPSMSSRRRALHARHDEDDAFLSSDLELSFASNVSLSSPPRNHVDLTPDSEYGVPMDISPLPPPKRASVDKPTTRPRASTVSARLFGNDVSNKDSLRVTDTQRGRSESISTAKRIQRPGLPLEWRSAQPPSPMDDAMDVDTSFIIDPPAPLPSSISSPVIPQSVTSASNFSHLFYDTQSPLQHRNPPKRRSLSPDDHRYKGDPLSSSPGIPPSPSDRPASRTQIKPFILGQDLSLHKRPRRPTLSSTFESDTSSVRSAFPTLESLEDINSQRPIYDHPPTRRAFSATIPPLGGPFSPDSSFEEPDASSPAQAYARRQHAKIIRRRDGSDDFRPSAGASALIQQESPSRRVPASGMPGFGDNERVGKILPCRSVPEDGLMRISLQTLNA…
DN117_c0_g1_i7	MSAVNALPFLVVPSMSSRRRALHARHDEDDAFLSSDLELSFASNVSLSSPPRNHVDLTPDSEYGVPMDISPLPPPKRASVDKPTTRPRASTVSARLFGNDVSNKDSLRVTDTQRGRSESISTAKRIQRPGLPLEWRSAQPPSPMDDAMDVDTSFIIDPPAPLPSSISSPVIPQSVTSASNFSHLFYDTQSPLQHRNPPKRRSLSPDDHRYKGDPLSSSPGIPPSPSDRPASRTQIKPFILGQDLSLHKRPRRPTLSSTFESDTSSVRSAFPTLESLEDINSQRPIYDHPPTRRAFSATIPPLGGPFSPDSSFEEPDASSPAQAYARRQHAKIIRRRDGSDDFRPSAGASALIQQESPSRRVPASGMPGFGDNERVGKILPCRSVPEDGLMRISLQTLNA…
DN11807_c0_g1_i12	MSTAGGETEYPPFDFRIRLGIVFITESASLSALAVASLLAYIAYSVITIRQGASRSWTMSTHIHLYFVNLLVSDLIQAIGGVMNSRWVAEAAVTEGTYCTVQGIFKQMGDVGVALSTMSIALHTFFVLVFQWRSSPKVALVVVILIWIFIALVIGISMAVHKGEDYYGNTQYWCWITEDFGTQRIALEYLWLWMAAFVNILCYLFIALVVKGILLTLELVSLG
DN11807_c0_g1_i23	MSTAGGETEYPPFDFRIRLGIVFITESASLSALAVASLLAYIAYSVITIRQGASRSWTMSTHIHLYFVNLLVSDLIQAIGGVMNSRWVAEAAVTEGTYCTVQGIFKQMGDVGVALSTMSIALHTFFVLVFQWRSSPKVALVVVILIWIFIALVIGISMAVHKGEDYYGNTQYWCWITEDFGTQRIALEYLWLWMAAFVNILCYLFIALVVKGVIVIDSGKIRRRRHSEIGRDTASTPSNRSNAIALQMLFYPAVYIVTVFPLSVVRWMAFTGITVPFPATCVASVLFSSSGLLNVILFSLTRPGLVPNRANRFGFDPDNTRLPITSVVSYPPVHVQSRSNNSHSGPESPPRVYRNELDDWKHGISTDSRGEIIPFEMTTHSPITPPSPSPRHYAI
DN11807_c0_g1_i26	MSTHIHLYFVNLLVSDLIQAIGGVMNSRWVAEAAVTEGTYCTVQGIFKQMGDVGVALSTMVLLSTLPSDINQSVPSVYRPPYVLRPCLSMALFPESRACRCNSHLDFHCARHRHQYGGT
DN11807_c0_g1_i8	MSTAGGETEYPPFDFRIRLGIVFITESASLSALAVASLLAYIAYSVITIRQGASRSWTMSTHIHLYFVNLLVSDLIQAIGGVMNSRWVAEAAVTEGTYCTVQGIFKQMGDVGVALSTMSIALHTFFVLVFQWRSSPKVALVVVILIWIFIALVIGISMAVHKGEDYYGNTQYWCWITEDFGTQRIALEYLWLWMAAFVNILCYLFIALVVKGVIVIDSGKIRRRRHSEIGRDTASTPSNRSNAIALQMLLYVSTPISYSYFLINSSSYPAVYIVTVFPLSVVRWMAFTGITVPFPATCVASVLFSSSGLLNVILFSLTRPGLVPNRANRFGFDPDNTRLPITSVVSYPPVHVQSRSNNSHSGPESPPRVYRNELDDWKHGISTDSRGEIIPFEMTTHSP…
DN1180_c0_g1_i10	MDPSYPYNFPPPPPLPSSADLFDPQETTDLFGFLDQFGGNNSNNNSIWDSYDSYMLPPRSAPPSFPHHLIHPPQPPHSASPSTSSRRPSPPPSTTTPRAKPLLSTPQKRLNHIMSEQKRRNAIRDGYAQLIALLGDPAAAMPTRGRPKGRGGANKTAGKSGVLFRAVEYVRFLEEGRDALKREVERLEARHA
DN1180_c0_g1_i9	MDPSYPYNFPPPPPLPSSADLFDPQETTDLFGFLDQFGGNNSNNNSIWDSYDSYMLPPRSAPPSFPHHLIHPPQPPHSASPSTSSRRPSPPPSTTTPRAKPLLSTPQKRLNHIMSEQKRRNAIRDGYAQLIALLSTPDRKSVV
DN11818_c0_g1_i1	MSSRPFPFIAYVGLGAFLSVSYIGLATAYDRYRRTLSKLDETRAEITALKTQTSDKDASIHELKQSLSDATLEMRRMREAGVRAMQDAQRDLRECRRNLENAQSANQALEDEVRAQADAARLARDAVARLSEVHEGTVELLKTRTLELNAAETFLNKADSSSGADVIGMVEALNGEIFQTAATIAEAFKFGEKQIEDSEDLLSAHGDVVDILGTRMTDLLRSSSHHDDQLLIQLALQAAMCAYMEWIITSWYFEGRDEEELLSNLYNYIQDGEDQAIAGRWRALTRKYAVAAFTKGSDIHRQLVDVVMETLVNILISAGLEAATSQVSETMAAQFAGQASEVVRQATHLNWVIGQTVTSCELAPVYIVPDTEFDGKSMEDSFGKGEETEEVVLCTTDLG…
DN11818_c0_g1_i4	MSSRPFPFIAYVGLGAFLSVSYIGLATAYDRYRRTLSKLDETRAEITALKTQTSDKDASIHELKQSLSDATLEMRRMREAGVRAMQDAQRDLRECRRNLENAQSANQALEDEVRAQADAARLARDAVARLSEVHEGTVELLKTRTLELNAAETFLNKADSSSGADVIGMVEALNGEIFQTAATIAEAFKFGEKQIEDSEDLLSAHGDVVDILGTRMTDLLRSSSHHDDQLLIQLALQAAMCAYMEWIITSWYFEGRDEEELLSNLYNYIQDGEDQAIAGRWRALTRKYAVAAFTKEIGRASCRERVCMFV
DN1181_c0_g1_i135	MPLLTYGSALPVDFWDVVSSLFQTMIRLVWYMVALLAAVPPRMVTAQYQLGLGVADITGPIVETNMMGYASLDQVDTGLHMRQFSRAFIVADSSLDNRIVFINADIAMGDTGIRRSIVSRLEQMYPGVYSDSNIALIGTHQHSGVGGYLENLLPQITALGYVSQTANAIVDGTVLAVQRAHESIAPGSLKLGNTTILDANINRSPSAYLANPASERAKYQYDQDKEMTVLRFDSEDGNARGLLSFFPVHGTSIYLNNTLVSSDNKGMAAYLYEKYAEPDAMPGNATFVAGFTQSNVGDTSPNTLGAFCESPGKPYDGMACEFNHSTCGDTVQDCHGRGPGFHISDFESNRIIGEKQFLGAQEIMEGNMSPVHGSVRSVHTYLMMPNHTFTLPSGTTVQT…
DN1181_c0_g1_i154	MPLLTYGSALPVDFWDVVSSLFQTMIRLVWYMVALLAAVPPRMVTAQYQLGLGVADITGPIVETNMMGYASLDQVDTGLHMRQFSRAFIVADSSLDNRIVFINADIAMGDTGIRRSIVSRLEQMYPGVYSDSNIALIGTHQHSGVGGYLENLLPQITALGYVSQTANAIVDGTVLAVQRAHESIAPGSLKLGNTTILDANINRSPSAYLANPASERAKYQYDQDKEMTVLRFDSEDGNARGLLSFFPVHGTSIYLNNTLVSSDNKGMAAYLYEKYAEPDAMPGNATFVAGFTQSNVGDTSPNTLGAFCESPGKPYDGMACEFNHSTCGDTVQDCHGRGPGFHISDFESNRIIGEKQFLGAQEIMEGNMSPVHGSVRSVHTYLMMPNHTFTLPSGTTVQT…
DN1181_c0_g1_i174	MRSARDWSDQLKQPRGEHESSRRKALKPRPAHHCPSFIATEQQSSQPPAMFRNITSQLAGATTGSGNNDKKSMSPTLRSDIYAAIDQAKTWMAGGKGGSQPGDGVSYGAVLATVQKHFPEARIGMDSLGRAEDEVAVVVGGVTNMVLEMSKWESMAGAMAMRTWVDSVVAAYAKVDTPRKSAIARGIIKGVNNHADVALMTKEFTAKIQIISYLKSISSRIYGGGSEEARQAEATWSSKFI
DN1181_c0_g1_i199	MACEFNHSTCGDTVQDCHGRSVAFSVTRSQSDAIKLHSGPGFHISDFESNRIIGEKQFLGAQEIMEGNMSPVHGSVRSVHTYLMMPNHTFTLPSGTTVQTCPAAMGYSFAGGTTDGPGAFDFIQGDNSSDPQNPFWEIVKGVVTPLPSAAQIACQDPKPILLNTGYAHVPYEWAPSTVDIQMFRVGNFVMLIVPGELTTMAGRRLREAIRAELISEGILDSDAYVVVAGPANTYAHYVTTREEYGVQRYEGASTIFGQYTLEAYIDKYSSLVPFLGESPTGTPASDAPSAEQTSKAISLQTGVVFDSAGFREFGEVLVNASSSYRTGETVEVQFVGANPRNNLRLGSTFLTVDRRVGSGWVAVRSDAHPSTILRWDRTSTILGTSSVTITWTIEDDTPA…
DN1181_c0_g1_i27	MPLLTYGSALPVDFWDVVSSLFQTMIRLVWYMVALLAAVPPRMVTAQYQLGLGVADITGPIVETNMMGYASLDQVDTGLHMRQFSRAFIVADSSLDNRIVFINADIAMGDTGIRRSIVSRLEQMYPGVYSDSNIALIGTHQHSGVGGYLENLLPQITALGYVSQTANAIVDGTVLAVQRAHESIAPGSLKLGNTTILDANINRSPSAYLANPASERAKYQYDQDKEMTVLRFDSEDGNARGLLSFFPVHGTSIYLNNTLVSSDNKGMAAYLYEKYAEPDAMPGNATFVAGFTQSNVGDTSPNTLGAFCESPGKPYDGMACEFNHSTCGDTVQDCHGRGPGFHISDFESNRIIGEKQFLGAQEIMEGNMSPVHGSVRSVHTYLMMPNHTFTLPSGTTVQT…
DN1182_c0_g1_i1	MKLTSWLPVISAMAATAPCALAWGAVGHEVVATIAQMHLHPSVLPTICNILNFTSNNPNEPECHLAPIATWADKLRFRMRWSASLHYVGAVADHPSQLCLFPGAKGWEKDVNVLSGIRNTSGLLEDWVQLEKSGAGGDHDTANEALKFLVHFLGDLHQPLHLTGRDRGGNSDKVLFGGRTTNLHSLWDSLLISKSLRTIPSNYTRPLPSAHIEFNLRDTIYDPYIRRIMWQGIMGEWKDEVEGWLGCPSTTILNVPADPAIFSFLPVTAVKVWHWLQGTPQQTDDELICPHAWAAPIHDLNCAIVWPKALDEEPYNRYRFDDVGHEHSVSVEEEVAMLDQAHLDAAGGSGKYLQLDTPEYAGVIHDQWIIERLLAQGGIRLAGVLNYLFAPLEDGGFRA…
DN1182_c0_g1_i15	MIFGFQPTRFVGHEVVATIAQMHLHPSVLPTICNILNFTSNNPNEPECHLAPIATWADKLRFRMRWSASLHYVGAVADHPSQLCLFPGAKGWEKDVNVLSGIRNTSGLLEDWVQLEKSGAGGDHDTANEALKFLVHFLGDLHQPLHLTGRDRGGNSDKVLFGGRTTNLHSLWDSLLISKSLRTIPSNYTRPLPSAHIEFNLRDTIYDPYIRRIMWQGIMGEWKDEVEGWLGCPSTTILNVPADPAIFSFLPVTAVKVWHWLQGTPQQTDDELICPHAWAAPIHDLNCAIVWPKALDEEPYNRYRFDDVGHEHSVSVEEEVAMLDQAHLDAAGGSGKYLQLDTPEYAGVIHDQWIIERLLAQGGIRLAGVLNYLFAPLEDGGFRAMTVMTDY
DN1182_c0_g1_i3	MKLTSWLPVISAMAATAPCALAWGAVGHEVVATIAQMHLHPSVLPTICNILNFTSNNPNEPECHLAPIATWADKLRFRMRWSASLHYVGAVADHPSQLCLFPGAKGWEKDVNVLSGIRNTSGLLEDWVQLEKSGAGGDHDTANEALKFLVHFLGDLHQPLHLTGRDRGGNSDKVLFGGRTTNLHSLWDSLLISKSLRTIPSNYTRPQIGRASCRERVFDIV
DN11830_c0_g1_i1	MQAALAHHHQLLRRHLRLCGGYEVKTEGDAFVISFQTAVAALWWCMTIQHELLKTDWPLEMLECDDGKPVYDSKGRLITQLGYGSSILACKPPSPIIISSSVGTFAYVVATRSKLKVTPLSSLSRLPWQRSGGV
DN1183_c0_g1_i2	MKIIDKIAARDATSTPFCFFEFFPPRTDQGFENLLSRIARLSLLKPLAVSITWGAGGTTKERTLDLASITQKEHKIDTILHLTCTNMLQGMVDNALLTAKERGIQNILALRGDPPKGKEEWIPIDPRFQHGIDLVKYIRASPQFSSHFCVGVAGYPDRHPDTENDEDTEIDHLKAKVDAGAEFIVTQLFYDVDQFLLWVKKVRAKGITVPIIPGILPIQTYSSFNRLIKLCGTSVPDHVMQDLESIKHDDQLVKDYGVILAVNMIRRLTTEGGITGVHFCTLNLEKSVQRVLESLQWTGIASPSQHKNKLIEDEAKDDGMTVTPTTATKDAKVGLASLPTMDGEAGSGELNNAASWDDFPNGRFGDFKSPAYGNQDPWGNVASIVPGPWGSPKTIDDLT…
DN1184_c0_g1_i101	MLVAPQRLYARRLIKVDHARTSFPQGRAHFSTPPSLKRPLRRCLTYARYTGYFALSSVFGLLTLGTGIFVHDAFTYTDQHAERVPRSPLTTMKLGGPKNLPIVHSQVDDEDDEENKKLAHRPKLIIVGGGWGAMGVLEKLSPGDYHVTVVSAETYTTFTPLLPSAAVGTVQVRSLIEPIRKIIARIRGHFVQGKATDIVFSEQLLEVESLNPDGGKDHFYIPYDKLVIAVGSTSSTHGVPGLEHCFQLKTIADAQSIRRRIMDNFETASLPTTSPKERQRLLSFVVCGGGPTGVETAAVRTNLLSVQLQRTDCISRKSMTFVKRTL
DN1184_c0_g1_i117	MLVAPQRLYARRLIKVDHARTSFPQGRAHFSTPPSLKRPLRRCLTYARYTGYFALSSVFGLLTLGTGIFVHDAFTYTDQHAERVPRSPLTTMKLGGPKNLPIVHSQVDDEDDEENKKLAHRPKLIIVGGGWGAMGVLEKLSPGDYHVTVVSAETYTTFTPLLPSAAVGTVQVRSLIEPIRKIIARIRGHFVQGKATDIVFSEQLLEVESLNPDGGKDHFYIPYDKLVIAVGSTSSTHGVPGLEHCFQLKTIADAQSIRRRIMDNFETASLPTTSPKERQRLLSFVVCGGGPTGVETAAEIYDFCQEDIMRYYPKICREEVSIHVVQSREHILNTVCASHSRHYYHLYRFSTLKLSPNTLRTSLAAMAWTS
DN1184_c0_g1_i3	MLVAPQRLYARRLIKVDHARTSFPQGRAHFSTPPSLKRPLRRCLTYARYTGYFALSSVFGLLTLGTGIFVHDAFTYTDQHAERVPRSPLTTMKLGGPKNLPIVHSQVDDEDDEENKKLAHRPKLIIVGGGWGAMGVLEKLSPGDYHVTVVSAETYTTFTPLLPSAAVGTVQVRSLIEPIRKIIARIRGHFVQGKATDIVFSEQLLEVESLNPDGGKDHFYIPYDKLVIAVGSTSSTHGVPGLEHCFQLKTIADAQSIRRRIMDNFETASLPTTSPKERQRLLSFVVCGGGPTGVETAAEIYDFCQEDIMRYVSWRYFCWRSRWRC
DN1184_c0_g1_i72	MLVAPQRLYARRLIKVDHARTSFPQGRAHFSTPPSLKRPLRRCLTYARYTGYFALSSVFGLLTLGTGIFVHDAFTYTDQHAERVPRSPLTTMKLGGPKNLPIVHSQVDDEDDEENKKLAHRPKLIIVGGGWGAMGVLEKLSPGDYHVTVVSAETYTTFTPLLPSAAVGTVQVRSLIEPIRKIIARIRGHFVQGKATDIVFSEQLLEVESLNPDGGKDHFYIPYDKLVIAVGSTSSTHGVPGLEHCFQLKTIADAQSIRRRIMDNFETASLPTTSPKERQRLLSFVVCGGGPTGVETAAEIYDFCQEDIMRYYPKICREEVSIHVVQSREHILNTYSEAISKYVEVSECLNKC
DN1184_c0_g1_i76	MLVAPQRLYARRLIKVDHARTSFPQGRAHFSTPPSLKRPLRRCLTYARYTGYFALSSVFGLLTLGTGIFVHDAFTYTDQHAERVPRSPLTTMKLGGPKNLPIVHSQVDDEDDEENKKLAHRPKLIIVGGGWGVRPLRVSLVLY
DN1184_c0_g1_i82	MLVAPQRLYARRLIKVDHARTSFPQGRAHFSTPPSLKRPLRRCLTYARYTGYFALSSVFGLLTLGTGIFVHDAFTYTDQHAERVPRSPLTTMKLGGPKNLPIVHSQVDDEDDEENKKLAHRPKLIIVGGGWGAMGVLEKLSPGDYHVTVVSAETYTTFTPLLPSAAVGTVQVRSLIEPIRKIIARIRGHFVQGKATDIVFSEQLLEVESLNPDGGKDHFYIPYDKLVIAVGSTSSTHGVPGLEHCFQLKTIADAQSIRRRIMDNFETASLPTTSPKERQRLLSFVVCGGGPTGVETAAEIYDFCQEDIMRYYPKICREEVSIHVVQSREHILNTYSEAISKYVENKFSRDGVDLITSARVGAVNEDYVIYTKRNAEGITEQHTIPTNFVLWSTGIAMNP…
DN1184_c0_g1_i90	MLVAPQRLYARRLIKVDHARTSFPQGRAHFSTPPSLKRPLRRCLTYARYTGYFALSSVFGLLTLGTGIFVHDAFTYTDQHAERVPRSPLTTMKLGGPKNLPIVHSQVDDEDDEENKKLAHRPKLIIVGGGWGAMGVLEKLSPGDYHVTVVSAETYTTFTPLLPSAAVGTVQVRSLIEPIRKIIARIRGHFVQGKATDIVFSEQLLEVESLNPDGGKDHFYIPYDKLVIAVGSTSSTHGVPGLEHCFQLKTIADAQSIRRRIMDNFETASLPTTSPKERQRLLSFVVCGGGPTGVETAAEIYDFCQEDIMRYYPKICREEVSIHVVQSREHILNTYSEAISKYVENKFSRDGVDLITSARYVSILL
DN11854_c0_g1_i12	MRPWFTSAMASELSTKSYFLVFAPDSTEEGTLARRLAVRARHFAEGKADFDCGLIRIAGAQLDETTPELADGTKNMVGSIFVCEAVSIEEVRNMITRDIYYTSGVWDKEKLIIRPFISARPF
DN11856_c0_g2_i13	MGGLFYLYSVAGLLAARVCHDHFEHVIIVEPEAWLSTDEGREVTLWPESQTRARLIQYKSLHCTLLFFYQGMLAMFPNFRQLCGEFNIRYTMVLYSVCCIRSQ
DN11856_c0_g2_i17	MGGLFYLYSVAGLLAARVCHDHFEHVIIVEPEAWLSTDEGREVTLWPESQTRARLIQYKSLHCESVLFIDCFFRDSFPRRYTTVLLPGHAGHVSQLPAIVWRVQHSVYHGSLLCLLHSLTMIEDRPSGFFR
DN11856_c0_g2_i20	MGGLFYLYSVAGLLAARVCHDHFEHVIIVEPEAWLSTDEGREVTLWPESQTRARLIQYKSLHCTLLFFYQGMLAMFPNFRQLCGEFNIRTAPADFSASFWGYEFKLPRRRFLGNLPNTLFASRHTTETLIRRITLDPKTYPNIKQVSGMVIGVRKNQQKPGYLGNVIVQTKEGSTTDIDAALVVGMSRLYV
DN11859_c0_g1_i15	MPPKATAPLATRSSARKNLWPPVRSPAKQSRKPPTKPMPPPIDDESDTGSADELDTLSPAIERPTAQKRRRVDRGESPSPSKRQRTTRSTAQSISSAPTAAVKKVPADPKRGRRLRAPTPPQEPPEKEEPVVVSSPRKSTRQRAASPVPPSLPSQIASKPEEKLPTTPSPKKKRTYGKRGPWTQKAPPPSPPPAVLPAPEKEPAEFVWTDKDLTTCLNIQKRAALASLSETPLFQHQEDAPNEDTSRQLTEMLQGTIERSEGNSCLLLGPRGSGKSTILESCLQQSSNGNKKPIIIRLSGWVQQTDRQAMREISTQLREQTGTTFLSQEEAATEDDDHRSLFDEDGDAEEDALLSEPVTSQLPVLISIIPTLSRPTIIILDADRKSVV
DN11859_c0_g1_i5	MPPPIDDESDTGSADELDTLSPAIERPTAQKRRRVDRGESPSPSKRQRTTRSTAQSISSAPTAAVKKVPTDPKRGRRLRAPTPPQEPPEKEEPVVVSSPRKSTRQRAASPVPPSLPSQIASKPEEKLPTTPSPKKKRTYGKRGPWTQKAPPPSPPPAVLPAPEKEPAEFVWTDKDLTTCLNIQKRAALASLSETPLFQHQEDAPNEDTSRQLTEMLQGTIERSEGNSCLLLGPRGSGKSTILESCLQQSSNGNKKPIIIRLSGWVQQTDRQAMREISTQLREQTGTTFLSQEEAATEDDDHRSLFDEDGDAEEDALLSEPVTSQLPVLISIIPTDRKSVV
DN11859_c0_g1_i9	MPPKATAPLATRSSARKNLWPPVRSPAKQSRKPPTKPMPPPIDDESDTGSADELDTLSPAIERPTAQKRRRVDRGESPSPSKRQRTTRSTAQSISSAPTAAVKKVPADPKRGRRLRAPTPPQEPPEKEEPVVVSSPRKSTRQRAASPVPPSLPSQIASKPEEKLPTTPSPKKKRTYGKRGPWTQKAPPPSPPPAVLPAPEKEPAEFVWTDKDLTTCLNIQKRAALASLSETPLFQHQEDAPNEDTSRQLTEMLQGTIERSEGNSCLLLGPRGSGKSTILESCLQQSSNGNKKPIIIRLSGWVQQTDRQAMREISTQLREQTGTTFLSQEEAATEDDDHRSLFDEDGDAEEDALLSEPVTSQLPVLISIIPTLSRPTIIILDAFDLFALHPRQALLYCLL…
DN1185_c0_g1_i1	MEQVHPARQSSGIYEFDQSSTASLGRNAAPLSGSRFAEEHDVQRTTAAGVPVNSQSGDAAPGSVDGAPSQPAAAPAPVVPWYKRRKFLISQAIIIPLGIALIFILLFPVVTAIAQLVVNRSVINIDEAAITSPQNDTFDLQLRGVVTHTGFIPATIDFTKPISVSWVQDNGSQTALGVMNLHGLKARNKRATIDDQTAFNITDPDAFGTFTETMITAENFTWRLYSEDLRVQAAKFPVSKGIKFDKYVTMKGFNSFSGNVALKELLLPSDNPEEDGGGINFATITALDNPSPFNINLGTVVFDLTYDGVDLGTGTSVNTVIIPKNNDIKLTGFLKPHVAEDELKTVSRLFTNYLNGDDSTVLAKGRSTLQSDGTVIPWLSQGLQALTLKVPFVSLEGAI…
DN1186_c0_g1_i10	MAMNHGASQPPLLQRDPTFSHKGFTVPDPFAPRSNPGSSFFNAILATALFRCWHILIFFSAWGTLITILNHQGHNLTFAPTLLTVVGTVLGFVISYRTTSSFERYNEGRRLWSQIILASRTFARTTWFHIPDPVPAEDQEETADAAKARFVIEKKTVINLLEAYAVSIKHYLRGEDGIYYQDRSEERRVGQECSISCRSRWSP
DN1186_c0_g1_i15	MAMNHGASQPPLLQRDPTFSHKGFTVPDPFAPRSNPGSSFFNAILATALFRCWHILIFFSAWGTLITILNHQGHNLTFAPTLLTVVGTVLGFVISYRTTSSFERYNEGRRLWSQIILASRTFARTTWFHIPDPVPAEDQEETADAAKARFVIEKKTVINLLEAYAVSIKHYLRGEDGIYYQDLYYLVKFLPAYALPAGIPSQLDVSSMDWDGETEGKLETEGHAPTGNRRPSVSQTSAANGGTFLHQRTSVSSVVSQHLPLPVTTRGQPVSRKPNFFSGRSLDGAHHRDAGKVILPKEDEGLLLPASMPPKYHIFDLFPLSLLIKFFTKRGKELKGKKAARLRAKMRDRTISHNLPLEISLYLSSYIASLQNRKAMDVPTTNTLIFALNQLVDSLTGLE…
DN1186_c0_g1_i35	MAMNHGASQPPLLQRDPTFSHKGFTVPDPFAPRSNPGSSFFNAILATALFRCWHILIFFSAWGTLITILNHQGHNLTFAPTLLTVVGTVLGFVISYRTTSSFERYNEGRRLWSQIILASRTFARTTWFHIPDPVPAEDQEETADAAKARFVIEKKTVINLLEAYAVSIKHYLRGEDGIYYQDLYYLVKFLPAYALPAGIPSQLDVSSMDWDGETEGKLETEGHAPTGNRRPSVSQTSAANGGTFLHQRTSVSSVVSQHLPLPVTTRGQPVSRKPNFFSGRSLDGAHHRDAGKVILPKEDEGLLLPASMPPKYHIFDLFPLSLLIKFFTKRGKELKGKKAARLRAKMRDRTISHNLPLEISLYLSSYIASLQNRKAMDVPTTNTLIFALNQLVDSLTGLE…
DN1186_c1_g1_i12	MTSRASISSAPSTSKLAAASLVPPALASLAEANPHMVDAAMMDYFMIEVVNAVRASSAVATKRAKEIELEMVENGLLPPPPPPPPPMKENPRDSTTSLGGRSSKNVQPEDEDEEAVRTRLEAIGTHVGSNFSERLCLDKPLFGETLEAVKFICKDVWSACWDKQVDNLRTNHRGVYVLQDNSFKPIMRLSSWKGRADAIQQARAYVALPAGIIKGALSRIGYNATVTPEITSLPQCTFQVKLPKDQKT
DN1186_c1_g1_i2	MLTSVWLSDDARYGDLSPSFVLPPRFQHTLHPLTMCLSELAKELLLEILECLNSADLKNLRLTSSRISACTDGILFNELYVELLHDFPPQGSLSSRRLSFLKAIAREKTHLGKHIRSLTMTTSYMVWKDQKSKTRCIRRVLSRLHLIPAPRPADLLLDAAKSLTSVHEIRWRNGYLHCTSLETVVDLPKVLKTIAIYCPITRLHVENSAVPLPCFAMFPNIQDLFIAGSIPRESLLAIFPSSRLTVRKIDFDLFVHAKGGALHSLFLAHVTFSLDTVPLVLSLIPNLTRLHFSYMTIPDQFWDQLRMADIHCTDLHLKNVDITDAAFLYIASYRGLVDLEISSTLAIGGGKVPSELGLRFWMEVLPRHAATLESLRVTPQVYVSPWCFSAKCIPALEQL…
DN1186_c1_g1_i3	MLTSVWLSDDARYGDLSPSFVLPPRFQHTLHPLTMCLSELAKELLLEILECLNSADLKNLRLTSSRISACTDGILFNELYVELLHDFPPQGSLSSRRLSFLKAIAREKTHLGKHIRSLTMTTSYMVWKDQKSKTRCIRRVLSRLHLIPAPRPADLLLDAAKSLTSVHEIRWRNGYLHCTSLETVVDLPKVLKTIAIYCPITRLHVENSAVPLPCFAMFPNIQDLFIAGSIPRESLLAIFPSSRLTVRKIDFGACVSPGDGSWTQSLFTIEDLFVHAKGGALHSLFLAHVTFSLDTVPLVLSLIPNLTRLHFSYMTIPDQFWDQLRMADIHCTDLHLKNVDITDAAFLYIASYRGLVDLEISSTLAIGGGKVPSELGLRFWMEVLPRHAATLESLRVTPQ…
DN11871_c0_g1_i2	MMKDIHFDYPKKGDRKKHLHEWIVEDHSEWLEDLNNKVETAKKTMMKAAEDIANEKGKVLLNMVDDAFFSEDLSEVSFCDLDPQYIENLEKPEDKKIYLDNAEQNLGRRFTPFYINDKVTKFQRHITEKDLY
DN11878_c0_g1_i4	MKFWESCRPWLVERGYTMYTTHTIYDSMYETVPSLPDTTPGPGGELPYAFQDECRGHHSEIEMDYYEQSLVCVHLRLNAHVLIISAAGTCRLRPRPCRPPHCAQAS
DN1187_c0_g1_i10	MGAQQSRHFSGRKHRDSQSSSRASTPTGPPTLTPTVSALRNRLSATFSAQKPKEEQPERREPPQSALGAQIESIRPSAPSVTSQTPTVPPPILPIMAPGATVPCQYRTGKTLGSGTYAIVKEAIHVKTGEYFACKVINKKLMEGREHMVRNEIAVLKKISSGHKNIVTLRDYFETSHNLYLCFDLCTGGELFDRICAKGNYYEADAAALIRTIFEAVGYIHKCGIVHRDLKPENLLFRTKAEEADIMIADFGLSRVMEEEKLNMLTEICGTPGYMAPEIFKKTGHGKPVDVWAMGVITYFLLAGYTPFDRDSQQQEMEAIIVGDYKFEPEEYWANVSDTARDFVRECLTIDPSSRPTAAQALQHKWLADTTPHFVPDPSSPSGGPTDLLPFVKKALNAK…
DN1187_c0_g1_i11	MSSGRIHASSVSEAALPSPSVSRSSRHSTSASSAWVDPASLPHSGDISTTTGNAPDYVKQLNYNTYFSYGVGDQDSFGYKAGKDVKFVDVSVERSIEHHGRMEATTIAEVVVNKGMLNGAGMLHGGCIAYLIDNCCSTPLVVLGLMQGNNGVGVTQGMNIMFHSPASLGTRIRIISTSVSLGGRVMTSRCEVINKDTGRAIASALLNKMQPATSKL
DN1187_c0_g1_i12	MVFSLSCLLTLIFFFLHAHAGTLDQRAERLFEDRLFQTTLRGPRWTGNDNQNVLTESVATSMRLAGLNVEALNYTIKRWDPRWWSLTLHLTNGSTIGLPTTGYWPYSGNSGLQGVNGPVFDVGTFGLKPDQTADAHTLNLTHLQEAGGQSNIMFFDNPSPTRNYLPPGYALLGTSRNIPTSDIPEIGNLTNPHWQSEKELDFATYKKMGVSAIIASWVATSDEDAALQFLPNDASETGLPALYVGNSTGELIRELVRDGNVASATVVLDAPTVDAKSQTVIGHLDGTGGGNETIIVYTHSDGPSIVEENGPILLLTMAEYFAQNRPTINLDFVITTGHMSGGLLNESAWMGQRPDLLHNAKAAVVCEHFGAIEWKDELGPDGKPVYRPTGRMEPMWTMA…
DN1187_c0_g1_i3	MVQTCRHECFGLCAALDTAMKPCQATAASGLPWCSRHNEERMKLYLNYKTHHNSLRKIDQTTACTTAPRVRVCASLDRLRAWHGSLMCKYRLITRCIDAREYFTERFFGNDMDFGHQQFWRALVKQQTDTERLLSEVERRTYELILISQNALWVLRQSNDPSDSTLECSGYDDSSLSKSTSSDTDSDSNSSRSFERKLRQCQNAFADVEDPLEVALREKATALREKIYTRMARYCAPAESKLYKERLEVIYALVRRAVYTDASLMVQCQAYESVMEFLEDADLEVNTLEKFWTALKELYTNEARAAIDDVLRPKDDTSDAVDYVVLLGGRVYKTQSGMQWPFRAWAHFTSIVKCYTCLRNICVSVDEVAGLTRYVILTRTNVNQSYLKCWHPVERGSAL…
DN1187_c0_g1_i9	MVQTCRHECFGLCAALDTAMKPCQATAASGLPWCSRHNEERMKLYLNYKTHHNSLRKIDQTTACTTAPRVRVCASLDRLRAWHGSLMCKYRLITRCIDAREYFTERFFGNDMDFGHQQFWRALVKQQTDTERLLSEVERRTYELILISQNALWVLRQSNDPSDSTLECSGYDDSSLSKSTSSDTDSDSNSSRSFERKLRQCQNAFADVEDPLEVALREKATALREKIYTRMARYCAPAESKLYKERLEVIYALVRRAVYTDASLMVQCQAYESVMGFLEDADLEVNTLEKFWTALKELYTNEARAAIDDVLRPKDDASDAADYVVLLGGRVYKTQSGMQWPFRAWAHFTSIVKCYTCLRNICVSVDEVAGLTRYVILTRTNVNQSYLKCWHPVERGSAL…
DN1188_c0_g1_i1	MSSSRIVPGCYPSPGSSPIADAICERRGARGLTPLDGTLLHVPPVAQGWNSLLGAIRTKGRLPGDVRELMILRVAAHNGAMFEWIQHEPVGRDEGLTTAQLLYVRDISKVLRREESRKILSDLQYSALAFADESTTKVKVSREVSDALQTALGNDDDLIVEAASVVAIYNMVSRFLVSLDVAGLSDELVPWPSHSETHSIPYSDSPDHSIHVETYIISPDAPWLVFCNSLLTNTKMWSYLLAYVLAPPRKYNVLLHDQRGHGKSKSPSSPPCTIPLLAQDIAHILEHLKIPQAHSIIGVSQGGAVALSFGTQFPQLTKSVVACDTSAKTPAGNKEAWEGRIYHAREMGMKALAEITVRRWFPAGSQLTEPRKESVEDMVESTTVEGFAIGANALMGYDL…
DN1188_c0_g2_i1	MAPTLIPKPPTTRLSTQRGDEEDHIKPYVILDKIGQGSFATVYKGINEQTNAQVAVKTVRRDNLSAKLFENLQSEIQILKTLSHRHITKLTDIVKSDHHIYLIMEYCSGGDLTNYIKRRGRVETLEYIPSEGAAPQYYPHPRTGGLAETVVRSFLRQLARAIKFLHQKHYVHRDIKPQNLLLKPAPPEEIAKGHPLGVPILKVADFGFARSLPTAMMAETLCGSPLYMAPEILGYHKYDAGADLWSVGAVLYEMAVGRPPFRAQNHIDLLKKIQGSKGVKFPDEDPTSPAAKGGGGGSSDLPVPNDIKKLIRILLKQKPVERATFDEFFNSQALAKSKFSRPRDPSPETPVDESRPNWPGRPSTPPHHRIIPPEVLDPTAMIPPSKFNFRKPSTLGEPS…
DN11895_c0_g1_i1	MLEIVAIGQPPCESRSTARSIYGHIDFLGKGATSLVEDTHFEIKIQSDLSEMHFFFLSDVWLDHPQTLPGLQKMFDHCVENSFIPKVITMCGNFTSRSISHGNSRDVQRYQENFDALADLIASYPAIARSTHFIFVPGPLDITGNSVLPRRPLLSSFVTRLKAKLPKVHFATNPCRIKFFNQEIVIFREDLMSKMLRNVIGVKPNVRSDDLKRFLVQSILDQSHLTPLSNHIQPILSDFDHALRLYPLPTAIILADKYDRYKVTYTNCHVFNPSSFIGGSYMFSTFKPAEVNSEECVLEFDTTE
DN11895_c0_g1_i17	MPDPRQTMIIKVFRKYSNSLGPDALQFVEQILEDNDIPDEGVEDSLETLAREYNKQDDATMKVAMDVLRRVYESFQEQENPGEQENETIDPDSHLYVIDAFEMPLWHWAPERGTFEKVSGQTTVSGSPESRVLAVRDRLHVIKQSVLRNEHFAPSTLPSRDRDKLVTLRSTKQLLGRAGERFLLLGMLTHSKEGKVCIEDADGSVELDFSKLDAPGDGLFTEGCLALVEGEYTDDSMLEIVAIGQPPCESRSTARYDIPLLFCPGVIIYVQINLWSHRLPRERRNISSGGYPLRDQDTE
DN11895_c0_g1_i3	MSFKTRNPYYLRVSQDTVLPLYLYLDDRHLDWMSDRILQHVLEDVRPNILTKLKTEIVEQGSSKEDKRSLETHRGETYQFCYFLRKDQPHAVLMKTRTFSAAVPMGPPPVPSNPQKRRKPQAPTRPRKKAKNKGKGKATEIIDDSSSSEDEPRRPSRKGSTRRTALDEESYSPGPDTDMEVDSHPLDLDEEEEEKPKPILHLKYRGFDILGHCLCIVVEPWPPIRSTTVIPSALRGRSKTPALNLNSMLPPPVPEVNTLRREATPLFLPDRDRSMTPFPFDPYRFTPLPQTPQAEFDLEVEEDDGWGMMELSQVLHTIGDVRAAPMNDDDDMEGAVFFGDADEVKEL
DN11895_c0_g1_i5	MNHFRSRRTLENKKTKLSTQTVIYMSSTPLKCHSGTGHRREAHSKSNRVSGQTTVSGSPESRVLAVRDRLHVIKQSVLRNEHFAPSTLPSRDRDKLVTLRSTKQLLGRAGERFLLLGMLTHSKEGKVCIEDADGSVELDFSKLDAPGDGLFTEGCLALVEGEYTDDSMLEIVAIGQPPCESRSTARSIYGHIDFLGKGATSLVEDTHFEIKIQSDLSEMHFFFLSDVWLDHPQTLPGLQKMFDHCVENSFIPKVITMCGNFTSRSISHGNSRDVQRYQENFDALADLIASYPAIARSTHFIFVPGPLDITGNSVLPRRPLLSSFVTRLKAKLPKVHFATNPCRIKFFNQEIVIFREDLMSKMLRNVIGVKPNVRSDDLKRFLVQSILDQSHLTPLSNHI…
DN11895_c0_g1_i9	MNHFRSRRTLENKKTKLSTQTVIYMSSTPLKCHSGTGHRREAHSKSNRVSGQTTVSGSPESRVLAVRDRLHVIKQSVLRNEHFAPSTLPSRDRDKLVTLRSTKQLLGRAGERFLLLGMLTHSKEGKVCIEDADGSVELDFSKLDAPGDGLFTEGCLALVEGEYTDDSMLEIVAIGQPPCESRSTARSIYGHIDFLGKGATSLVEDTHFEIKIQSDLSEMHFFFLSDVWLDHPQTLPGLQKMFDHCVENSFIPKVITMCGNFTSRSISHGNSRDVQRYQENFDALADLIASYPAIARSTHFIFVPGPDRKSVV
DN1189_c0_g1_i1	MASILPQELIDCIIDQVVPDKPSLLACSIVCHSFRSRCRAHLFSTVLLSSTVECQRFHSLLGRDADVAPLVRRLDILDPIPHDPRHYNDDTWIAKDTFLPYVIQRVAPSLKFFALTSEGYHFGDSDFTHVFRWDRASDDLKRSIGAIFASTNMIRVELAGLLIDSCHTLFSLLDGSSLTSFSLPAFWHDKPCETIQLSELKVSERRPRHLQSLSISLTPCLATYMLRPSFIIDVANLKELSIKVPSNCSFDIRSAATEILTPDRKSVV
DN1189_c0_g1_i12	MASILPQELIDCIIDQVVPDKPSLLACSIVCHSFRSRCRAHLFSTVLLSSTVECQRFHSLLGRDADVAPLVRRLDILDPIPHDPRHYNDDTWIAKDTFLPYVIQRVAPSLKFFALTSEGYHFGDSDFTHVFRWDRASDDLKRSIGAIFASTNMIRVELAGLLIDSCHTLFSLLDGSSLTSFSLPAFWHDKPCETIQLSELKVSERRPRHLQSLSISLTPCLATYMLRPSFIIDVANLKELSIKVPSNCSFDIRSAATEILTPYLKKLTLEECIYFGEIPQVFSLAHCTNLAVIHLVTRIYEMNNAYWTYISRMMETIAPHPHNSVREIQMELDLVSTIDPGDVSEWLDWTALEQVLALPTMAKLERVNVMLNIRGHSTSDNVEVWIGKGLPVLQRKGVR…
DN118_c0_g1_i12	MNNIWTEHRNPEGRTYWFNTGTRESVWEKPDVLKTPFERALNQTKWKEYFSGGRKYYYNTESKESKWDMPEEITKLMEIVEKEGQAAVVSTGQATITSGKSADDMTATPQKNGNDLAVGPHTGGLPLAASTVIPSRPNLPDDPVVPHNGFATPEEGEKAFTHLLRKAGVDPSWTWDQTMRAIITDPLYKSLNSLSEKKTVFEKYTASLITKEKEEREARLAKLRPALRNMLKGNPNVYHYTTFPTADKLFSQHPIWQTARIESERRLIFEEYVEDLKAKEAQDRTNARTRATAKVVSLFTDLGVDAVTRWRTAHSLLLESEEWKSDPELQKLPPLDILLAFEDYSRIKEREFDEQLRKEQVETTRRQRKAREGFKVSDFMPFRFRDSSL
DN118_c0_g1_i21	MLGNPGSNQLELFWDIVDQFDQKLDAKIAVLDEALKASEPTFSVKSDTTEEAFMEVVNGLKNPAVDALSEDLHGIFIALRDVALKKQADEKRRAERKLRRMQDDLRYALKKLPDQIDINMSYEAAVPLMNHLPEFKAIEDEETRRSAFVKFVKRQKERHREQAGSEDGSTTSRRRKEPARDDHERERDRDRDRDRGSEKRHRDYYRHDEYDRRSAKEYSRGDRDRDRDYRSSRHESDKRHRDKDREGGKEKYRDDGDGYEKRERDKDAESLDDRVEKKPRLEKEESKDKGSSVASGDRRQEREDTPEEGEI
DN118_c0_g1_i31	MPEEITKLMEIVEKEGQAAVVSTGQATITSGKSADDMTATPQKNGNDLAVGPHTGGLPLAASTVIPSRPNLPDDPVVPHNGFATPEEGEKAFTHLLRKAGVDPSWTWDQTMRAIITDPLYKSLNSLSEKKTVFEKVRLPAALFRVCADLCQYTASLITKEKEEREARLAKLRPALRNMLKGNPNVYHYTTFPTADKLFSQHPIWQTARIESERRLIFEEYVEDLKAKEAQDRTNARTRATAKVVSLFTDLGVDAVTRWRTAHSLLLESEEWKSDPELQKLPPLDILLAFEDYSRIKEREFDEQLRKEQVETTRRQRKAREGFKVSDFMPFRFRDSSL
DN118_c0_g1_i37	MAQRRYESDIPSLIEMYPVLQALPNLHAIAQGAQAGDIISVTVVYNAMSVVSAVNQNISNLAITLDMLATADAFLFQIRHCDAHCRFPIVDGGAIGAEVARLSTVIDISTHNLRTRLRNQRRDGTANLDLLQKSVCRVLLCPAVSLIYELGSLDAETSSPSHYGNQINCPKTHSIWPTCLLFPLSV
DN11904_c0_g1_i2	MAAKTAQTVDLNYQLPHVVEALRSGWLTLYQSAAVVSSLLAGISVSLLSAINDDWEKSIEGAPRGARNFLYFESFASILLNAASTASSLILIDQLAALPRTAACLEKLPNNQYVLTSDHDLLLRFGVFKYWRYCVWFCEYHSMIMHGEC
DN1190_c0_g1_i2	MPYKLSATLTAHSSDVRAVASPTNDLVLSASRDTSAISWQRDSSSSSFAPVSILKAGSRYVNAVAYLAPTEPGSKGYAVTGGQDTVINVFSLDAPRDDPDYALVGHSENVCALDTTPAGTIISGSWDRTAKVWKGWQLAYELRGHEQSVWAVLAVDEDQALTGSADKSIKLWQKNKCINTFTGHQDAVRGLALVPDLGFASCSNDSEIRVWTLGGDVIYTLSGHTSFVYSLSVLSTGDIVSSGEDRSVRVWKDGECAQVITHPAISVWTVSSMPNGDIVSGSSDGVVRVFSASEERWASESYLKEYDHLLASQALPTHQVGDVKKSDLPGPEVLSTPGDKPGKVQMVRNGDIVEAHQWDVASFSWKKIGDVVDAVGQGRRQLYEGKEYDYVFDVDIQDG…
DN11912_c0_g1_i7	MHSTSLVGVGITETLVSYPSWTQDLKSEEELKEQPTTYRRDLGYNEECNLAGDPALDVDQPDAEVSARSTLGYYLYRTADFRRHVEYPSPMTPPNRSAGVARASRAREPPLSSVKEVASVVE
DN11912_c0_g1_i8	MIDYSSVGITETLVSYPSWTQDLKSEEELKEQPTTYRRDLGYNEECNLAGDPALDVDQPDAEVSARSTLGYYLYRTADFRRHVEYPSPMTPPNRSAGVARASRAREPPLSSVKEVASVVE
DN11912_c0_g1_i9	MCNTYRNDFQMDKTSGPLQACTQIIYLHKPNGSHVDMYRFRTVRFIVQMRSSSADEIAAQKTFRYRGVLLHHDNRSVCNRHISCMQPLQDSSFSPLSSNAAMSRHSCGGWETISSTLAQYNSGRKCY
DN11920_c0_g1_i2	MATGGDDLDDNLILNDFESETPAAEVEDTGGYLSEEIEDSAAQEPLQAGPSTANAADKKRKRREKEKERKKRKLAEAPPLPTNIYYIAAQPPSEISDYLLALQKKTFPDLSEIELEDRRIPASAISDTTTWTGPRTLDHLVDFIMKSLPSLHTRLGQKSKANGSPTLLFVSGAALRVADVTRILKDTKLRGDKGGEVAKLFARHFKLSEHATYLKRTKVGSAVGTPGRIGKLLCETDALSISALSHIMLDVSFRDAKTRTLLDIPETRDEIFKTVLGCPKVMTALQTGKVQLVLL
DN11927_c0_g1_i3	MLDETPDCKSSLPVSLAANRAHCSFLFRRLCSLLIPRCLASCFFELHCRQLFNGPDFIAVNHSPMLHHLPVGTELTRKLEMGRQPTFYGALLVFSNWTG
DN1192_c0_g1_i11	MRLPSSSSFLFASLAISSSSSSLTQAAPTGDSHLADTGLSASSSNHHVASRRGSFSLPRADIEDTTQSEEATHIARSPSSEEHLSKRRACAGPLGDILSMLGPLDPVVAPLIVGLPVLGSILCPPVGVASVESVDDAPNDFAVQQAAAQMSSVVASISSVLSSHAPSAAGPPAAAVTGAVPSPSAPPNTPSIPSPTAPAPVQPPIQPFGVRMVPSPPVDAPVTLPDVVGTVPAKPSDVAGKVTVKPSDAVGKVPVKSSDVIGKAPVHPPLAPDVVEKVPVPIAIPMDAQGLNDRIPQPPISPGIPQPPRSEERRVGKECRLRCRSRWSPYH
DN1192_c0_g1_i12	MRLPSSSSFLFASLAISSSSSSLTQAAPTGDSHLADTGLSASSSNHHVASRRGSFSLPRADIEDTTQSEEATHIARSPSSEEHLSKRRACAGPLGDILSMLGPLDPVVAPLIVGLPVLGSILCPPVGVASVESVDDAPNDFAVQQAAAQMSSVVASISSVLSSHAPSAAGPPAAAVTGAVPSPSAPPNTPSIPSPTAPAPVQPPIQPFGVRMVPSPPVDAPVTLPDVVGTVPAKPSDVAGKVTVKPSDAVGKVPVKSSDVIGKAPVHPPLAPDVVEKVPVPIAIPMDAQGLNDRIPQPPISPGIPQPPVFPPSVSPPSVQPPVNAPLKPSGVTGKVPAIPGAGPTHAKDASGDDGADREDGDEDEEGGDSSNESDEDDSTPP
DN1192_c0_g1_i13	MRLPSSSSFLFASLAISSSSSSLTLAAPTGDSHHADTGLSASSSNHHVASRRGSFSLPRSDVEDSIQSEQAAHIARSPSSEEHLSTIQRRGCVGPVGDILAMLGPVAPILAPILEKLPVLGDILCPKVAAASVESVDDTSNDFAVKQAAAQMSSAVASISSVLSSHAPSAAGPPAAAVTGVAPSPPAPPNTPSIPSIPSPTAPAPVQPPIQPFGVRMAPSLPVDAPVTPSDVAEKLPVPSDIAGTMPANPSNVAGKAPAKPTGVIEKAPINLPDVAGKAPAPMPKAPVPIAIPMDAQGLNDRIPQPPISPGIPQPPVFPPSVSPPSVQPPVNAPLKPSGVTGKVPAIPGAGPTHAKDASGDDGADREDGDEDEEGGDSSNESDEDDSTPP
DN1192_c0_g1_i28	MRLPSSSSFLFASLAISSSSSSLTLAAPTGDSHHADTGLSASSSNHHVASRRGSFSLPRSDVEDSIQSEQAAHIARSPSSEEHLSTIQRRGCVGPVGDILAMLGPVAPILAPILEKLPVLGDILCPKVAAASVESVDDTSNDFAVKQAAAQMSSAVASISSVLSSHAPSAAGPPAAAVTGVAPSPPAPPNTPSIPSIPSPTAPAPVQPPIQPFGVRMAPSLPVDAPVTPSDVAEKLPVPSDIAGTMPANPSNVAGKAPAKPTGVIEKAPINLPDVAGKAPAPMPKAPVPIAIPMDAQGLNDRIPQPPISPGIPQPPRSEERRVGKECRLRCRSRWSPYH
DN1193_c0_g1_i17	MDNKKPVLTTSGSVQSHISVSLSKKRLRSYSLHCDSAGPPLPVTASRPHRRYRDGWNALVWLWNSLSNVYIRWIVVLYVCFSLAFLTSSLYSLSRPAAKEPYPLSLSKQLSRILPHHPTPTDFQPFFLRGTLPNNPHALTACMWSTDAIDVQLLLDWAQHWNGPISLVIATTSRHDLLDLDSLSSSPALSIHLLTANAMSPNVLLNLARLYSRTATVVLFPESLNALSHLDSAMLRYAHVRTPALLTSLPDLRFPMPSYTPLLLPQDHAFWCSERSFFVYSRALDWNECIWKVWLEERGRLGHLNVSTTSTLPDPIEKSQGQDKTRTRLTARYRSETCDLHLKRQTILEPASSPHGRRNINWIKAFCRQACSFFPSCSSSNHCHRQLKTRTGFPSITHT…
DN1193_c0_g1_i24	MDNKKPVLTTSGSVQSHISVSLSKKRLRSYSLHCDSAGPPLPVTASRPHRRYRDGWNALVWLWNSLSNVYIRWIVVLYVCFSLAFLTSSLYSLSRPAAKEPYPLSLSKQLSRILPHHPTPTDFQPFFLRGTLPNNPHALTACMWSTDAIDVQLLLDWAQHWNGPISLVIATTSRHDLLDLDSLSSSPALSIHLLTANAMSPNVLLNLARLYSRTATVVLFPESLNALSHLDSAMLRYAHVRTPALLTSLPDLRFPMPSYTPLLLPQDHAFWCSERSFFVYSRALDWNECIWKVWLEERGRLGHLNVSTTSTLPDPIEKSQGQDKTRTRLTARYRSETCDLHLKRQTILEPASSPHGRRNINWIKAFCRQTTENTYRFP
[truncated: 19,640 more rows]

## Sheet: Table S2
Table S2. Predicted coding DNA sequences (CDSs) of assembled transcripts from the F. velutipes CBMFV-72 strain.
Predicted gene ID	Sequence
[truncated: 20,965 more rows]

## Sheet: Table S3
Table S3. List of primers used in this study
[truncated: 11 more rows]

## Sheet: Table S4
Table S4. Full list of differentially expressed genes in F. velutipes under CO₂treatment (1,000 ppm and 10,000 ppm)
[truncated: 17,040 more rows]

[truncated: 2 more sheets: Table S5, Table S6]
